# Supplementary material for: 454 Transcriptome Sequencing Suggests a Role for Two-Component Signalling in Cellularization and Differentiation of Barley Endosperm Transfer Cells
Source: PLoS One. 2012 Jul 25;7(7):e41867. doi: 10.1371/journal.pone.0041867 (PMC3405061; doi:10.1371/journal.pone.0041867)
Supplement: Table S1 — Comparison of 454 contigs to general protein and species-specific databases. (XLSX) [file pone.0041867.s002.xlsx]

## Sheet: uniprot_sprot
Query name:	uniprot_sprot_x_e20	Hit description:	E-value	Score	uniprot_sprot_x_e15	Hit description:	E-value	Score	uniprot_sprot_x_e10	Hit description:	E-value	Score
25	sp|Q949H0|RS7_HORVU	40S ribosomal protein S7 OS=Hordeum vulgare GN=RPS7 PE=2 SV=1	1e-102	952	sp|Q949H0|RS7_HORVU	40S ribosomal protein S7 OS=Hordeum vulgare GN=RPS7 PE=2 SV=1	1e-102	952	sp|Q949H0|RS7_HORVU	40S ribosomal protein S7 OS=Hordeum vulgare GN=RPS7 PE=2 SV=1	1e-102	952
60	sp|P29185|CH61_MAIZE	Chaperonin CPN60-1, mitochondrial OS=Zea mays GN=CPN60I PE=1 SV=2	0.0	2151	sp|P29185|CH61_MAIZE	Chaperonin CPN60-1, mitochondrial OS=Zea mays GN=CPN60I PE=1 SV=2	0.0	2151	sp|P29185|CH61_MAIZE	Chaperonin CPN60-1, mitochondrial OS=Zea mays GN=CPN60I PE=1 SV=2	0.0	2151
62	sp|P52855|RLA1_MAIZE	60S acidic ribosomal protein P1 OS=Zea mays GN=RPP1A PE=1 SV=1	7e-22	258	sp|P52855|RLA1_MAIZE	60S acidic ribosomal protein P1 OS=Zea mays GN=RPP1A PE=1 SV=1	7e-22	258	sp|P52855|RLA1_MAIZE	60S acidic ribosomal protein P1 OS=Zea mays GN=RPP1A PE=1 SV=1	7e-22	258
76	sp|Q67ZE1|HSDD2_ARATH	3beta-hydroxysteroid-dehydrogenase/decarboxylase isoform 2 OS=Arabidopsis thaliana GN=3BETAHSD/D2 PE=2 SV=2	1e-110	623	sp|Q67ZE1|HSDD2_ARATH	3beta-hydroxysteroid-dehydrogenase/decarboxylase isoform 2 OS=Arabidopsis thaliana GN=3BETAHSD/D2 PE=2 SV=2	1e-110	623	sp|Q67ZE1|HSDD2_ARATH	3beta-hydroxysteroid-dehydrogenase/decarboxylase isoform 2 OS=Arabidopsis thaliana GN=3BETAHSD/D2 PE=2 SV=2	1e-110	623
100	sp|Q41898|ATP5E_MAIZE	ATP synthase subunit epsilon, mitochondrial OS=Zea mays PE=3 SV=1	8e-29	317	sp|Q41898|ATP5E_MAIZE	ATP synthase subunit epsilon, mitochondrial OS=Zea mays PE=3 SV=1	8e-29	317	sp|Q41898|ATP5E_MAIZE	ATP synthase subunit epsilon, mitochondrial OS=Zea mays PE=3 SV=1	8e-29	317
106									sp|Q869R9|MYBJ_DICDI	Myb-like protein J OS=Dictyostelium discoideum GN=mybJ PE=3 SV=1	1e-13	188
108	sp|Q0DK10|RL11_ORYSJ	60S ribosomal protein L11 OS=Oryza sativa subsp. japonica GN=RPL11 PE=2 SV=1	2e-83	790	sp|Q0DK10|RL11_ORYSJ	60S ribosomal protein L11 OS=Oryza sativa subsp. japonica GN=RPL11 PE=2 SV=1	2e-83	790	sp|Q0DK10|RL11_ORYSJ	60S ribosomal protein L11 OS=Oryza sativa subsp. japonica GN=RPL11 PE=2 SV=1	2e-83	790
113	sp|Q9SVM8|GRP2_ARATH	Glycine-rich RNA-binding protein 2, mitochondrial OS=Arabidopsis thaliana GN=GRP2 PE=1 SV=1	4e-25	288	sp|Q9SVM8|GRP2_ARATH	Glycine-rich RNA-binding protein 2, mitochondrial OS=Arabidopsis thaliana GN=GRP2 PE=1 SV=1	4e-25	288	sp|Q9SVM8|GRP2_ARATH	Glycine-rich RNA-binding protein 2, mitochondrial OS=Arabidopsis thaliana GN=GRP2 PE=1 SV=1	4e-25	288
129
172
174
177	sp|O95757|HS74L_HUMAN	Heat shock 70 kDa protein 4L OS=Homo sapiens GN=HSPA4L PE=1 SV=2	3e-78	752	sp|O95757|HS74L_HUMAN	Heat shock 70 kDa protein 4L OS=Homo sapiens GN=HSPA4L PE=1 SV=2	3e-78	752	sp|O95757|HS74L_HUMAN	Heat shock 70 kDa protein 4L OS=Homo sapiens GN=HSPA4L PE=1 SV=2	3e-78	752
178
181
182	sp|Q0JM17|RH56_ORYSJ	DEAD-box ATP-dependent RNA helicase 56 OS=Oryza sativa subsp. japonica GN=Os01g0549700 PE=2 SV=2	0.0	1367	sp|Q0JM17|RH56_ORYSJ	DEAD-box ATP-dependent RNA helicase 56 OS=Oryza sativa subsp. japonica GN=Os01g0549700 PE=2 SV=2	0.0	1367	sp|Q0JM17|RH56_ORYSJ	DEAD-box ATP-dependent RNA helicase 56 OS=Oryza sativa subsp. japonica GN=Os01g0549700 PE=2 SV=2	0.0	1367
197	sp|Q42191|OXA1_ARATH	Mitochondrial inner membrane protein OXA1 OS=Arabidopsis thaliana GN=OXA1 PE=2 SV=2	7e-53	529	sp|Q42191|OXA1_ARATH	Mitochondrial inner membrane protein OXA1 OS=Arabidopsis thaliana GN=OXA1 PE=2 SV=2	7e-53	529	sp|Q42191|OXA1_ARATH	Mitochondrial inner membrane protein OXA1 OS=Arabidopsis thaliana GN=OXA1 PE=2 SV=2	7e-53	529
201	sp|Q20065|P4HA2_CAEEL	Prolyl 4-hydroxylase subunit alpha-2 OS=Caenorhabditis elegans GN=phy-2 PE=1 SV=1	7e-31	339	sp|Q20065|P4HA2_CAEEL	Prolyl 4-hydroxylase subunit alpha-2 OS=Caenorhabditis elegans GN=phy-2 PE=1 SV=1	7e-31	339	sp|Q20065|P4HA2_CAEEL	Prolyl 4-hydroxylase subunit alpha-2 OS=Caenorhabditis elegans GN=phy-2 PE=1 SV=1	7e-31	339
210	sp|P46466|PRS4_ORYSJ	26S protease regulatory subunit 4 homolog OS=Oryza sativa subsp. japonica GN=TBP2 PE=2 SV=2	1e-131	1204	sp|P46466|PRS4_ORYSJ	26S protease regulatory subunit 4 homolog OS=Oryza sativa subsp. japonica GN=TBP2 PE=2 SV=2	1e-131	1204	sp|P46466|PRS4_ORYSJ	26S protease regulatory subunit 4 homolog OS=Oryza sativa subsp. japonica GN=TBP2 PE=2 SV=2	1e-131	1204
217	sp|P12783|PGKY_WHEAT	Phosphoglycerate kinase, cytosolic OS=Triticum aestivum PE=2 SV=1	0.0	1835	sp|P12783|PGKY_WHEAT	Phosphoglycerate kinase, cytosolic OS=Triticum aestivum PE=2 SV=1	0.0	1835	sp|P12783|PGKY_WHEAT	Phosphoglycerate kinase, cytosolic OS=Triticum aestivum PE=2 SV=1	0.0	1835
222	sp|P49199|RS8_ORYSJ	40S ribosomal protein S8 OS=Oryza sativa subsp. japonica GN=RPS8 PE=2 SV=2	1e-85	810	sp|P49199|RS8_ORYSJ	40S ribosomal protein S8 OS=Oryza sativa subsp. japonica GN=RPS8 PE=2 SV=2	1e-85	810	sp|P49199|RS8_ORYSJ	40S ribosomal protein S8 OS=Oryza sativa subsp. japonica GN=RPS8 PE=2 SV=2	1e-85	810
227	sp|Q13620|CUL4B_HUMAN	Cullin-4B OS=Homo sapiens GN=CUL4B PE=1 SV=3	1e-160	1459	sp|Q13620|CUL4B_HUMAN	Cullin-4B OS=Homo sapiens GN=CUL4B PE=1 SV=3	1e-160	1459	sp|Q13620|CUL4B_HUMAN	Cullin-4B OS=Homo sapiens GN=CUL4B PE=1 SV=3	1e-160	1459
228	sp|Q42456|ASPR1_ORYSJ	Aspartic proteinase oryzasin-1 OS=Oryza sativa subsp. japonica GN=Os05g0567100 PE=2 SV=2	1e-159	1450	sp|Q42456|ASPR1_ORYSJ	Aspartic proteinase oryzasin-1 OS=Oryza sativa subsp. japonica GN=Os05g0567100 PE=2 SV=2	1e-159	1450	sp|Q42456|ASPR1_ORYSJ	Aspartic proteinase oryzasin-1 OS=Oryza sativa subsp. japonica GN=Os05g0567100 PE=2 SV=2	1e-159	1450
241	sp|Q9SBK6|JMT_BRARP	Jasmonate O-methyltransferase OS=Brassica rapa subsp. pekinensis GN=JMT PE=1 SV=1	2e-45	465	sp|Q9SBK6|JMT_BRARP	Jasmonate O-methyltransferase OS=Brassica rapa subsp. pekinensis GN=JMT PE=1 SV=1	2e-45	465	sp|Q9SBK6|JMT_BRARP	Jasmonate O-methyltransferase OS=Brassica rapa subsp. pekinensis GN=JMT PE=1 SV=1	2e-45	465
243	sp|P55080|MFAP1_CHICK	Microfibrillar-associated protein 1 OS=Gallus gallus GN=MFAP1 PE=2 SV=1	1e-46	385	sp|P55080|MFAP1_CHICK	Microfibrillar-associated protein 1 OS=Gallus gallus GN=MFAP1 PE=2 SV=1	1e-46	385	sp|P55080|MFAP1_CHICK	Microfibrillar-associated protein 1 OS=Gallus gallus GN=MFAP1 PE=2 SV=1	1e-46	385
248					sp|P22778|ATPO_IPOBA	ATP synthase subunit O, mitochondrial OS=Ipomoea batatas PE=1 SV=1	9e-16	205	sp|P22778|ATPO_IPOBA	ATP synthase subunit O, mitochondrial OS=Ipomoea batatas PE=1 SV=1	9e-16	205
250	sp|Q84Q83|TOC75_ORYSJ	Protein TOC75, chloroplastic OS=Oryza sativa subsp. japonica GN=TOC75 PE=2 SV=2	1e-61	602	sp|Q84Q83|TOC75_ORYSJ	Protein TOC75, chloroplastic OS=Oryza sativa subsp. japonica GN=TOC75 PE=2 SV=2	1e-61	602	sp|Q84Q83|TOC75_ORYSJ	Protein TOC75, chloroplastic OS=Oryza sativa subsp. japonica GN=TOC75 PE=2 SV=2	1e-61	602
255	sp|P49076|ARF_MAIZE	ADP-ribosylation factor OS=Zea mays GN=ARF1 PE=2 SV=2	5e-99	926	sp|P49076|ARF_MAIZE	ADP-ribosylation factor OS=Zea mays GN=ARF1 PE=2 SV=2	5e-99	926	sp|P49076|ARF_MAIZE	ADP-ribosylation factor OS=Zea mays GN=ARF1 PE=2 SV=2	5e-99	926
256	sp|Q9W725|UCP2_CYPCA	Mitochondrial uncoupling protein 2 OS=Cyprinus carpio GN=ucp2 PE=2 SV=1	7e-58	572	sp|Q9W725|UCP2_CYPCA	Mitochondrial uncoupling protein 2 OS=Cyprinus carpio GN=ucp2 PE=2 SV=1	7e-58	572	sp|Q9W725|UCP2_CYPCA	Mitochondrial uncoupling protein 2 OS=Cyprinus carpio GN=ucp2 PE=2 SV=1	7e-58	572
261	sp|Q7G8Y3|ISW2_ORYSJ	Probable chromatin-remodeling complex ATPase chain OS=Oryza sativa subsp. japonica GN=Os01g0367900 PE=2 SV=2	0.0	2680	sp|Q7G8Y3|ISW2_ORYSJ	Probable chromatin-remodeling complex ATPase chain OS=Oryza sativa subsp. japonica GN=Os01g0367900 PE=2 SV=2	0.0	2680	sp|Q7G8Y3|ISW2_ORYSJ	Probable chromatin-remodeling complex ATPase chain OS=Oryza sativa subsp. japonica GN=Os01g0367900 PE=2 SV=2	0.0	2680
263
267
273	sp|P34788|RS18_ARATH	40S ribosomal protein S18 OS=Arabidopsis thaliana GN=RPS18A PE=1 SV=1	1e-66	646	sp|P34788|RS18_ARATH	40S ribosomal protein S18 OS=Arabidopsis thaliana GN=RPS18A PE=1 SV=1	1e-66	646	sp|P34788|RS18_ARATH	40S ribosomal protein S18 OS=Arabidopsis thaliana GN=RPS18A PE=1 SV=1	1e-66	646
278
282	sp|Q8VZB9|R10A1_ARATH	60S ribosomal protein L10a-1 OS=Arabidopsis thaliana GN=RPL10AA PE=2 SV=1	4e-93	875	sp|Q8VZB9|R10A1_ARATH	60S ribosomal protein L10a-1 OS=Arabidopsis thaliana GN=RPL10AA PE=2 SV=1	4e-93	875	sp|Q8VZB9|R10A1_ARATH	60S ribosomal protein L10a-1 OS=Arabidopsis thaliana GN=RPL10AA PE=2 SV=1	4e-93	875
285	sp|O59729|SLPI_SCHPO	Uncharacterized protein slp1 OS=Schizosaccharomyces pombe GN=slp1 PE=2 SV=1	2e-30	338	sp|O59729|SLPI_SCHPO	Uncharacterized protein slp1 OS=Schizosaccharomyces pombe GN=slp1 PE=2 SV=1	2e-30	338	sp|O59729|SLPI_SCHPO	Uncharacterized protein slp1 OS=Schizosaccharomyces pombe GN=slp1 PE=2 SV=1	2e-30	338
286
288
302	sp|Q0D5W6|SUI1_ORYSJ	Protein translation factor SUI1 homolog OS=Oryza sativa subsp. japonica GN=GOS2 PE=3 SV=1	9e-55	543	sp|Q0D5W6|SUI1_ORYSJ	Protein translation factor SUI1 homolog OS=Oryza sativa subsp. japonica GN=GOS2 PE=3 SV=1	9e-55	543	sp|Q0D5W6|SUI1_ORYSJ	Protein translation factor SUI1 homolog OS=Oryza sativa subsp. japonica GN=GOS2 PE=3 SV=1	9e-55	543
307	sp|B7PXE3|SPAST_IXOSC	Spastin OS=Ixodes scapularis GN=spas PE=3 SV=1	1e-38	407	sp|B7PXE3|SPAST_IXOSC	Spastin OS=Ixodes scapularis GN=spas PE=3 SV=1	1e-38	407	sp|B7PXE3|SPAST_IXOSC	Spastin OS=Ixodes scapularis GN=spas PE=3 SV=1	1e-38	407
313
316	sp|Q9SH88|RRS1_ARATH	Ribosome biogenesis regulatory protein homolog OS=Arabidopsis thaliana GN=At2g37990 PE=2 SV=2	7e-58	324	sp|Q9SH88|RRS1_ARATH	Ribosome biogenesis regulatory protein homolog OS=Arabidopsis thaliana GN=At2g37990 PE=2 SV=2	7e-58	324	sp|Q9SH88|RRS1_ARATH	Ribosome biogenesis regulatory protein homolog OS=Arabidopsis thaliana GN=At2g37990 PE=2 SV=2	7e-58	324
318
319	sp|Q9M352|RL362_ARATH	60S ribosomal protein L36-2 OS=Arabidopsis thaliana GN=RPL36B PE=2 SV=1	4e-41	425	sp|Q9M352|RL362_ARATH	60S ribosomal protein L36-2 OS=Arabidopsis thaliana GN=RPL36B PE=2 SV=1	4e-41	425	sp|Q9M352|RL362_ARATH	60S ribosomal protein L36-2 OS=Arabidopsis thaliana GN=RPL36B PE=2 SV=1	4e-41	425
326	sp|O81488|Y5621_ARATH	PHD finger protein At5g26210 OS=Arabidopsis thaliana GN=At5g26210 PE=1 SV=2	2e-22	263	sp|O81488|Y5621_ARATH	PHD finger protein At5g26210 OS=Arabidopsis thaliana GN=At5g26210 PE=1 SV=2	2e-22	263	sp|O81488|Y5621_ARATH	PHD finger protein At5g26210 OS=Arabidopsis thaliana GN=At5g26210 PE=1 SV=2	2e-22	263
335
336
353	sp|Q9FJA6|RS33_ARATH	40S ribosomal protein S3-3 OS=Arabidopsis thaliana GN=RPS3C PE=1 SV=1	7e-86	812	sp|Q9FJA6|RS33_ARATH	40S ribosomal protein S3-3 OS=Arabidopsis thaliana GN=RPS3C PE=1 SV=1	7e-86	812	sp|Q9FJA6|RS33_ARATH	40S ribosomal protein S3-3 OS=Arabidopsis thaliana GN=RPS3C PE=1 SV=1	7e-86	812
355	sp|A1Y2B7|SGS3_MAIZE	Protein SUPPRESSOR OF GENE SILENCING 3 homolog OS=Zea mays GN=SGS3 PE=1 SV=1	1e-150	855	sp|A1Y2B7|SGS3_MAIZE	Protein SUPPRESSOR OF GENE SILENCING 3 homolog OS=Zea mays GN=SGS3 PE=1 SV=1	1e-150	855	sp|A1Y2B7|SGS3_MAIZE	Protein SUPPRESSOR OF GENE SILENCING 3 homolog OS=Zea mays GN=SGS3 PE=1 SV=1	1e-150	855
357	sp|Q4R963|TCPG_MACFA	T-complex protein 1 subunit gamma OS=Macaca fascicularis GN=CCT3 PE=2 SV=1	1e-141	1293	sp|Q4R963|TCPG_MACFA	T-complex protein 1 subunit gamma OS=Macaca fascicularis GN=CCT3 PE=2 SV=1	1e-141	1293	sp|Q4R963|TCPG_MACFA	T-complex protein 1 subunit gamma OS=Macaca fascicularis GN=CCT3 PE=2 SV=1	1e-141	1293
359
362	sp|Q6GPM4|RM24_XENLA	Probable 39S ribosomal protein L24, mitochondrial OS=Xenopus laevis GN=mrpl24 PE=2 SV=1	1e-22	266	sp|Q6GPM4|RM24_XENLA	Probable 39S ribosomal protein L24, mitochondrial OS=Xenopus laevis GN=mrpl24 PE=2 SV=1	1e-22	266	sp|Q6GPM4|RM24_XENLA	Probable 39S ribosomal protein L24, mitochondrial OS=Xenopus laevis GN=mrpl24 PE=2 SV=1	1e-22	266
365
368	sp|Q9FY74|CMTA1_ARATH	Calmodulin-binding transcription activator 1 OS=Arabidopsis thaliana GN=CMTA1 PE=2 SV=1	4e-91	515	sp|Q9FY74|CMTA1_ARATH	Calmodulin-binding transcription activator 1 OS=Arabidopsis thaliana GN=CMTA1 PE=2 SV=1	4e-91	515	sp|Q9FY74|CMTA1_ARATH	Calmodulin-binding transcription activator 1 OS=Arabidopsis thaliana GN=CMTA1 PE=2 SV=1	4e-91	515
369	sp|Q9FLH0|NMCP_ARATH	Putative nuclear matrix constituent protein 1-like protein OS=Arabidopsis thaliana GN=At5g65770 PE=2 SV=1	2e-60	597	sp|Q9FLH0|NMCP_ARATH	Putative nuclear matrix constituent protein 1-like protein OS=Arabidopsis thaliana GN=At5g65770 PE=2 SV=1	2e-60	597	sp|Q9FLH0|NMCP_ARATH	Putative nuclear matrix constituent protein 1-like protein OS=Arabidopsis thaliana GN=At5g65770 PE=2 SV=1	2e-60	597
371	sp|Q0D840|TRXH_ORYSJ	Thioredoxin H-type OS=Oryza sativa subsp. japonica GN=TRXH PE=1 SV=1	6e-46	467	sp|Q0D840|TRXH_ORYSJ	Thioredoxin H-type OS=Oryza sativa subsp. japonica GN=TRXH PE=1 SV=1	6e-46	467	sp|Q0D840|TRXH_ORYSJ	Thioredoxin H-type OS=Oryza sativa subsp. japonica GN=TRXH PE=1 SV=1	6e-46	467
372	sp|Q9FME4|PP438_ARATH	Pentatricopeptide repeat-containing protein At5g60960, mitochondrial OS=Arabidopsis thaliana GN=At5g60960 PE=2 SV=1	2e-77	740	sp|Q9FME4|PP438_ARATH	Pentatricopeptide repeat-containing protein At5g60960, mitochondrial OS=Arabidopsis thaliana GN=At5g60960 PE=2 SV=1	2e-77	740	sp|Q9FME4|PP438_ARATH	Pentatricopeptide repeat-containing protein At5g60960, mitochondrial OS=Arabidopsis thaliana GN=At5g60960 PE=2 SV=1	2e-77	740
375	sp|Q5VQ78|COB21_ORYSJ	Coatomer subunit beta'-1 OS=Oryza sativa subsp. japonica GN=Os06g0143900 PE=2 SV=1	0.0	2603	sp|Q5VQ78|COB21_ORYSJ	Coatomer subunit beta'-1 OS=Oryza sativa subsp. japonica GN=Os06g0143900 PE=2 SV=1	0.0	2603	sp|Q5VQ78|COB21_ORYSJ	Coatomer subunit beta'-1 OS=Oryza sativa subsp. japonica GN=Os06g0143900 PE=2 SV=1	0.0	2603
376	sp|Q5D018|RBM8A_DANRE	RNA-binding protein 8A OS=Danio rerio GN=rbm8a PE=2 SV=1	2e-31	341	sp|Q5D018|RBM8A_DANRE	RNA-binding protein 8A OS=Danio rerio GN=rbm8a PE=2 SV=1	2e-31	341	sp|Q5D018|RBM8A_DANRE	RNA-binding protein 8A OS=Danio rerio GN=rbm8a PE=2 SV=1	2e-31	341
377
378
381	sp|Q9SYM5|RHM1_ARATH	Probable rhamnose biosynthetic enzyme 1 OS=Arabidopsis thaliana GN=RHM1 PE=2 SV=1	1e-113	1045	sp|Q9SYM5|RHM1_ARATH	Probable rhamnose biosynthetic enzyme 1 OS=Arabidopsis thaliana GN=RHM1 PE=2 SV=1	1e-113	1045	sp|Q9SYM5|RHM1_ARATH	Probable rhamnose biosynthetic enzyme 1 OS=Arabidopsis thaliana GN=RHM1 PE=2 SV=1	1e-113	1045
385	sp|Q9M3V8|RS6_ASPOF	40S ribosomal protein S6 OS=Asparagus officinalis GN=rps6 PE=2 SV=1	1e-100	935	sp|Q9M3V8|RS6_ASPOF	40S ribosomal protein S6 OS=Asparagus officinalis GN=rps6 PE=2 SV=1	1e-100	935	sp|Q9M3V8|RS6_ASPOF	40S ribosomal protein S6 OS=Asparagus officinalis GN=rps6 PE=2 SV=1	1e-100	935
400
405
408
410
411	sp|P35685|RL7A_ORYSJ	60S ribosomal protein L7a OS=Oryza sativa subsp. japonica GN=RPL7A PE=2 SV=1	1e-123	1137	sp|P35685|RL7A_ORYSJ	60S ribosomal protein L7a OS=Oryza sativa subsp. japonica GN=RPL7A PE=2 SV=1	1e-123	1137	sp|P35685|RL7A_ORYSJ	60S ribosomal protein L7a OS=Oryza sativa subsp. japonica GN=RPL7A PE=2 SV=1	1e-123	1137
415
420	sp|P40392|RIC1_ORYSJ	Ras-related protein RIC1 OS=Oryza sativa subsp. japonica GN=RIC1 PE=2 SV=2	1e-109	1013	sp|P40392|RIC1_ORYSJ	Ras-related protein RIC1 OS=Oryza sativa subsp. japonica GN=RIC1 PE=2 SV=2	1e-109	1013	sp|P40392|RIC1_ORYSJ	Ras-related protein RIC1 OS=Oryza sativa subsp. japonica GN=RIC1 PE=2 SV=2	1e-109	1013
423	sp|Q9SZE4|VP322_ARATH	Vacuolar protein sorting-associated protein 32 homolog 2 OS=Arabidopsis thaliana GN=VPS32.2 PE=2 SV=1	1e-59	587	sp|Q9SZE4|VP322_ARATH	Vacuolar protein sorting-associated protein 32 homolog 2 OS=Arabidopsis thaliana GN=VPS32.2 PE=2 SV=1	1e-59	587	sp|Q9SZE4|VP322_ARATH	Vacuolar protein sorting-associated protein 32 homolog 2 OS=Arabidopsis thaliana GN=VPS32.2 PE=2 SV=1	1e-59	587
433	sp|O82221|RUXG_ARATH	Probable small nuclear ribonucleoprotein G OS=Arabidopsis thaliana GN=At2g23930 PE=2 SV=1	6e-34	363	sp|O82221|RUXG_ARATH	Probable small nuclear ribonucleoprotein G OS=Arabidopsis thaliana GN=At2g23930 PE=2 SV=1	6e-34	363	sp|O82221|RUXG_ARATH	Probable small nuclear ribonucleoprotein G OS=Arabidopsis thaliana GN=At2g23930 PE=2 SV=1	6e-34	363
434	sp|Q9FT52|ATP5H_ARATH	ATP synthase subunit d, mitochondrial OS=Arabidopsis thaliana GN=At3g52300 PE=1 SV=3	1e-60	594	sp|Q9FT52|ATP5H_ARATH	ATP synthase subunit d, mitochondrial OS=Arabidopsis thaliana GN=At3g52300 PE=1 SV=3	1e-60	594	sp|Q9FT52|ATP5H_ARATH	ATP synthase subunit d, mitochondrial OS=Arabidopsis thaliana GN=At3g52300 PE=1 SV=3	1e-60	594
436	sp|Q9FXT9|PRS7_ORYSJ	26S protease regulatory subunit 7 OS=Oryza sativa subsp. japonica GN=RPT1A PE=2 SV=1	0.0	1928	sp|Q9FXT9|PRS7_ORYSJ	26S protease regulatory subunit 7 OS=Oryza sativa subsp. japonica GN=RPT1A PE=2 SV=1	0.0	1928	sp|Q9FXT9|PRS7_ORYSJ	26S protease regulatory subunit 7 OS=Oryza sativa subsp. japonica GN=RPT1A PE=2 SV=1	0.0	1928
437									sp|O74503|UAF30_SCHPO	Upstream activation factor subunit spp27 OS=Schizosaccharomyces pombe GN=spp27 PE=1 SV=1	2e-14	198
440
441	sp|Q8VYF1|RL152_ARATH	60S ribosomal protein L15-2 OS=Arabidopsis thaliana GN=RPL15B PE=2 SV=1	4e-89	841	sp|Q8VYF1|RL152_ARATH	60S ribosomal protein L15-2 OS=Arabidopsis thaliana GN=RPL15B PE=2 SV=1	4e-89	841	sp|Q8VYF1|RL152_ARATH	60S ribosomal protein L15-2 OS=Arabidopsis thaliana GN=RPL15B PE=2 SV=1	4e-89	841
445					sp|Q9JLI8|SART3_MOUSE	Squamous cell carcinoma antigen recognized by T-cells 3 OS=Mus musculus GN=Sart3 PE=2 SV=1	4e-19	239	sp|Q9JLI8|SART3_MOUSE	Squamous cell carcinoma antigen recognized by T-cells 3 OS=Mus musculus GN=Sart3 PE=2 SV=1	4e-19	239
448	sp|P04844|RPN2_HUMAN	Dolichyl-diphosphooligosaccharide--protein glycosyltransferase subunit 2 OS=Homo sapiens GN=RPN2 PE=1 SV=3	2e-27	313	sp|P04844|RPN2_HUMAN	Dolichyl-diphosphooligosaccharide--protein glycosyltransferase subunit 2 OS=Homo sapiens GN=RPN2 PE=1 SV=3	2e-27	313	sp|P04844|RPN2_HUMAN	Dolichyl-diphosphooligosaccharide--protein glycosyltransferase subunit 2 OS=Homo sapiens GN=RPN2 PE=1 SV=3	2e-27	313
449	sp|P54001|P4HA1_RAT	Prolyl 4-hydroxylase subunit alpha-1 OS=Rattus norvegicus GN=P4ha1 PE=2 SV=2	2e-27	311	sp|P54001|P4HA1_RAT	Prolyl 4-hydroxylase subunit alpha-1 OS=Rattus norvegicus GN=P4ha1 PE=2 SV=2	2e-27	311	sp|P54001|P4HA1_RAT	Prolyl 4-hydroxylase subunit alpha-1 OS=Rattus norvegicus GN=P4ha1 PE=2 SV=2	2e-27	311
453
454	sp|Q67Y83|SCP51_ARATH	Serine carboxypeptidase-like 51 OS=Arabidopsis thaliana GN=SCPL51 PE=2 SV=2	1e-76	609	sp|Q67Y83|SCP51_ARATH	Serine carboxypeptidase-like 51 OS=Arabidopsis thaliana GN=SCPL51 PE=2 SV=2	1e-76	609	sp|Q67Y83|SCP51_ARATH	Serine carboxypeptidase-like 51 OS=Arabidopsis thaliana GN=SCPL51 PE=2 SV=2	1e-76	609
456
459	sp|P46643|AAT1_ARATH	Aspartate aminotransferase, mitochondrial OS=Arabidopsis thaliana GN=ASP1 PE=1 SV=1	2e-81	774	sp|P46643|AAT1_ARATH	Aspartate aminotransferase, mitochondrial OS=Arabidopsis thaliana GN=ASP1 PE=1 SV=1	2e-81	774	sp|P46643|AAT1_ARATH	Aspartate aminotransferase, mitochondrial OS=Arabidopsis thaliana GN=ASP1 PE=1 SV=1	2e-81	774
466	sp|O13775|SYEC_SCHPO	Probable glutamyl-tRNA synthetase, cytoplasmic OS=Schizosaccharomyces pombe GN=SPAC17A5.15c PE=1 SV=1	3e-75	722	sp|O13775|SYEC_SCHPO	Probable glutamyl-tRNA synthetase, cytoplasmic OS=Schizosaccharomyces pombe GN=SPAC17A5.15c PE=1 SV=1	3e-75	722	sp|O13775|SYEC_SCHPO	Probable glutamyl-tRNA synthetase, cytoplasmic OS=Schizosaccharomyces pombe GN=SPAC17A5.15c PE=1 SV=1	3e-75	722
469
470
471	sp|Q9M4C4|PFD4_AVEFA	Probable prefoldin subunit 4 OS=Avena fatua GN=VIP3 PE=2 SV=1	1e-50	507	sp|Q9M4C4|PFD4_AVEFA	Probable prefoldin subunit 4 OS=Avena fatua GN=VIP3 PE=2 SV=1	1e-50	507	sp|Q9M4C4|PFD4_AVEFA	Probable prefoldin subunit 4 OS=Avena fatua GN=VIP3 PE=2 SV=1	1e-50	507
473	sp|Q84MP7|H2AV3_ORYSJ	Probable histone H2A variant 3 OS=Oryza sativa subsp. japonica GN=Os03g0743400 PE=2 SV=1	9e-49	491	sp|Q84MP7|H2AV3_ORYSJ	Probable histone H2A variant 3 OS=Oryza sativa subsp. japonica GN=Os03g0743400 PE=2 SV=1	9e-49	491	sp|Q84MP7|H2AV3_ORYSJ	Probable histone H2A variant 3 OS=Oryza sativa subsp. japonica GN=Os03g0743400 PE=2 SV=1	9e-49	491
474	sp|Q40680|EF1D1_ORYSJ	Elongation factor 1-delta 1 OS=Oryza sativa subsp. japonica GN=Os07g0614500 PE=2 SV=3	4e-70	678	sp|Q40680|EF1D1_ORYSJ	Elongation factor 1-delta 1 OS=Oryza sativa subsp. japonica GN=Os07g0614500 PE=2 SV=3	4e-70	678	sp|Q40680|EF1D1_ORYSJ	Elongation factor 1-delta 1 OS=Oryza sativa subsp. japonica GN=Os07g0614500 PE=2 SV=3	4e-70	678
475	sp|O60155|YHY6_SCHPO	Putative prolyl-tRNA synthetase C19C7.06 OS=Schizosaccharomyces pombe GN=SPBC19C7.06 PE=2 SV=1	1e-148	1351	sp|O60155|YHY6_SCHPO	Putative prolyl-tRNA synthetase C19C7.06 OS=Schizosaccharomyces pombe GN=SPBC19C7.06 PE=2 SV=1	1e-148	1351	sp|O60155|YHY6_SCHPO	Putative prolyl-tRNA synthetase C19C7.06 OS=Schizosaccharomyces pombe GN=SPBC19C7.06 PE=2 SV=1	1e-148	1351
476
479					sp|Q6NYP0|TM208_DANRE	Transmembrane protein 208 OS=Danio rerio GN=tmem208 PE=2 SV=1	2e-16	213	sp|Q6NYP0|TM208_DANRE	Transmembrane protein 208 OS=Danio rerio GN=tmem208 PE=2 SV=1	2e-16	213
483	sp|Q8CCF0|PRP31_MOUSE	U4/U6 small nuclear ribonucleoprotein Prp31 OS=Mus musculus GN=Prpf31 PE=2 SV=2	3e-73	702	sp|Q8CCF0|PRP31_MOUSE	U4/U6 small nuclear ribonucleoprotein Prp31 OS=Mus musculus GN=Prpf31 PE=2 SV=2	3e-73	702	sp|Q8CCF0|PRP31_MOUSE	U4/U6 small nuclear ribonucleoprotein Prp31 OS=Mus musculus GN=Prpf31 PE=2 SV=2	3e-73	702
486					sp|Q1MTS0|YBH9_SCHPO	Uncharacterized protein C3B8.09 OS=Schizosaccharomyces pombe GN=SPBC3B8.09 PE=1 SV=1	2e-16	217	sp|Q1MTS0|YBH9_SCHPO	Uncharacterized protein C3B8.09 OS=Schizosaccharomyces pombe GN=SPBC3B8.09 PE=1 SV=1	2e-16	217
488	sp|Q13435|SF3B2_HUMAN	Splicing factor 3B subunit 2 OS=Homo sapiens GN=SF3B2 PE=1 SV=1	1e-108	1005	sp|Q13435|SF3B2_HUMAN	Splicing factor 3B subunit 2 OS=Homo sapiens GN=SF3B2 PE=1 SV=1	1e-108	1005	sp|Q13435|SF3B2_HUMAN	Splicing factor 3B subunit 2 OS=Homo sapiens GN=SF3B2 PE=1 SV=1	1e-108	1005
490	sp|P29677|MPPA_SOLTU	Mitochondrial-processing peptidase subunit alpha OS=Solanum tuberosum GN=MPP PE=1 SV=1	1e-113	1048	sp|P29677|MPPA_SOLTU	Mitochondrial-processing peptidase subunit alpha OS=Solanum tuberosum GN=MPP PE=1 SV=1	1e-113	1048	sp|P29677|MPPA_SOLTU	Mitochondrial-processing peptidase subunit alpha OS=Solanum tuberosum GN=MPP PE=1 SV=1	1e-113	1048
496	sp|Q91V92|ACLY_MOUSE	ATP-citrate synthase OS=Mus musculus GN=Acly PE=1 SV=1	1e-82	787	sp|Q91V92|ACLY_MOUSE	ATP-citrate synthase OS=Mus musculus GN=Acly PE=1 SV=1	1e-82	787	sp|Q91V92|ACLY_MOUSE	ATP-citrate synthase OS=Mus musculus GN=Acly PE=1 SV=1	1e-82	787
497	sp|Q9Y5K3|PCY1B_HUMAN	Choline-phosphate cytidylyltransferase B OS=Homo sapiens GN=PCYT1B PE=1 SV=1	1e-62	614	sp|Q9Y5K3|PCY1B_HUMAN	Choline-phosphate cytidylyltransferase B OS=Homo sapiens GN=PCYT1B PE=1 SV=1	1e-62	614	sp|Q9Y5K3|PCY1B_HUMAN	Choline-phosphate cytidylyltransferase B OS=Homo sapiens GN=PCYT1B PE=1 SV=1	1e-62	614
499
504	sp|P43283|TRPB1_MAIZE	Tryptophan synthase beta chain 1 (Fragment) OS=Zea mays GN=TSB1 PE=2 SV=1	0.0	1761	sp|P43283|TRPB1_MAIZE	Tryptophan synthase beta chain 1 (Fragment) OS=Zea mays GN=TSB1 PE=2 SV=1	0.0	1761	sp|P43283|TRPB1_MAIZE	Tryptophan synthase beta chain 1 (Fragment) OS=Zea mays GN=TSB1 PE=2 SV=1	0.0	1761
506	sp|Q54ZW0|PHG1B_DICDI	Putative phagocytic receptor 1b OS=Dictyostelium discoideum GN=phg1b PE=2 SV=1	1e-110	1030	sp|Q54ZW0|PHG1B_DICDI	Putative phagocytic receptor 1b OS=Dictyostelium discoideum GN=phg1b PE=2 SV=1	1e-110	1030	sp|Q54ZW0|PHG1B_DICDI	Putative phagocytic receptor 1b OS=Dictyostelium discoideum GN=phg1b PE=2 SV=1	1e-110	1030
511
513	sp|P16148|PLZ12_LUPPO	Protein PPLZ12 OS=Lupinus polyphyllus GN=PPLZ12 PE=2 SV=1	5e-25	289	sp|P16148|PLZ12_LUPPO	Protein PPLZ12 OS=Lupinus polyphyllus GN=PPLZ12 PE=2 SV=1	5e-25	289	sp|P16148|PLZ12_LUPPO	Protein PPLZ12 OS=Lupinus polyphyllus GN=PPLZ12 PE=2 SV=1	5e-25	289
514	sp|Q05001|NCPR_CATRO	NADPH--cytochrome P450 reductase OS=Catharanthus roseus GN=CPR PE=2 SV=1	1e-141	1289	sp|Q05001|NCPR_CATRO	NADPH--cytochrome P450 reductase OS=Catharanthus roseus GN=CPR PE=2 SV=1	1e-141	1289	sp|Q05001|NCPR_CATRO	NADPH--cytochrome P450 reductase OS=Catharanthus roseus GN=CPR PE=2 SV=1	1e-141	1289
517
520	sp|P42791|RL182_ARATH	60S ribosomal protein L18-2 OS=Arabidopsis thaliana GN=RPL18B PE=2 SV=2	2e-72	696	sp|P42791|RL182_ARATH	60S ribosomal protein L18-2 OS=Arabidopsis thaliana GN=RPL18B PE=2 SV=2	2e-72	696	sp|P42791|RL182_ARATH	60S ribosomal protein L18-2 OS=Arabidopsis thaliana GN=RPL18B PE=2 SV=2	2e-72	696
525
529	sp|Q5PQX0|UXS1_RAT	UDP-glucuronic acid decarboxylase 1 OS=Rattus norvegicus GN=Uxs1 PE=1 SV=1	1e-110	1028	sp|Q5PQX0|UXS1_RAT	UDP-glucuronic acid decarboxylase 1 OS=Rattus norvegicus GN=Uxs1 PE=1 SV=1	1e-110	1028	sp|Q5PQX0|UXS1_RAT	UDP-glucuronic acid decarboxylase 1 OS=Rattus norvegicus GN=Uxs1 PE=1 SV=1	1e-110	1028
532
534	sp|Q39044|VPEB_ARATH	Vacuolar-processing enzyme beta-isozyme OS=Arabidopsis thaliana GN=At1g62710 PE=2 SV=3	1e-120	796	sp|Q39044|VPEB_ARATH	Vacuolar-processing enzyme beta-isozyme OS=Arabidopsis thaliana GN=At1g62710 PE=2 SV=3	1e-120	796	sp|Q39044|VPEB_ARATH	Vacuolar-processing enzyme beta-isozyme OS=Arabidopsis thaliana GN=At1g62710 PE=2 SV=3	1e-120	796
536	sp|P35266|RL171_HORVU	60S ribosomal protein L17-1 OS=Hordeum vulgare PE=2 SV=1	3e-81	772	sp|P35266|RL171_HORVU	60S ribosomal protein L17-1 OS=Hordeum vulgare PE=2 SV=1	3e-81	772	sp|P35266|RL171_HORVU	60S ribosomal protein L17-1 OS=Hordeum vulgare PE=2 SV=1	3e-81	772
537	sp|Q9SNX2|PGMC_BROIN	Phosphoglucomutase, cytoplasmic OS=Bromus inermis GN=PGM1 PE=2 SV=1	0.0	2573	sp|Q9SNX2|PGMC_BROIN	Phosphoglucomutase, cytoplasmic OS=Bromus inermis GN=PGM1 PE=2 SV=1	0.0	2573	sp|Q9SNX2|PGMC_BROIN	Phosphoglucomutase, cytoplasmic OS=Bromus inermis GN=PGM1 PE=2 SV=1	0.0	2573
540	sp|Q6ZK48|SLU7_ORYSJ	Pre-mRNA-splicing factor SLU7 OS=Oryza sativa subsp. japonica GN=Os08g0127700 PE=2 SV=1	0.0	1830	sp|Q6ZK48|SLU7_ORYSJ	Pre-mRNA-splicing factor SLU7 OS=Oryza sativa subsp. japonica GN=Os08g0127700 PE=2 SV=1	0.0	1830	sp|Q6ZK48|SLU7_ORYSJ	Pre-mRNA-splicing factor SLU7 OS=Oryza sativa subsp. japonica GN=Os08g0127700 PE=2 SV=1	0.0	1830
541	sp|Q0DJA0|COPD1_ORYSJ	Coatomer subunit delta-1 OS=Oryza sativa subsp. japonica GN=Os05g0310800 PE=2 SV=1	0.0	2297	sp|Q0DJA0|COPD1_ORYSJ	Coatomer subunit delta-1 OS=Oryza sativa subsp. japonica GN=Os05g0310800 PE=2 SV=1	0.0	2297	sp|Q0DJA0|COPD1_ORYSJ	Coatomer subunit delta-1 OS=Oryza sativa subsp. japonica GN=Os05g0310800 PE=2 SV=1	0.0	2297
542
544	sp|P16148|PLZ12_LUPPO	Protein PPLZ12 OS=Lupinus polyphyllus GN=PPLZ12 PE=2 SV=1	3e-60	592	sp|P16148|PLZ12_LUPPO	Protein PPLZ12 OS=Lupinus polyphyllus GN=PPLZ12 PE=2 SV=1	3e-60	592	sp|P16148|PLZ12_LUPPO	Protein PPLZ12 OS=Lupinus polyphyllus GN=PPLZ12 PE=2 SV=1	3e-60	592
545	sp|Q58D06|WDR74_BOVIN	WD repeat-containing protein 74 OS=Bos taurus GN=WDR74 PE=2 SV=1	8e-25	288	sp|Q58D06|WDR74_BOVIN	WD repeat-containing protein 74 OS=Bos taurus GN=WDR74 PE=2 SV=1	8e-25	288	sp|Q58D06|WDR74_BOVIN	WD repeat-containing protein 74 OS=Bos taurus GN=WDR74 PE=2 SV=1	8e-25	288
547	sp|Q39817|CALX_SOYBN	Calnexin homolog OS=Glycine max PE=2 SV=1	0.0	1746	sp|Q39817|CALX_SOYBN	Calnexin homolog OS=Glycine max PE=2 SV=1	0.0	1746	sp|Q39817|CALX_SOYBN	Calnexin homolog OS=Glycine max PE=2 SV=1	0.0	1746
549					sp|O04616|Y4115_ARATH	Uncharacterized protein At4g01150, chloroplastic OS=Arabidopsis thaliana GN=At4g01150 PE=1 SV=1	4e-16	209	sp|O04616|Y4115_ARATH	Uncharacterized protein At4g01150, chloroplastic OS=Arabidopsis thaliana GN=At4g01150 PE=1 SV=1	4e-16	209
553
554	sp|Q93ZE8|SDF2_ARATH	Stromal cell-derived factor 2-like protein OS=Arabidopsis thaliana GN=At2g25110 PE=2 SV=1	9e-81	768	sp|Q93ZE8|SDF2_ARATH	Stromal cell-derived factor 2-like protein OS=Arabidopsis thaliana GN=At2g25110 PE=2 SV=1	9e-81	768	sp|Q93ZE8|SDF2_ARATH	Stromal cell-derived factor 2-like protein OS=Arabidopsis thaliana GN=At2g25110 PE=2 SV=1	9e-81	768
556	sp|P51531|SMCA2_HUMAN	Probable global transcription activator SNF2L2 OS=Homo sapiens GN=SMARCA2 PE=1 SV=2	5e-74	712	sp|P51531|SMCA2_HUMAN	Probable global transcription activator SNF2L2 OS=Homo sapiens GN=SMARCA2 PE=1 SV=2	5e-74	712	sp|P51531|SMCA2_HUMAN	Probable global transcription activator SNF2L2 OS=Homo sapiens GN=SMARCA2 PE=1 SV=2	5e-74	712
558	sp|Q9XIK4|U202A_ARATH	UPF0202 protein At1g10490 OS=Arabidopsis thaliana GN=At1g10490 PE=2 SV=1	9e-94	883	sp|Q9XIK4|U202A_ARATH	UPF0202 protein At1g10490 OS=Arabidopsis thaliana GN=At1g10490 PE=2 SV=1	9e-94	883	sp|Q9XIK4|U202A_ARATH	UPF0202 protein At1g10490 OS=Arabidopsis thaliana GN=At1g10490 PE=2 SV=1	9e-94	883
559	sp|P46225|TPIC_SECCE	Triosephosphate isomerase, chloroplastic OS=Secale cereale PE=1 SV=1	1e-144	1319	sp|P46225|TPIC_SECCE	Triosephosphate isomerase, chloroplastic OS=Secale cereale PE=1 SV=1	1e-144	1319	sp|P46225|TPIC_SECCE	Triosephosphate isomerase, chloroplastic OS=Secale cereale PE=1 SV=1	1e-144	1319
560
567	sp|Q5I7K3|RS29_WHEAT	40S ribosomal protein S29 OS=Triticum aestivum GN=RPS29 PE=3 SV=1	3e-28	313	sp|Q5I7K3|RS29_WHEAT	40S ribosomal protein S29 OS=Triticum aestivum GN=RPS29 PE=3 SV=1	3e-28	313	sp|Q5I7K3|RS29_WHEAT	40S ribosomal protein S29 OS=Triticum aestivum GN=RPS29 PE=3 SV=1	3e-28	313
571	sp|Q8AVQ6|SYF2_XENLA	Pre-mRNA-splicing factor syf2 OS=Xenopus laevis GN=syf2 PE=2 SV=1	7e-29	321	sp|Q8AVQ6|SYF2_XENLA	Pre-mRNA-splicing factor syf2 OS=Xenopus laevis GN=syf2 PE=2 SV=1	7e-29	321	sp|Q8AVQ6|SYF2_XENLA	Pre-mRNA-splicing factor syf2 OS=Xenopus laevis GN=syf2 PE=2 SV=1	7e-29	321
574	sp|Q9SS17|RS241_ARATH	40S ribosomal protein S24-1 OS=Arabidopsis thaliana GN=RPS24A PE=2 SV=1	7e-54	535	sp|Q9SS17|RS241_ARATH	40S ribosomal protein S24-1 OS=Arabidopsis thaliana GN=RPS24A PE=2 SV=1	7e-54	535	sp|Q9SS17|RS241_ARATH	40S ribosomal protein S24-1 OS=Arabidopsis thaliana GN=RPS24A PE=2 SV=1	7e-54	535
576	sp|P08926|RUBA_PEA	RuBisCO large subunit-binding protein subunit alpha, chloroplastic OS=Pisum sativum PE=1 SV=2	0.0	2000	sp|P08926|RUBA_PEA	RuBisCO large subunit-binding protein subunit alpha, chloroplastic OS=Pisum sativum PE=1 SV=2	0.0	2000	sp|P08926|RUBA_PEA	RuBisCO large subunit-binding protein subunit alpha, chloroplastic OS=Pisum sativum PE=1 SV=2	0.0	2000
577
583
584
586					sp|Q2KHU3|EXOS8_BOVIN	Exosome complex exonuclease RRP43 OS=Bos taurus GN=EXOSC8 PE=2 SV=1	6e-18	226	sp|Q2KHU3|EXOS8_BOVIN	Exosome complex exonuclease RRP43 OS=Bos taurus GN=EXOSC8 PE=2 SV=1	6e-18	226
587
591	sp|P49211|RL321_ARATH	60S ribosomal protein L32-1 OS=Arabidopsis thaliana GN=RPL32A PE=2 SV=2	1e-58	577	sp|P49211|RL321_ARATH	60S ribosomal protein L32-1 OS=Arabidopsis thaliana GN=RPL32A PE=2 SV=2	1e-58	577	sp|P49211|RL321_ARATH	60S ribosomal protein L32-1 OS=Arabidopsis thaliana GN=RPL32A PE=2 SV=2	1e-58	577
595									sp|Q9S7C9|ESCA_ARATH	Putative DNA-binding protein ESCAROLA OS=Arabidopsis thaliana GN=ESC PE=2 SV=1	2e-11	170
597	sp|Q0JHZ2|C3H11_ORYSJ	Zinc finger CCCH domain-containing protein 11 OS=Oryza sativa subsp. japonica GN=Os01g0834700 PE=2 SV=2	3e-93	877	sp|Q0JHZ2|C3H11_ORYSJ	Zinc finger CCCH domain-containing protein 11 OS=Oryza sativa subsp. japonica GN=Os01g0834700 PE=2 SV=2	3e-93	877	sp|Q0JHZ2|C3H11_ORYSJ	Zinc finger CCCH domain-containing protein 11 OS=Oryza sativa subsp. japonica GN=Os01g0834700 PE=2 SV=2	3e-93	877
604	sp|Q5NB85|ARFA_ORYSJ	Auxin response factor 1 OS=Oryza sativa subsp. japonica GN=ARF1 PE=2 SV=1	6e-68	659	sp|Q5NB85|ARFA_ORYSJ	Auxin response factor 1 OS=Oryza sativa subsp. japonica GN=ARF1 PE=2 SV=1	6e-68	659	sp|Q5NB85|ARFA_ORYSJ	Auxin response factor 1 OS=Oryza sativa subsp. japonica GN=ARF1 PE=2 SV=1	6e-68	659
615	sp|P29305|1433A_HORVU	14-3-3-like protein A OS=Hordeum vulgare PE=2 SV=1	1e-143	1308	sp|P29305|1433A_HORVU	14-3-3-like protein A OS=Hordeum vulgare PE=2 SV=1	1e-143	1308	sp|P29305|1433A_HORVU	14-3-3-like protein A OS=Hordeum vulgare PE=2 SV=1	1e-143	1308
616	sp|Q921Y2|IMP3_MOUSE	U3 small nucleolar ribonucleoprotein protein IMP3 OS=Mus musculus GN=Imp3 PE=2 SV=1	7e-52	519	sp|Q921Y2|IMP3_MOUSE	U3 small nucleolar ribonucleoprotein protein IMP3 OS=Mus musculus GN=Imp3 PE=2 SV=1	7e-52	519	sp|Q921Y2|IMP3_MOUSE	U3 small nucleolar ribonucleoprotein protein IMP3 OS=Mus musculus GN=Imp3 PE=2 SV=1	7e-52	519
617									sp|P54696|MYOH_DICDI	Myosin-H heavy chain OS=Dictyostelium discoideum GN=myoH PE=4 SV=2	3e-11	170
619
620	sp|Q94A20|BI1L_ARATH	BI1-like protein OS=Arabidopsis thaliana GN=At4g15470 PE=2 SV=1	3e-62	588	sp|Q94A20|BI1L_ARATH	BI1-like protein OS=Arabidopsis thaliana GN=At4g15470 PE=2 SV=1	3e-62	588	sp|Q94A20|BI1L_ARATH	BI1-like protein OS=Arabidopsis thaliana GN=At4g15470 PE=2 SV=1	3e-62	588
622	sp|Q08479|KAD1_ORYSJ	Adenylate kinase A OS=Oryza sativa subsp. japonica GN=ADK-A PE=2 SV=1	1e-119	849	sp|Q08479|KAD1_ORYSJ	Adenylate kinase A OS=Oryza sativa subsp. japonica GN=ADK-A PE=2 SV=1	1e-119	849	sp|Q08479|KAD1_ORYSJ	Adenylate kinase A OS=Oryza sativa subsp. japonica GN=ADK-A PE=2 SV=1	1e-119	849
623	sp|Q5ZK33|LETM1_CHICK	LETM1 and EF-hand domain-containing protein 1, mitochondrial OS=Gallus gallus GN=LETM1 PE=2 SV=1	9e-75	721	sp|Q5ZK33|LETM1_CHICK	LETM1 and EF-hand domain-containing protein 1, mitochondrial OS=Gallus gallus GN=LETM1 PE=2 SV=1	9e-75	721	sp|Q5ZK33|LETM1_CHICK	LETM1 and EF-hand domain-containing protein 1, mitochondrial OS=Gallus gallus GN=LETM1 PE=2 SV=1	9e-75	721
624	sp|Q7XTE8|14332_ORYSJ	14-3-3-like protein GF14-B OS=Oryza sativa subsp. japonica GN=GF14B PE=1 SV=2	1e-136	1252	sp|Q7XTE8|14332_ORYSJ	14-3-3-like protein GF14-B OS=Oryza sativa subsp. japonica GN=GF14B PE=1 SV=2	1e-136	1252	sp|Q7XTE8|14332_ORYSJ	14-3-3-like protein GF14-B OS=Oryza sativa subsp. japonica GN=GF14B PE=1 SV=2	1e-136	1252
626	sp|Q9SAK4|SSDH_ARATH	Succinate-semialdehyde dehydrogenase, mitochondrial OS=Arabidopsis thaliana GN=ALDH5F1 PE=1 SV=2	8e-98	917	sp|Q9SAK4|SSDH_ARATH	Succinate-semialdehyde dehydrogenase, mitochondrial OS=Arabidopsis thaliana GN=ALDH5F1 PE=1 SV=2	8e-98	917	sp|Q9SAK4|SSDH_ARATH	Succinate-semialdehyde dehydrogenase, mitochondrial OS=Arabidopsis thaliana GN=ALDH5F1 PE=1 SV=2	8e-98	917
628	sp|Q8BHN3|GANAB_MOUSE	Neutral alpha-glucosidase AB OS=Mus musculus GN=Ganab PE=1 SV=1	1e-135	1158	sp|Q8BHN3|GANAB_MOUSE	Neutral alpha-glucosidase AB OS=Mus musculus GN=Ganab PE=1 SV=1	1e-135	1158	sp|Q8BHN3|GANAB_MOUSE	Neutral alpha-glucosidase AB OS=Mus musculus GN=Ganab PE=1 SV=1	1e-135	1158
630	sp|Q40345|IDHP_MEDSA	Isocitrate dehydrogenase [NADP], chloroplastic (Fragment) OS=Medicago sativa PE=2 SV=1	1e-108	1004	sp|Q40345|IDHP_MEDSA	Isocitrate dehydrogenase [NADP], chloroplastic (Fragment) OS=Medicago sativa PE=2 SV=1	1e-108	1004	sp|Q40345|IDHP_MEDSA	Isocitrate dehydrogenase [NADP], chloroplastic (Fragment) OS=Medicago sativa PE=2 SV=1	1e-108	1004
631	sp|Q39044|VPEB_ARATH	Vacuolar-processing enzyme beta-isozyme OS=Arabidopsis thaliana GN=At1g62710 PE=2 SV=3	1e-155	1010	sp|Q39044|VPEB_ARATH	Vacuolar-processing enzyme beta-isozyme OS=Arabidopsis thaliana GN=At1g62710 PE=2 SV=3	1e-155	1010	sp|Q39044|VPEB_ARATH	Vacuolar-processing enzyme beta-isozyme OS=Arabidopsis thaliana GN=At1g62710 PE=2 SV=3	1e-155	1010
633	sp|Q8W1L6|MFP_ORYSJ	Peroxisomal fatty acid beta-oxidation multifunctional protein OS=Oryza sativa subsp. japonica GN=MFP PE=1 SV=2	1e-60	546	sp|Q8W1L6|MFP_ORYSJ	Peroxisomal fatty acid beta-oxidation multifunctional protein OS=Oryza sativa subsp. japonica GN=MFP PE=1 SV=2	1e-60	546	sp|Q8W1L6|MFP_ORYSJ	Peroxisomal fatty acid beta-oxidation multifunctional protein OS=Oryza sativa subsp. japonica GN=MFP PE=1 SV=2	1e-60	546
636	sp|P49690|RL23_ARATH	60S ribosomal protein L23 OS=Arabidopsis thaliana GN=RPL23A PE=2 SV=3	3e-73	702	sp|P49690|RL23_ARATH	60S ribosomal protein L23 OS=Arabidopsis thaliana GN=RPL23A PE=2 SV=3	3e-73	702	sp|P49690|RL23_ARATH	60S ribosomal protein L23 OS=Arabidopsis thaliana GN=RPL23A PE=2 SV=3	3e-73	702
639	sp|P69326|UBIQ_WHEAT	Ubiquitin OS=Triticum aestivum PE=3 SV=1	2e-35	375	sp|P69326|UBIQ_WHEAT	Ubiquitin OS=Triticum aestivum PE=3 SV=1	2e-35	375	sp|P69326|UBIQ_WHEAT	Ubiquitin OS=Triticum aestivum PE=3 SV=1	2e-35	375
646
648
649
650	sp|P62335|PRS10_SPETR	26S protease regulatory subunit S10B OS=Spermophilus tridecemlineatus GN=PSMC6 PE=2 SV=1	1e-163	1484	sp|P62335|PRS10_SPETR	26S protease regulatory subunit S10B OS=Spermophilus tridecemlineatus GN=PSMC6 PE=2 SV=1	1e-163	1484	sp|P62335|PRS10_SPETR	26S protease regulatory subunit S10B OS=Spermophilus tridecemlineatus GN=PSMC6 PE=2 SV=1	1e-163	1484
651									sp|O13929|YF69_SCHPO	Uncharacterized protein C23C4.09c OS=Schizosaccharomyces pombe GN=SPAC23C4.09c PE=2 SV=1	1e-15	205
652
653	sp|O42916|ALE1_SCHPO	Lysophospholipid acyltransferase OS=Schizosaccharomyces pombe GN=ale1 PE=1 SV=1	1e-28	320	sp|O42916|ALE1_SCHPO	Lysophospholipid acyltransferase OS=Schizosaccharomyces pombe GN=ale1 PE=1 SV=1	1e-28	320	sp|O42916|ALE1_SCHPO	Lysophospholipid acyltransferase OS=Schizosaccharomyces pombe GN=ale1 PE=1 SV=1	1e-28	320
654	sp|Q8RXL8|Y1689_ARATH	Uncharacterized membrane protein At1g06890 OS=Arabidopsis thaliana GN=At1g06890 PE=1 SV=1	2e-39	414	sp|Q8RXL8|Y1689_ARATH	Uncharacterized membrane protein At1g06890 OS=Arabidopsis thaliana GN=At1g06890 PE=1 SV=1	2e-39	414	sp|Q8RXL8|Y1689_ARATH	Uncharacterized membrane protein At1g06890 OS=Arabidopsis thaliana GN=At1g06890 PE=1 SV=1	2e-39	414
657	sp|P41095|RLA0_ORYSJ	60S acidic ribosomal protein P0 OS=Oryza sativa subsp. japonica GN=Os08g0130500 PE=1 SV=3	1e-135	1242	sp|P41095|RLA0_ORYSJ	60S acidic ribosomal protein P0 OS=Oryza sativa subsp. japonica GN=Os08g0130500 PE=1 SV=3	1e-135	1242	sp|P41095|RLA0_ORYSJ	60S acidic ribosomal protein P0 OS=Oryza sativa subsp. japonica GN=Os08g0130500 PE=1 SV=3	1e-135	1242
659
665	sp|O88828|RPAB2_RAT	DNA-directed RNA polymerases I, II, and III subunit RPABC2 OS=Rattus norvegicus GN=Polr2f PE=1 SV=1	4e-31	338	sp|O88828|RPAB2_RAT	DNA-directed RNA polymerases I, II, and III subunit RPABC2 OS=Rattus norvegicus GN=Polr2f PE=1 SV=1	4e-31	338	sp|O88828|RPAB2_RAT	DNA-directed RNA polymerases I, II, and III subunit RPABC2 OS=Rattus norvegicus GN=Polr2f PE=1 SV=1	4e-31	338
667
668
669
676	sp|Q9SX77|UMP6_ARATH	Uncharacterized protein At1g47420, mitochondrial OS=Arabidopsis thaliana GN=At1g47420 PE=1 SV=1	2e-56	557	sp|Q9SX77|UMP6_ARATH	Uncharacterized protein At1g47420, mitochondrial OS=Arabidopsis thaliana GN=At1g47420 PE=1 SV=1	2e-56	557	sp|Q9SX77|UMP6_ARATH	Uncharacterized protein At1g47420, mitochondrial OS=Arabidopsis thaliana GN=At1g47420 PE=1 SV=1	2e-56	557
678	sp|Q9SIM4|RL141_ARATH	60S ribosomal protein L14-1 OS=Arabidopsis thaliana GN=RPL14A PE=2 SV=1	2e-45	462	sp|Q9SIM4|RL141_ARATH	60S ribosomal protein L14-1 OS=Arabidopsis thaliana GN=RPL14A PE=2 SV=1	2e-45	462	sp|Q9SIM4|RL141_ARATH	60S ribosomal protein L14-1 OS=Arabidopsis thaliana GN=RPL14A PE=2 SV=1	2e-45	462
680	sp|Q8LDP4|CP19D_ARATH	Peptidyl-prolyl cis-trans isomerase CYP19-4 OS=Arabidopsis thaliana GN=CYP19-4 PE=1 SV=2	8e-82	776	sp|Q8LDP4|CP19D_ARATH	Peptidyl-prolyl cis-trans isomerase CYP19-4 OS=Arabidopsis thaliana GN=CYP19-4 PE=1 SV=2	8e-82	776	sp|Q8LDP4|CP19D_ARATH	Peptidyl-prolyl cis-trans isomerase CYP19-4 OS=Arabidopsis thaliana GN=CYP19-4 PE=1 SV=2	8e-82	776
683									sp|Q9WUH1|TM115_MOUSE	Transmembrane protein 115 OS=Mus musculus GN=Tmem115 PE=1 SV=1	3e-14	197
685
686	sp|P25870|CLH_DICDI	Clathrin heavy chain OS=Dictyostelium discoideum GN=chcA PE=1 SV=1	1e-133	1137	sp|P25870|CLH_DICDI	Clathrin heavy chain OS=Dictyostelium discoideum GN=chcA PE=1 SV=1	1e-133	1137	sp|P25870|CLH_DICDI	Clathrin heavy chain OS=Dictyostelium discoideum GN=chcA PE=1 SV=1	1e-133	1137
687
688
690	sp|P31674|RS15_ORYSJ	40S ribosomal protein S15 OS=Oryza sativa subsp. japonica GN=RPS15 PE=2 SV=2	5e-65	563	sp|P31674|RS15_ORYSJ	40S ribosomal protein S15 OS=Oryza sativa subsp. japonica GN=RPS15 PE=2 SV=2	5e-65	563	sp|P31674|RS15_ORYSJ	40S ribosomal protein S15 OS=Oryza sativa subsp. japonica GN=RPS15 PE=2 SV=2	5e-65	563
692	sp|O49453|Y4844_ARATH	Uncharacterized protein At4g28440 OS=Arabidopsis thaliana GN=At4g28440 PE=1 SV=1	2e-25	288	sp|O49453|Y4844_ARATH	Uncharacterized protein At4g28440 OS=Arabidopsis thaliana GN=At4g28440 PE=1 SV=1	2e-25	288	sp|O49453|Y4844_ARATH	Uncharacterized protein At4g28440 OS=Arabidopsis thaliana GN=At4g28440 PE=1 SV=1	2e-25	288
700	sp|Q58E03|DJC25_XENLA	DnaJ homolog subfamily C member 25 OS=Xenopus laevis GN=dnajc25 PE=2 SV=1	2e-38	405	sp|Q58E03|DJC25_XENLA	DnaJ homolog subfamily C member 25 OS=Xenopus laevis GN=dnajc25 PE=2 SV=1	2e-38	405	sp|Q58E03|DJC25_XENLA	DnaJ homolog subfamily C member 25 OS=Xenopus laevis GN=dnajc25 PE=2 SV=1	2e-38	405
703	sp|Q54WG0|DENR_DICDI	Density-regulated protein homolog OS=Dictyostelium discoideum GN=denr PE=3 SV=1	5e-21	252	sp|Q54WG0|DENR_DICDI	Density-regulated protein homolog OS=Dictyostelium discoideum GN=denr PE=3 SV=1	5e-21	252	sp|Q54WG0|DENR_DICDI	Density-regulated protein homolog OS=Dictyostelium discoideum GN=denr PE=3 SV=1	5e-21	252
704	sp|Q9FKC0|R13A4_ARATH	60S ribosomal protein L13a-4 OS=Arabidopsis thaliana GN=RPL13AD PE=2 SV=1	1e-81	777	sp|Q9FKC0|R13A4_ARATH	60S ribosomal protein L13a-4 OS=Arabidopsis thaliana GN=RPL13AD PE=2 SV=1	1e-81	777	sp|Q9FKC0|R13A4_ARATH	60S ribosomal protein L13a-4 OS=Arabidopsis thaliana GN=RPL13AD PE=2 SV=1	1e-81	777
707	sp|Q6ID70|Y3377_ARATH	Uncharacterized protein At3g03773 OS=Arabidopsis thaliana GN=At3g03773 PE=1 SV=1	4e-33	356	sp|Q6ID70|Y3377_ARATH	Uncharacterized protein At3g03773 OS=Arabidopsis thaliana GN=At3g03773 PE=1 SV=1	4e-33	356	sp|Q6ID70|Y3377_ARATH	Uncharacterized protein At3g03773 OS=Arabidopsis thaliana GN=At3g03773 PE=1 SV=1	4e-33	356
708
710	sp|Q43831|RUBB_SECCE	RuBisCO large subunit-binding protein subunit beta, chloroplastic (Fragment) OS=Secale cereale GN=CPN60 PE=2 SV=1	0.0	2354	sp|Q43831|RUBB_SECCE	RuBisCO large subunit-binding protein subunit beta, chloroplastic (Fragment) OS=Secale cereale GN=CPN60 PE=2 SV=1	0.0	2354	sp|Q43831|RUBB_SECCE	RuBisCO large subunit-binding protein subunit beta, chloroplastic (Fragment) OS=Secale cereale GN=CPN60 PE=2 SV=1	0.0	2354
711	sp|Q9LHE5|TO401_ARATH	Mitochondrial import receptor subunit TOM40 homolog 1 OS=Arabidopsis thaliana GN=TOM40-1 PE=1 SV=3	1e-112	972	sp|Q9LHE5|TO401_ARATH	Mitochondrial import receptor subunit TOM40 homolog 1 OS=Arabidopsis thaliana GN=TOM40-1 PE=1 SV=3	1e-112	972	sp|Q9LHE5|TO401_ARATH	Mitochondrial import receptor subunit TOM40 homolog 1 OS=Arabidopsis thaliana GN=TOM40-1 PE=1 SV=3	1e-112	972
712	sp|O74841|FAD1_SCHPO	Probable FAD synthetase OS=Schizosaccharomyces pombe GN=SPCC1235.04c PE=2 SV=1	1e-21	261	sp|O74841|FAD1_SCHPO	Probable FAD synthetase OS=Schizosaccharomyces pombe GN=SPCC1235.04c PE=2 SV=1	1e-21	261	sp|O74841|FAD1_SCHPO	Probable FAD synthetase OS=Schizosaccharomyces pombe GN=SPCC1235.04c PE=2 SV=1	1e-21	261
714	sp|P25870|CLH_DICDI	Clathrin heavy chain OS=Dictyostelium discoideum GN=chcA PE=1 SV=1	2e-66	521	sp|P25870|CLH_DICDI	Clathrin heavy chain OS=Dictyostelium discoideum GN=chcA PE=1 SV=1	2e-66	521	sp|P25870|CLH_DICDI	Clathrin heavy chain OS=Dictyostelium discoideum GN=chcA PE=1 SV=1	2e-66	521
717	sp|P35687|RS21_ORYSJ	40S ribosomal protein S21 OS=Oryza sativa subsp. japonica GN=RPS21 PE=3 SV=1	2e-21	253	sp|P35687|RS21_ORYSJ	40S ribosomal protein S21 OS=Oryza sativa subsp. japonica GN=RPS21 PE=3 SV=1	2e-21	253	sp|P35687|RS21_ORYSJ	40S ribosomal protein S21 OS=Oryza sativa subsp. japonica GN=RPS21 PE=3 SV=1	2e-21	253
720	sp|A7SDW5|EIF3L_NEMVE	Eukaryotic translation initiation factor 3 subunit L OS=Nematostella vectensis GN=v1g169424 PE=3 SV=1	1e-104	969	sp|A7SDW5|EIF3L_NEMVE	Eukaryotic translation initiation factor 3 subunit L OS=Nematostella vectensis GN=v1g169424 PE=3 SV=1	1e-104	969	sp|A7SDW5|EIF3L_NEMVE	Eukaryotic translation initiation factor 3 subunit L OS=Nematostella vectensis GN=v1g169424 PE=3 SV=1	1e-104	969
722	sp|P46297|RS23_FRAAN	40S ribosomal protein S23 OS=Fragaria ananassa GN=RPS23 PE=2 SV=1	1e-74	715	sp|P46297|RS23_FRAAN	40S ribosomal protein S23 OS=Fragaria ananassa GN=RPS23 PE=2 SV=1	1e-74	715	sp|P46297|RS23_FRAAN	40S ribosomal protein S23 OS=Fragaria ananassa GN=RPS23 PE=2 SV=1	1e-74	715
723	sp|P25460|RS11_MAIZE	40S ribosomal protein S11 OS=Zea mays GN=RPS11 PE=2 SV=1	9e-75	718	sp|P25460|RS11_MAIZE	40S ribosomal protein S11 OS=Zea mays GN=RPS11 PE=2 SV=1	9e-75	718	sp|P25460|RS11_MAIZE	40S ribosomal protein S11 OS=Zea mays GN=RPS11 PE=2 SV=1	9e-75	718
727	sp|P42791|RL182_ARATH	60S ribosomal protein L18-2 OS=Arabidopsis thaliana GN=RPL18B PE=2 SV=2	3e-83	791	sp|P42791|RL182_ARATH	60S ribosomal protein L18-2 OS=Arabidopsis thaliana GN=RPL18B PE=2 SV=2	3e-83	791	sp|P42791|RL182_ARATH	60S ribosomal protein L18-2 OS=Arabidopsis thaliana GN=RPL18B PE=2 SV=2	3e-83	791
731
735
736	sp|Q66L33|MK16A_XENLA	Protein MAK16 homolog A OS=Xenopus laevis GN=mak16-A PE=2 SV=1	4e-51	413	sp|Q66L33|MK16A_XENLA	Protein MAK16 homolog A OS=Xenopus laevis GN=mak16-A PE=2 SV=1	4e-51	413	sp|Q66L33|MK16A_XENLA	Protein MAK16 homolog A OS=Xenopus laevis GN=mak16-A PE=2 SV=1	4e-51	413
737	sp|Q9UHB4|NDOR1_HUMAN	NADPH-dependent diflavin oxidoreductase 1 OS=Homo sapiens GN=NDOR1 PE=1 SV=1	3e-55	549	sp|Q9UHB4|NDOR1_HUMAN	NADPH-dependent diflavin oxidoreductase 1 OS=Homo sapiens GN=NDOR1 PE=1 SV=1	3e-55	549	sp|Q9UHB4|NDOR1_HUMAN	NADPH-dependent diflavin oxidoreductase 1 OS=Homo sapiens GN=NDOR1 PE=1 SV=1	3e-55	549
739	sp|Q9LEY9|NHP2_ARATH	H/ACA ribonucleoprotein complex subunit 2-like protein OS=Arabidopsis thaliana GN=At5g08180 PE=1 SV=1	4e-55	546	sp|Q9LEY9|NHP2_ARATH	H/ACA ribonucleoprotein complex subunit 2-like protein OS=Arabidopsis thaliana GN=At5g08180 PE=1 SV=1	4e-55	546	sp|Q9LEY9|NHP2_ARATH	H/ACA ribonucleoprotein complex subunit 2-like protein OS=Arabidopsis thaliana GN=At5g08180 PE=1 SV=1	4e-55	546
740	sp|Q42290|MPPB_ARATH	Probable mitochondrial-processing peptidase subunit beta OS=Arabidopsis thaliana GN=At3g02090 PE=1 SV=2	1e-135	850	sp|Q42290|MPPB_ARATH	Probable mitochondrial-processing peptidase subunit beta OS=Arabidopsis thaliana GN=At3g02090 PE=1 SV=2	1e-135	850	sp|Q42290|MPPB_ARATH	Probable mitochondrial-processing peptidase subunit beta OS=Arabidopsis thaliana GN=At3g02090 PE=1 SV=2	1e-135	850
741	sp|Q8W486|Y1491_ARATH	DUF246 domain-containing protein At1g04910 OS=Arabidopsis thaliana GN=At1g04910 PE=1 SV=1	1e-67	658	sp|Q8W486|Y1491_ARATH	DUF246 domain-containing protein At1g04910 OS=Arabidopsis thaliana GN=At1g04910 PE=1 SV=1	1e-67	658	sp|Q8W486|Y1491_ARATH	DUF246 domain-containing protein At1g04910 OS=Arabidopsis thaliana GN=At1g04910 PE=1 SV=1	1e-67	658
743									sp|Q28735|TMEDA_RABIT	Transmembrane emp24 domain-containing protein 10 OS=Oryctolagus cuniculus GN=TMED10 PE=1 SV=1	3e-12	177
745	sp|Q9FEF8|FBRL1_ARATH	rRNA 2'-O-methyltransferase fibrillarin 1 OS=Arabidopsis thaliana GN=FIB1 PE=1 SV=1	2e-78	748	sp|Q9FEF8|FBRL1_ARATH	rRNA 2'-O-methyltransferase fibrillarin 1 OS=Arabidopsis thaliana GN=FIB1 PE=1 SV=1	2e-78	748	sp|Q9FEF8|FBRL1_ARATH	rRNA 2'-O-methyltransferase fibrillarin 1 OS=Arabidopsis thaliana GN=FIB1 PE=1 SV=1	2e-78	748
757	sp|Q15024|EXOS7_HUMAN	Exosome complex exonuclease RRP42 OS=Homo sapiens GN=EXOSC7 PE=1 SV=2	5e-41	340	sp|Q15024|EXOS7_HUMAN	Exosome complex exonuclease RRP42 OS=Homo sapiens GN=EXOSC7 PE=1 SV=2	5e-41	340	sp|Q15024|EXOS7_HUMAN	Exosome complex exonuclease RRP42 OS=Homo sapiens GN=EXOSC7 PE=1 SV=2	5e-41	340
758
760
766	sp|O43684|BUB3_HUMAN	Mitotic checkpoint protein BUB3 OS=Homo sapiens GN=BUB3 PE=1 SV=1	1e-84	804	sp|O43684|BUB3_HUMAN	Mitotic checkpoint protein BUB3 OS=Homo sapiens GN=BUB3 PE=1 SV=1	1e-84	804	sp|O43684|BUB3_HUMAN	Mitotic checkpoint protein BUB3 OS=Homo sapiens GN=BUB3 PE=1 SV=1	1e-84	804
768	sp|Q0DKF0|RL102_ORYSJ	60S ribosomal protein L10-2 OS=Oryza sativa subsp. japonica GN=SG12 PE=2 SV=1	1e-117	1084	sp|Q0DKF0|RL102_ORYSJ	60S ribosomal protein L10-2 OS=Oryza sativa subsp. japonica GN=SG12 PE=2 SV=1	1e-117	1084	sp|Q0DKF0|RL102_ORYSJ	60S ribosomal protein L10-2 OS=Oryza sativa subsp. japonica GN=SG12 PE=2 SV=1	1e-117	1084
772	sp|Q54N48|CLP1_DICDI	Protein CLP1 homolog OS=Dictyostelium discoideum GN=clp1 PE=3 SV=1	5e-51	487	sp|Q54N48|CLP1_DICDI	Protein CLP1 homolog OS=Dictyostelium discoideum GN=clp1 PE=3 SV=1	5e-51	487	sp|Q54N48|CLP1_DICDI	Protein CLP1 homolog OS=Dictyostelium discoideum GN=clp1 PE=3 SV=1	5e-51	487
775	sp|P47924|RIBBA_ARATH	Riboflavin biosynthesis protein ribBA, chloroplastic OS=Arabidopsis thaliana GN=RIBBA PE=2 SV=2	0.0	1769	sp|P47924|RIBBA_ARATH	Riboflavin biosynthesis protein ribBA, chloroplastic OS=Arabidopsis thaliana GN=RIBBA PE=2 SV=2	0.0	1769	sp|P47924|RIBBA_ARATH	Riboflavin biosynthesis protein ribBA, chloroplastic OS=Arabidopsis thaliana GN=RIBBA PE=2 SV=2	0.0	1769
776
777	sp|Q9ZP06|MDHM1_ARATH	Malate dehydrogenase 1, mitochondrial OS=Arabidopsis thaliana GN=At1g53240 PE=1 SV=1	1e-130	1196	sp|Q9ZP06|MDHM1_ARATH	Malate dehydrogenase 1, mitochondrial OS=Arabidopsis thaliana GN=At1g53240 PE=1 SV=1	1e-130	1196	sp|Q9ZP06|MDHM1_ARATH	Malate dehydrogenase 1, mitochondrial OS=Arabidopsis thaliana GN=At1g53240 PE=1 SV=1	1e-130	1196
779
783	sp|P92985|RBP1C_ARATH	Ran-binding protein 1 homolog c OS=Arabidopsis thaliana GN=RANBP1C PE=2 SV=1	1e-63	620	sp|P92985|RBP1C_ARATH	Ran-binding protein 1 homolog c OS=Arabidopsis thaliana GN=RANBP1C PE=2 SV=1	1e-63	620	sp|P92985|RBP1C_ARATH	Ran-binding protein 1 homolog c OS=Arabidopsis thaliana GN=RANBP1C PE=2 SV=1	1e-63	620
784	sp|Q0ILZ4|RH9_ORYSJ	DEAD-box ATP-dependent RNA helicase 9 OS=Oryza sativa subsp. japonica GN=Os12g0611200 PE=3 SV=1	9e-96	891	sp|Q0ILZ4|RH9_ORYSJ	DEAD-box ATP-dependent RNA helicase 9 OS=Oryza sativa subsp. japonica GN=Os12g0611200 PE=3 SV=1	9e-96	891	sp|Q0ILZ4|RH9_ORYSJ	DEAD-box ATP-dependent RNA helicase 9 OS=Oryza sativa subsp. japonica GN=Os12g0611200 PE=3 SV=1	9e-96	891
786					sp|Q8W486|Y1491_ARATH	DUF246 domain-containing protein At1g04910 OS=Arabidopsis thaliana GN=At1g04910 PE=1 SV=1	4e-17	222	sp|Q8W486|Y1491_ARATH	DUF246 domain-containing protein At1g04910 OS=Arabidopsis thaliana GN=At1g04910 PE=1 SV=1	4e-17	222
788
791
792
794	sp|P15543|ACP3_HORVU	Acyl carrier protein 3, chloroplastic OS=Hordeum vulgare GN=ACL1.3 PE=1 SV=2	1e-66	645	sp|P15543|ACP3_HORVU	Acyl carrier protein 3, chloroplastic OS=Hordeum vulgare GN=ACL1.3 PE=1 SV=2	1e-66	645	sp|P15543|ACP3_HORVU	Acyl carrier protein 3, chloroplastic OS=Hordeum vulgare GN=ACL1.3 PE=1 SV=2	1e-66	645
795	sp|A8KYS5|TAL_FRASN	Transaldolase OS=Frankia sp. (strain EAN1pec) GN=tal PE=3 SV=1	3e-75	722	sp|A8KYS5|TAL_FRASN	Transaldolase OS=Frankia sp. (strain EAN1pec) GN=tal PE=3 SV=1	3e-75	722	sp|A8KYS5|TAL_FRASN	Transaldolase OS=Frankia sp. (strain EAN1pec) GN=tal PE=3 SV=1	3e-75	722
796
797
800	sp|Q9FVJ3|AGD12_ARATH	ADP-ribosylation factor GTPase-activating protein AGD12 OS=Arabidopsis thaliana GN=AGD12 PE=1 SV=1	1e-105	985	sp|Q9FVJ3|AGD12_ARATH	ADP-ribosylation factor GTPase-activating protein AGD12 OS=Arabidopsis thaliana GN=AGD12 PE=1 SV=1	1e-105	985	sp|Q9FVJ3|AGD12_ARATH	ADP-ribosylation factor GTPase-activating protein AGD12 OS=Arabidopsis thaliana GN=AGD12 PE=1 SV=1	1e-105	985
801	sp|Q0IU52|ASP1_ORYSJ	Aspartic proteinase Asp1 OS=Oryza sativa subsp. japonica GN=ASP1 PE=2 SV=1	2e-34	369	sp|Q0IU52|ASP1_ORYSJ	Aspartic proteinase Asp1 OS=Oryza sativa subsp. japonica GN=ASP1 PE=2 SV=1	2e-34	369	sp|Q0IU52|ASP1_ORYSJ	Aspartic proteinase Asp1 OS=Oryza sativa subsp. japonica GN=ASP1 PE=2 SV=1	2e-34	369
803
805	sp|Q8K0V4|CNOT3_MOUSE	CCR4-NOT transcription complex subunit 3 OS=Mus musculus GN=Cnot3 PE=1 SV=1	2e-37	399	sp|Q8K0V4|CNOT3_MOUSE	CCR4-NOT transcription complex subunit 3 OS=Mus musculus GN=Cnot3 PE=1 SV=1	2e-37	399	sp|Q8K0V4|CNOT3_MOUSE	CCR4-NOT transcription complex subunit 3 OS=Mus musculus GN=Cnot3 PE=1 SV=1	2e-37	399
806	sp|Q09473|ERD22_CAEEL	Putative ER lumen protein retaining receptor C28H8.4 OS=Caenorhabditis elegans GN=C28H8.4 PE=2 SV=1	5e-28	315	sp|Q09473|ERD22_CAEEL	Putative ER lumen protein retaining receptor C28H8.4 OS=Caenorhabditis elegans GN=C28H8.4 PE=2 SV=1	5e-28	315	sp|Q09473|ERD22_CAEEL	Putative ER lumen protein retaining receptor C28H8.4 OS=Caenorhabditis elegans GN=C28H8.4 PE=2 SV=1	5e-28	315
808
811	sp|Q9SME8|DAD2_HORVU	Defender against cell death 2 OS=Hordeum vulgare GN=DAD2 PE=3 SV=1	7e-58	569	sp|Q9SME8|DAD2_HORVU	Defender against cell death 2 OS=Hordeum vulgare GN=DAD2 PE=3 SV=1	7e-58	569	sp|Q9SME8|DAD2_HORVU	Defender against cell death 2 OS=Hordeum vulgare GN=DAD2 PE=3 SV=1	7e-58	569
816	sp|P23902|KASC1_HORVU	3-oxoacyl-[acyl-carrier-protein] synthase I, chloroplastic OS=Hordeum vulgare GN=KAS12 PE=1 SV=1	5e-92	867	sp|P23902|KASC1_HORVU	3-oxoacyl-[acyl-carrier-protein] synthase I, chloroplastic OS=Hordeum vulgare GN=KAS12 PE=1 SV=1	5e-92	867	sp|P23902|KASC1_HORVU	3-oxoacyl-[acyl-carrier-protein] synthase I, chloroplastic OS=Hordeum vulgare GN=KAS12 PE=1 SV=1	5e-92	867
817
819	sp|Q9LT08|PSDE_ARATH	26S proteasome non-ATPase regulatory subunit 14 OS=Arabidopsis thaliana GN=RPN11 PE=2 SV=1	1e-134	1040	sp|Q9LT08|PSDE_ARATH	26S proteasome non-ATPase regulatory subunit 14 OS=Arabidopsis thaliana GN=RPN11 PE=2 SV=1	1e-134	1040	sp|Q9LT08|PSDE_ARATH	26S proteasome non-ATPase regulatory subunit 14 OS=Arabidopsis thaliana GN=RPN11 PE=2 SV=1	1e-134	1040
820					sp|Q58DF3|TRABD_BOVIN	TraB domain-containing protein OS=Bos taurus GN=TRABD PE=2 SV=1	9e-17	217	sp|Q58DF3|TRABD_BOVIN	TraB domain-containing protein OS=Bos taurus GN=TRABD PE=2 SV=1	9e-17	217
825	sp|Q8BU30|SYIC_MOUSE	Isoleucyl-tRNA synthetase, cytoplasmic OS=Mus musculus GN=Iars PE=2 SV=1	9e-75	720	sp|Q8BU30|SYIC_MOUSE	Isoleucyl-tRNA synthetase, cytoplasmic OS=Mus musculus GN=Iars PE=2 SV=1	9e-75	720	sp|Q8BU30|SYIC_MOUSE	Isoleucyl-tRNA synthetase, cytoplasmic OS=Mus musculus GN=Iars PE=2 SV=1	9e-75	720
827	sp|Q703I2|ALF_THECA	Fructose-bisphosphate aldolase OS=Thermus caldophilus GN=fba PE=1 SV=1	1e-26	195	sp|Q703I2|ALF_THECA	Fructose-bisphosphate aldolase OS=Thermus caldophilus GN=fba PE=1 SV=1	1e-26	195	sp|Q703I2|ALF_THECA	Fructose-bisphosphate aldolase OS=Thermus caldophilus GN=fba PE=1 SV=1	1e-26	195
830	sp|Q9SNQ2|ANM42_ORYSJ	Probable protein arginine N-methyltransferase 4.2 OS=Oryza sativa subsp. japonica GN=PRMT4.2 PE=2 SV=1	1e-121	1116	sp|Q9SNQ2|ANM42_ORYSJ	Probable protein arginine N-methyltransferase 4.2 OS=Oryza sativa subsp. japonica GN=PRMT4.2 PE=2 SV=1	1e-121	1116	sp|Q9SNQ2|ANM42_ORYSJ	Probable protein arginine N-methyltransferase 4.2 OS=Oryza sativa subsp. japonica GN=PRMT4.2 PE=2 SV=1	1e-121	1116
832
836	sp|Q6IQE5|ARSA1_DANRE	Arsenical pump-driving ATPase OS=Danio rerio GN=asna1 PE=1 SV=1	1e-63	621	sp|Q6IQE5|ARSA1_DANRE	Arsenical pump-driving ATPase OS=Danio rerio GN=asna1 PE=1 SV=1	1e-63	621	sp|Q6IQE5|ARSA1_DANRE	Arsenical pump-driving ATPase OS=Danio rerio GN=asna1 PE=1 SV=1	1e-63	621
840	sp|Q9Z2Q1|SC31A_RAT	Protein transport protein Sec31A OS=Rattus norvegicus GN=Sec31a PE=1 SV=2	1e-24	288	sp|Q9Z2Q1|SC31A_RAT	Protein transport protein Sec31A OS=Rattus norvegicus GN=Sec31a PE=1 SV=2	1e-24	288	sp|Q9Z2Q1|SC31A_RAT	Protein transport protein Sec31A OS=Rattus norvegicus GN=Sec31a PE=1 SV=2	1e-24	288
844	sp|Q6ZIX2|SMT1_ORYSJ	Cycloartenol-C-24-methyltransferase 1 OS=Oryza sativa subsp. japonica GN=Smt1-1 PE=2 SV=1	1e-176	1595	sp|Q6ZIX2|SMT1_ORYSJ	Cycloartenol-C-24-methyltransferase 1 OS=Oryza sativa subsp. japonica GN=Smt1-1 PE=2 SV=1	1e-176	1595	sp|Q6ZIX2|SMT1_ORYSJ	Cycloartenol-C-24-methyltransferase 1 OS=Oryza sativa subsp. japonica GN=Smt1-1 PE=2 SV=1	1e-176	1595
845	sp|Q91V92|ACLY_MOUSE	ATP-citrate synthase OS=Mus musculus GN=Acly PE=1 SV=1	2e-68	662	sp|Q91V92|ACLY_MOUSE	ATP-citrate synthase OS=Mus musculus GN=Acly PE=1 SV=1	2e-68	662	sp|Q91V92|ACLY_MOUSE	ATP-citrate synthase OS=Mus musculus GN=Acly PE=1 SV=1	2e-68	662
848	sp|Q02028|HSP7S_PEA	Stromal 70 kDa heat shock-related protein, chloroplastic OS=Pisum sativum GN=HSP70 PE=2 SV=1	0.0	2298	sp|Q02028|HSP7S_PEA	Stromal 70 kDa heat shock-related protein, chloroplastic OS=Pisum sativum GN=HSP70 PE=2 SV=1	0.0	2298	sp|Q02028|HSP7S_PEA	Stromal 70 kDa heat shock-related protein, chloroplastic OS=Pisum sativum GN=HSP70 PE=2 SV=1	0.0	2298
849	sp|P48488|PP1_MEDVA	Serine/threonine-protein phosphatase PP1 OS=Medicago varia GN=PP1 PE=2 SV=1	1e-129	1189	sp|P48488|PP1_MEDVA	Serine/threonine-protein phosphatase PP1 OS=Medicago varia GN=PP1 PE=2 SV=1	1e-129	1189	sp|P48488|PP1_MEDVA	Serine/threonine-protein phosphatase PP1 OS=Medicago varia GN=PP1 PE=2 SV=1	1e-129	1189
851
853	sp|Q65XK0|ILV5_ORYSJ	Ketol-acid reductoisomerase, chloroplastic OS=Oryza sativa subsp. japonica GN=Os05g0573700 PE=1 SV=1	0.0	2240	sp|Q65XK0|ILV5_ORYSJ	Ketol-acid reductoisomerase, chloroplastic OS=Oryza sativa subsp. japonica GN=Os05g0573700 PE=1 SV=1	0.0	2240	sp|Q65XK0|ILV5_ORYSJ	Ketol-acid reductoisomerase, chloroplastic OS=Oryza sativa subsp. japonica GN=Os05g0573700 PE=1 SV=1	0.0	2240
854	sp|Q9SWE7|VATE_CITLI	V-type proton ATPase subunit E OS=Citrus limon GN=VATE PE=2 SV=1	1e-97	915	sp|Q9SWE7|VATE_CITLI	V-type proton ATPase subunit E OS=Citrus limon GN=VATE PE=2 SV=1	1e-97	915	sp|Q9SWE7|VATE_CITLI	V-type proton ATPase subunit E OS=Citrus limon GN=VATE PE=2 SV=1	1e-97	915
855	sp|Q84K11|PPP5_SOLLC	Serine/threonine protein phosphatase 5 OS=Solanum lycopersicum GN=PP5 PE=1 SV=1	1e-172	1559	sp|Q84K11|PPP5_SOLLC	Serine/threonine protein phosphatase 5 OS=Solanum lycopersicum GN=PP5 PE=1 SV=1	1e-172	1559	sp|Q84K11|PPP5_SOLLC	Serine/threonine protein phosphatase 5 OS=Solanum lycopersicum GN=PP5 PE=1 SV=1	1e-172	1559
856
857
861
865	sp|P80269|NDUS8_SOLTU	NADH dehydrogenase [ubiquinone] iron-sulfur protein 8, mitochondrial OS=Solanum tuberosum GN=TYKY PE=1 SV=2	2e-82	782	sp|P80269|NDUS8_SOLTU	NADH dehydrogenase [ubiquinone] iron-sulfur protein 8, mitochondrial OS=Solanum tuberosum GN=TYKY PE=1 SV=2	2e-82	782	sp|P80269|NDUS8_SOLTU	NADH dehydrogenase [ubiquinone] iron-sulfur protein 8, mitochondrial OS=Solanum tuberosum GN=TYKY PE=1 SV=2	2e-82	782
866
869	sp|Q54ED4|GRWD1_DICDI	Glutamate-rich WD repeat-containing protein 1 OS=Dictyostelium discoideum GN=grwd1 PE=3 SV=1	1e-100	916	sp|Q54ED4|GRWD1_DICDI	Glutamate-rich WD repeat-containing protein 1 OS=Dictyostelium discoideum GN=grwd1 PE=3 SV=1	1e-100	916	sp|Q54ED4|GRWD1_DICDI	Glutamate-rich WD repeat-containing protein 1 OS=Dictyostelium discoideum GN=grwd1 PE=3 SV=1	1e-100	916
870
873
875
877	sp|Q6PAV2|HERC4_MOUSE	Probable E3 ubiquitin-protein ligase HERC4 OS=Mus musculus GN=Herc4 PE=2 SV=2	4e-28	316	sp|Q6PAV2|HERC4_MOUSE	Probable E3 ubiquitin-protein ligase HERC4 OS=Mus musculus GN=Herc4 PE=2 SV=2	4e-28	316	sp|Q6PAV2|HERC4_MOUSE	Probable E3 ubiquitin-protein ligase HERC4 OS=Mus musculus GN=Herc4 PE=2 SV=2	4e-28	316
878	sp|Q5R7Q3|NIPA2_PONAB	Non-imprinted in Prader-Willi/Angelman syndrome region protein 2 homolog OS=Pongo abelii GN=NIPA2 PE=2 SV=1	1e-68	666	sp|Q5R7Q3|NIPA2_PONAB	Non-imprinted in Prader-Willi/Angelman syndrome region protein 2 homolog OS=Pongo abelii GN=NIPA2 PE=2 SV=1	1e-68	666	sp|Q5R7Q3|NIPA2_PONAB	Non-imprinted in Prader-Willi/Angelman syndrome region protein 2 homolog OS=Pongo abelii GN=NIPA2 PE=2 SV=1	1e-68	666
879	sp|P58021|TM9S2_MOUSE	Transmembrane 9 superfamily member 2 OS=Mus musculus GN=Tm9sf2 PE=2 SV=1	5e-63	617	sp|P58021|TM9S2_MOUSE	Transmembrane 9 superfamily member 2 OS=Mus musculus GN=Tm9sf2 PE=2 SV=1	5e-63	617	sp|P58021|TM9S2_MOUSE	Transmembrane 9 superfamily member 2 OS=Mus musculus GN=Tm9sf2 PE=2 SV=1	5e-63	617
880	sp|Q8LPQ8|MSSP2_ARATH	Monosaccharide-sensing protein 2 OS=Arabidopsis thaliana GN=MSSP2 PE=2 SV=2	1e-167	1516	sp|Q8LPQ8|MSSP2_ARATH	Monosaccharide-sensing protein 2 OS=Arabidopsis thaliana GN=MSSP2 PE=2 SV=2	1e-167	1516	sp|Q8LPQ8|MSSP2_ARATH	Monosaccharide-sensing protein 2 OS=Arabidopsis thaliana GN=MSSP2 PE=2 SV=2	1e-167	1516
883	sp|Q9SVD7|UEV1D_ARATH	Ubiquitin-conjugating enzyme E2 variant 1D OS=Arabidopsis thaliana GN=UEV1D PE=1 SV=1	6e-66	641	sp|Q9SVD7|UEV1D_ARATH	Ubiquitin-conjugating enzyme E2 variant 1D OS=Arabidopsis thaliana GN=UEV1D PE=1 SV=1	6e-66	641	sp|Q9SVD7|UEV1D_ARATH	Ubiquitin-conjugating enzyme E2 variant 1D OS=Arabidopsis thaliana GN=UEV1D PE=1 SV=1	6e-66	641
884	sp|P13284|GILT_HUMAN	Gamma-interferon-inducible lysosomal thiol reductase OS=Homo sapiens GN=IFI30 PE=1 SV=2	1e-26	301	sp|P13284|GILT_HUMAN	Gamma-interferon-inducible lysosomal thiol reductase OS=Homo sapiens GN=IFI30 PE=1 SV=2	1e-26	301	sp|P13284|GILT_HUMAN	Gamma-interferon-inducible lysosomal thiol reductase OS=Homo sapiens GN=IFI30 PE=1 SV=2	1e-26	301
886
888	sp|Q9M4E3|HINA_HORVU	Hordoindoline-A OS=Hordeum vulgare GN=HINA PE=2 SV=1	8e-68	654	sp|Q9M4E3|HINA_HORVU	Hordoindoline-A OS=Hordeum vulgare GN=HINA PE=2 SV=1	8e-68	654	sp|Q9M4E3|HINA_HORVU	Hordoindoline-A OS=Hordeum vulgare GN=HINA PE=2 SV=1	8e-68	654
889
890	sp|Q9XHR2|EIF3A_MAIZE	Eukaryotic translation initiation factor 3 subunit A OS=Zea mays GN=TIF3A1 PE=2 SV=1	2e-62	610	sp|Q9XHR2|EIF3A_MAIZE	Eukaryotic translation initiation factor 3 subunit A OS=Zea mays GN=TIF3A1 PE=2 SV=1	2e-62	610	sp|Q9XHR2|EIF3A_MAIZE	Eukaryotic translation initiation factor 3 subunit A OS=Zea mays GN=TIF3A1 PE=2 SV=1	2e-62	610
894
895	sp|Q8H8N3|TYW1_ORYSJ	tRNA wybutosine-synthesizing protein 1 homolog OS=Oryza sativa subsp. japonica GN=TYW1 PE=2 SV=1	2e-96	905	sp|Q8H8N3|TYW1_ORYSJ	tRNA wybutosine-synthesizing protein 1 homolog OS=Oryza sativa subsp. japonica GN=TYW1 PE=2 SV=1	2e-96	905	sp|Q8H8N3|TYW1_ORYSJ	tRNA wybutosine-synthesizing protein 1 homolog OS=Oryza sativa subsp. japonica GN=TYW1 PE=2 SV=1	2e-96	905
896	sp|Q84L30|RD23D_ARATH	Putative DNA repair protein RAD23-4 OS=Arabidopsis thaliana GN=RAD23-4 PE=2 SV=2	2e-74	716	sp|Q84L30|RD23D_ARATH	Putative DNA repair protein RAD23-4 OS=Arabidopsis thaliana GN=RAD23-4 PE=2 SV=2	2e-74	716	sp|Q84L30|RD23D_ARATH	Putative DNA repair protein RAD23-4 OS=Arabidopsis thaliana GN=RAD23-4 PE=2 SV=2	2e-74	716
898	sp|P54778|PRS6B_SOLTU	26S protease regulatory subunit 6B homolog OS=Solanum tuberosum PE=2 SV=1	1e-140	1280	sp|P54778|PRS6B_SOLTU	26S protease regulatory subunit 6B homolog OS=Solanum tuberosum PE=2 SV=1	1e-140	1280	sp|P54778|PRS6B_SOLTU	26S protease regulatory subunit 6B homolog OS=Solanum tuberosum PE=2 SV=1	1e-140	1280
899
901
905
909	sp|Q5Z8K3|ADO1_ORYSJ	Adagio-like protein 1 OS=Oryza sativa subsp. japonica GN=Os06g0694000 PE=2 SV=1	0.0	1199	sp|Q5Z8K3|ADO1_ORYSJ	Adagio-like protein 1 OS=Oryza sativa subsp. japonica GN=Os06g0694000 PE=2 SV=1	0.0	1199	sp|Q5Z8K3|ADO1_ORYSJ	Adagio-like protein 1 OS=Oryza sativa subsp. japonica GN=Os06g0694000 PE=2 SV=1	0.0	1199
911
914
922	sp|P31674|RS15_ORYSJ	40S ribosomal protein S15 OS=Oryza sativa subsp. japonica GN=RPS15 PE=2 SV=2	4e-70	675	sp|P31674|RS15_ORYSJ	40S ribosomal protein S15 OS=Oryza sativa subsp. japonica GN=RPS15 PE=2 SV=2	4e-70	675	sp|P31674|RS15_ORYSJ	40S ribosomal protein S15 OS=Oryza sativa subsp. japonica GN=RPS15 PE=2 SV=2	4e-70	675
926	sp|Q0IWL9|GRS11_ORYSJ	Monothiol glutaredoxin-S11 OS=Oryza sativa subsp. japonica GN=GRXS11 PE=2 SV=2	2.33e-156	1336	sp|Q0IWL9|GRS11_ORYSJ	Monothiol glutaredoxin-S11 OS=Oryza sativa subsp. japonica GN=GRXS11 PE=2 SV=2	2.33e-156	1336	sp|Q0IWL9|GRS11_ORYSJ	Monothiol glutaredoxin-S11 OS=Oryza sativa subsp. japonica GN=GRXS11 PE=2 SV=2	2.33e-156	1336
927	sp|Q9SQT8|DHQSD_ARATH	Bifunctional 3-dehydroquinate dehydratase/shikimate dehydrogenase, chloroplastic OS=Arabidopsis thaliana GN=EMB3004 PE=1 SV=1	8e-52	519	sp|Q9SQT8|DHQSD_ARATH	Bifunctional 3-dehydroquinate dehydratase/shikimate dehydrogenase, chloroplastic OS=Arabidopsis thaliana GN=EMB3004 PE=1 SV=1	8e-52	519	sp|Q9SQT8|DHQSD_ARATH	Bifunctional 3-dehydroquinate dehydratase/shikimate dehydrogenase, chloroplastic OS=Arabidopsis thaliana GN=EMB3004 PE=1 SV=1	8e-52	519
929	sp|Q64560|TPP2_RAT	Tripeptidyl-peptidase 2 OS=Rattus norvegicus GN=Tpp2 PE=2 SV=3	1e-28	230	sp|Q64560|TPP2_RAT	Tripeptidyl-peptidase 2 OS=Rattus norvegicus GN=Tpp2 PE=2 SV=3	1e-28	230	sp|Q64560|TPP2_RAT	Tripeptidyl-peptidase 2 OS=Rattus norvegicus GN=Tpp2 PE=2 SV=3	1e-28	230
933	sp|Q9M3A8|PP273_ARATH	Pentatricopeptide repeat-containing protein At3g49240 OS=Arabidopsis thaliana GN=EMB1796 PE=2 SV=1	2e-54	544	sp|Q9M3A8|PP273_ARATH	Pentatricopeptide repeat-containing protein At3g49240 OS=Arabidopsis thaliana GN=EMB1796 PE=2 SV=1	2e-54	544	sp|Q9M3A8|PP273_ARATH	Pentatricopeptide repeat-containing protein At3g49240 OS=Arabidopsis thaliana GN=EMB1796 PE=2 SV=1	2e-54	544
934	sp|Q54XF2|KGUA_DICDI	Guanylate kinase OS=Dictyostelium discoideum GN=guk1 PE=3 SV=1	1e-50	511	sp|Q54XF2|KGUA_DICDI	Guanylate kinase OS=Dictyostelium discoideum GN=guk1 PE=3 SV=1	1e-50	511	sp|Q54XF2|KGUA_DICDI	Guanylate kinase OS=Dictyostelium discoideum GN=guk1 PE=3 SV=1	1e-50	511
936	sp|Q9SE83|DRP2A_ARATH	Dynamin-2A OS=Arabidopsis thaliana GN=DRP2A PE=1 SV=2	0.0	1799	sp|Q9SE83|DRP2A_ARATH	Dynamin-2A OS=Arabidopsis thaliana GN=DRP2A PE=1 SV=2	0.0	1799	sp|Q9SE83|DRP2A_ARATH	Dynamin-2A OS=Arabidopsis thaliana GN=DRP2A PE=1 SV=2	0.0	1799
937
938	sp|P29036|FRI1_MAIZE	Ferritin-1, chloroplastic OS=Zea mays GN=FER1 PE=1 SV=2	3e-89	833	sp|P29036|FRI1_MAIZE	Ferritin-1, chloroplastic OS=Zea mays GN=FER1 PE=1 SV=2	3e-89	833	sp|P29036|FRI1_MAIZE	Ferritin-1, chloroplastic OS=Zea mays GN=FER1 PE=1 SV=2	3e-89	833
939
941
942
943
945	sp|Q921I2|KLDC4_MOUSE	Kelch domain-containing protein 4 OS=Mus musculus GN=Klhdc4 PE=1 SV=2	6e-55	549	sp|Q921I2|KLDC4_MOUSE	Kelch domain-containing protein 4 OS=Mus musculus GN=Klhdc4 PE=1 SV=2	6e-55	549	sp|Q921I2|KLDC4_MOUSE	Kelch domain-containing protein 4 OS=Mus musculus GN=Klhdc4 PE=1 SV=2	6e-55	549
946	sp|Q9FLF0|RS92_ARATH	40S ribosomal protein S9-2 OS=Arabidopsis thaliana GN=RPS9C PE=2 SV=1	2e-87	828	sp|Q9FLF0|RS92_ARATH	40S ribosomal protein S9-2 OS=Arabidopsis thaliana GN=RPS9C PE=2 SV=1	2e-87	828	sp|Q9FLF0|RS92_ARATH	40S ribosomal protein S9-2 OS=Arabidopsis thaliana GN=RPS9C PE=2 SV=1	2e-87	828
948	sp|A6LAM0|HIS1_PARD8	ATP phosphoribosyltransferase OS=Parabacteroides distasonis (strain ATCC 8503 / DSM 20701 / NCTC 11152) GN=hisG PE=3 SV=1	8e-23	270	sp|A6LAM0|HIS1_PARD8	ATP phosphoribosyltransferase OS=Parabacteroides distasonis (strain ATCC 8503 / DSM 20701 / NCTC 11152) GN=hisG PE=3 SV=1	8e-23	270	sp|A6LAM0|HIS1_PARD8	ATP phosphoribosyltransferase OS=Parabacteroides distasonis (strain ATCC 8503 / DSM 20701 / NCTC 11152) GN=hisG PE=3 SV=1	8e-23	270
949	sp|Q55DP8|ACY1_DICDI	Aminoacylase-1 OS=Dictyostelium discoideum GN=acy1 PE=2 SV=1	8e-64	623	sp|Q55DP8|ACY1_DICDI	Aminoacylase-1 OS=Dictyostelium discoideum GN=acy1 PE=2 SV=1	8e-64	623	sp|Q55DP8|ACY1_DICDI	Aminoacylase-1 OS=Dictyostelium discoideum GN=acy1 PE=2 SV=1	8e-64	623
950									sp|Q4PSQ5|PME66_ARATH	Probable pectinesterase 66 OS=Arabidopsis thaliana GN=PME66 PE=2 SV=2	4e-14	189
951	sp|Q9FKC0|R13A4_ARATH	60S ribosomal protein L13a-4 OS=Arabidopsis thaliana GN=RPL13AD PE=2 SV=1	2e-71	686	sp|Q9FKC0|R13A4_ARATH	60S ribosomal protein L13a-4 OS=Arabidopsis thaliana GN=RPL13AD PE=2 SV=1	2e-71	686	sp|Q9FKC0|R13A4_ARATH	60S ribosomal protein L13a-4 OS=Arabidopsis thaliana GN=RPL13AD PE=2 SV=1	2e-71	686
953	sp|Q69UI2|RS131_ORYSJ	40S ribosomal protein S13-1 OS=Oryza sativa subsp. japonica GN=Os08g0117200 PE=2 SV=2	1e-77	741	sp|Q69UI2|RS131_ORYSJ	40S ribosomal protein S13-1 OS=Oryza sativa subsp. japonica GN=Os08g0117200 PE=2 SV=2	1e-77	741	sp|Q69UI2|RS131_ORYSJ	40S ribosomal protein S13-1 OS=Oryza sativa subsp. japonica GN=Os08g0117200 PE=2 SV=2	1e-77	741
960	sp|Q54UJ0|PSD12_DICDI	26S proteasome non-ATPase regulatory subunit 12 OS=Dictyostelium discoideum GN=psmD12 PE=2 SV=1	9e-88	831	sp|Q54UJ0|PSD12_DICDI	26S proteasome non-ATPase regulatory subunit 12 OS=Dictyostelium discoideum GN=psmD12 PE=2 SV=1	9e-88	831	sp|Q54UJ0|PSD12_DICDI	26S proteasome non-ATPase regulatory subunit 12 OS=Dictyostelium discoideum GN=psmD12 PE=2 SV=1	9e-88	831
962									sp|P00303|BABL_CUCSA	Basic blue protein OS=Cucumis sativus PE=1 SV=1	2e-14	196
963	sp|Q8LF97|ASK21_ARATH	SKP1-like protein 21 OS=Arabidopsis thaliana GN=ASK21 PE=2 SV=1	8e-95	892	sp|Q8LF97|ASK21_ARATH	SKP1-like protein 21 OS=Arabidopsis thaliana GN=ASK21 PE=2 SV=1	8e-95	892	sp|Q8LF97|ASK21_ARATH	SKP1-like protein 21 OS=Arabidopsis thaliana GN=ASK21 PE=2 SV=1	8e-95	892
964
965	sp|Q8S1Z1|UTP11_ORYSJ	Probable U3 small nucleolar RNA-associated protein 11 OS=Oryza sativa subsp. japonica GN=Os01g0810000 PE=2 SV=2	9e-98	916	sp|Q8S1Z1|UTP11_ORYSJ	Probable U3 small nucleolar RNA-associated protein 11 OS=Oryza sativa subsp. japonica GN=Os01g0810000 PE=2 SV=2	9e-98	916	sp|Q8S1Z1|UTP11_ORYSJ	Probable U3 small nucleolar RNA-associated protein 11 OS=Oryza sativa subsp. japonica GN=Os01g0810000 PE=2 SV=2	9e-98	916
966	sp|Q9M376|VA727_ARATH	Vesicle-associated membrane protein 727 OS=Arabidopsis thaliana GN=VAMP727 PE=2 SV=1	8e-93	873	sp|Q9M376|VA727_ARATH	Vesicle-associated membrane protein 727 OS=Arabidopsis thaliana GN=VAMP727 PE=2 SV=1	8e-93	873	sp|Q9M376|VA727_ARATH	Vesicle-associated membrane protein 727 OS=Arabidopsis thaliana GN=VAMP727 PE=2 SV=1	8e-93	873
968	sp|O04196|ISOA1_ARATH	Isoamylase 1, chloroplastic OS=Arabidopsis thaliana GN=ISA1 PE=1 SV=1	0.0	2270	sp|O04196|ISOA1_ARATH	Isoamylase 1, chloroplastic OS=Arabidopsis thaliana GN=ISA1 PE=1 SV=1	0.0	2270	sp|O04196|ISOA1_ARATH	Isoamylase 1, chloroplastic OS=Arabidopsis thaliana GN=ISA1 PE=1 SV=1	0.0	2270
969	sp|P40940|ARF3_ARATH	ADP-ribosylation factor 3 OS=Arabidopsis thaliana GN=ARF3 PE=1 SV=2	2e-81	700	sp|P40940|ARF3_ARATH	ADP-ribosylation factor 3 OS=Arabidopsis thaliana GN=ARF3 PE=1 SV=2	2e-81	700	sp|P40940|ARF3_ARATH	ADP-ribosylation factor 3 OS=Arabidopsis thaliana GN=ARF3 PE=1 SV=2	2e-81	700
970	sp|Q12874|SF3A3_HUMAN	Splicing factor 3A subunit 3 OS=Homo sapiens GN=SF3A3 PE=1 SV=1	6e-93	720	sp|Q12874|SF3A3_HUMAN	Splicing factor 3A subunit 3 OS=Homo sapiens GN=SF3A3 PE=1 SV=1	6e-93	720	sp|Q12874|SF3A3_HUMAN	Splicing factor 3A subunit 3 OS=Homo sapiens GN=SF3A3 PE=1 SV=1	6e-93	720
973	sp|Q8H0T4|UPL2_ARATH	E3 ubiquitin-protein ligase UPL2 OS=Arabidopsis thaliana GN=UPL2 PE=1 SV=2	1e-162	1477	sp|Q8H0T4|UPL2_ARATH	E3 ubiquitin-protein ligase UPL2 OS=Arabidopsis thaliana GN=UPL2 PE=1 SV=2	1e-162	1477	sp|Q8H0T4|UPL2_ARATH	E3 ubiquitin-protein ligase UPL2 OS=Arabidopsis thaliana GN=UPL2 PE=1 SV=2	1e-162	1477
976	sp|Q6H7U2|C3H13_ORYSJ	Zinc finger CCCH domain-containing protein 13 OS=Oryza sativa subsp. japonica GN=Os02g0161200 PE=2 SV=1	1e-121	1123	sp|Q6H7U2|C3H13_ORYSJ	Zinc finger CCCH domain-containing protein 13 OS=Oryza sativa subsp. japonica GN=Os02g0161200 PE=2 SV=1	1e-121	1123	sp|Q6H7U2|C3H13_ORYSJ	Zinc finger CCCH domain-containing protein 13 OS=Oryza sativa subsp. japonica GN=Os02g0161200 PE=2 SV=1	1e-121	1123
978
979	sp|Q9BXS5|AP1M1_HUMAN	AP-1 complex subunit mu-1 OS=Homo sapiens GN=AP1M1 PE=1 SV=3	1e-133	1222	sp|Q9BXS5|AP1M1_HUMAN	AP-1 complex subunit mu-1 OS=Homo sapiens GN=AP1M1 PE=1 SV=3	1e-133	1222	sp|Q9BXS5|AP1M1_HUMAN	AP-1 complex subunit mu-1 OS=Homo sapiens GN=AP1M1 PE=1 SV=3	1e-133	1222
980
981	sp|Q9XHS0|RS12_HORVU	40S ribosomal protein S12 OS=Hordeum vulgare GN=RPS12 PE=2 SV=1	1e-47	480	sp|Q9XHS0|RS12_HORVU	40S ribosomal protein S12 OS=Hordeum vulgare GN=RPS12 PE=2 SV=1	1e-47	480	sp|Q9XHS0|RS12_HORVU	40S ribosomal protein S12 OS=Hordeum vulgare GN=RPS12 PE=2 SV=1	1e-47	480
985	sp|Q8DI01|FABZ_THEEB	(3R)-hydroxymyristoyl-[acyl-carrier-protein] dehydratase OS=Thermosynechococcus elongatus (strain BP-1) GN=fabZ PE=3 SV=1	2e-30	333	sp|Q8DI01|FABZ_THEEB	(3R)-hydroxymyristoyl-[acyl-carrier-protein] dehydratase OS=Thermosynechococcus elongatus (strain BP-1) GN=fabZ PE=3 SV=1	2e-30	333	sp|Q8DI01|FABZ_THEEB	(3R)-hydroxymyristoyl-[acyl-carrier-protein] dehydratase OS=Thermosynechococcus elongatus (strain BP-1) GN=fabZ PE=3 SV=1	2e-30	333
986
991	sp|Q54XJ0|MOB1A_DICDI	Mps one binder kinase activator-like 1 homolog A OS=Dictyostelium discoideum GN=mobA PE=3 SV=1	5e-79	403	sp|Q54XJ0|MOB1A_DICDI	Mps one binder kinase activator-like 1 homolog A OS=Dictyostelium discoideum GN=mobA PE=3 SV=1	5e-79	403	sp|Q54XJ0|MOB1A_DICDI	Mps one binder kinase activator-like 1 homolog A OS=Dictyostelium discoideum GN=mobA PE=3 SV=1	5e-79	403
994	sp|Q4ULG1|ODP2_RICFE	Dihydrolipoyllysine-residue acetyltransferase component of pyruvate dehydrogenase complex OS=Rickettsia felis GN=pdhC PE=3 SV=1	5e-30	331	sp|Q4ULG1|ODP2_RICFE	Dihydrolipoyllysine-residue acetyltransferase component of pyruvate dehydrogenase complex OS=Rickettsia felis GN=pdhC PE=3 SV=1	5e-30	331	sp|Q4ULG1|ODP2_RICFE	Dihydrolipoyllysine-residue acetyltransferase component of pyruvate dehydrogenase complex OS=Rickettsia felis GN=pdhC PE=3 SV=1	5e-30	331
995
1001	sp|Q6C253|ATP23_YARLI	Mitochondrial inner membrane protease ATP23 OS=Yarrowia lipolytica GN=ATP23 PE=3 SV=1	2e-28	316	sp|Q6C253|ATP23_YARLI	Mitochondrial inner membrane protease ATP23 OS=Yarrowia lipolytica GN=ATP23 PE=3 SV=1	2e-28	316	sp|Q6C253|ATP23_YARLI	Mitochondrial inner membrane protease ATP23 OS=Yarrowia lipolytica GN=ATP23 PE=3 SV=1	2e-28	316
1003	sp|Q2KNB5|HXK10_ORYSJ	Hexokinase-10 OS=Oryza sativa subsp. japonica GN=HXK10 PE=2 SV=1	1e-166	1510	sp|Q2KNB5|HXK10_ORYSJ	Hexokinase-10 OS=Oryza sativa subsp. japonica GN=HXK10 PE=2 SV=1	1e-166	1510	sp|Q2KNB5|HXK10_ORYSJ	Hexokinase-10 OS=Oryza sativa subsp. japonica GN=HXK10 PE=2 SV=1	1e-166	1510
1010	sp|Q10RE5|ARD2_ORYSJ	1,2-dihydroxy-3-keto-5-methylthiopentene dioxygenase 2 OS=Oryza sativa subsp. japonica GN=ARD2 PE=2 SV=1	1e-111	1031	sp|Q10RE5|ARD2_ORYSJ	1,2-dihydroxy-3-keto-5-methylthiopentene dioxygenase 2 OS=Oryza sativa subsp. japonica GN=ARD2 PE=2 SV=1	1e-111	1031	sp|Q10RE5|ARD2_ORYSJ	1,2-dihydroxy-3-keto-5-methylthiopentene dioxygenase 2 OS=Oryza sativa subsp. japonica GN=ARD2 PE=2 SV=1	1e-111	1031
1011	sp|Q9FDZ9|RL212_ARATH	60S ribosomal protein L21-2 OS=Arabidopsis thaliana GN=RPL21E PE=2 SV=1	2e-80	765	sp|Q9FDZ9|RL212_ARATH	60S ribosomal protein L21-2 OS=Arabidopsis thaliana GN=RPL21E PE=2 SV=1	2e-80	765	sp|Q9FDZ9|RL212_ARATH	60S ribosomal protein L21-2 OS=Arabidopsis thaliana GN=RPL21E PE=2 SV=1	2e-80	765
1012	sp|Q9ZTN2|ERD2_PETHY	ER lumen protein retaining receptor OS=Petunia hybrida GN=ERD2 PE=2 SV=1	1e-100	779	sp|Q9ZTN2|ERD2_PETHY	ER lumen protein retaining receptor OS=Petunia hybrida GN=ERD2 PE=2 SV=1	1e-100	779	sp|Q9ZTN2|ERD2_PETHY	ER lumen protein retaining receptor OS=Petunia hybrida GN=ERD2 PE=2 SV=1	1e-100	779
1017									sp|Q5M985|NGDNB_XENLA	Neuroguidin-B (Fragment) OS=Xenopus laevis GN=ngdn-B PE=1 SV=1	6e-14	193
1018	sp|Q5R8G3|ERGI3_PONAB	Endoplasmic reticulum-Golgi intermediate compartment protein 3 OS=Pongo abelii GN=ERGIC3 PE=2 SV=1	1e-30	339	sp|Q5R8G3|ERGI3_PONAB	Endoplasmic reticulum-Golgi intermediate compartment protein 3 OS=Pongo abelii GN=ERGIC3 PE=2 SV=1	1e-30	339	sp|Q5R8G3|ERGI3_PONAB	Endoplasmic reticulum-Golgi intermediate compartment protein 3 OS=Pongo abelii GN=ERGIC3 PE=2 SV=1	1e-30	339
1022	sp|Q05046|CH62_CUCMA	Chaperonin CPN60-2, mitochondrial OS=Cucurbita maxima GN=CPN60-2 PE=1 SV=1	2e-96	905	sp|Q05046|CH62_CUCMA	Chaperonin CPN60-2, mitochondrial OS=Cucurbita maxima GN=CPN60-2 PE=1 SV=1	2e-96	905	sp|Q05046|CH62_CUCMA	Chaperonin CPN60-2, mitochondrial OS=Cucurbita maxima GN=CPN60-2 PE=1 SV=1	2e-96	905
1023	sp|Q6H6R9|FTSH7_ORYSJ	Cell division protease ftsH homolog 7, chloroplastic OS=Oryza sativa subsp. japonica GN=FTSH7 PE=3 SV=1	2e-52	522	sp|Q6H6R9|FTSH7_ORYSJ	Cell division protease ftsH homolog 7, chloroplastic OS=Oryza sativa subsp. japonica GN=FTSH7 PE=3 SV=1	2e-52	522	sp|Q6H6R9|FTSH7_ORYSJ	Cell division protease ftsH homolog 7, chloroplastic OS=Oryza sativa subsp. japonica GN=FTSH7 PE=3 SV=1	2e-52	522
1026	sp|Q9ULJ7|ANR50_HUMAN	Ankyrin repeat domain-containing protein 50 OS=Homo sapiens GN=ANKRD50 PE=1 SV=4	1e-20	253	sp|Q9ULJ7|ANR50_HUMAN	Ankyrin repeat domain-containing protein 50 OS=Homo sapiens GN=ANKRD50 PE=1 SV=4	1e-20	253	sp|Q9ULJ7|ANR50_HUMAN	Ankyrin repeat domain-containing protein 50 OS=Homo sapiens GN=ANKRD50 PE=1 SV=4	1e-20	253
1028
1029
1036	sp|O49743|GATA4_ARATH	GATA transcription factor 4 OS=Arabidopsis thaliana GN=GATA4 PE=2 SV=1	1e-28	319	sp|O49743|GATA4_ARATH	GATA transcription factor 4 OS=Arabidopsis thaliana GN=GATA4 PE=2 SV=1	1e-28	319	sp|O49743|GATA4_ARATH	GATA transcription factor 4 OS=Arabidopsis thaliana GN=GATA4 PE=2 SV=1	1e-28	319
1037	sp|O04287|FKB12_VICFA	Peptidyl-prolyl isomerase FKBP12 OS=Vicia faba GN=FKBP12 PE=1 SV=1	2e-49	497	sp|O04287|FKB12_VICFA	Peptidyl-prolyl isomerase FKBP12 OS=Vicia faba GN=FKBP12 PE=1 SV=1	2e-49	497	sp|O04287|FKB12_VICFA	Peptidyl-prolyl isomerase FKBP12 OS=Vicia faba GN=FKBP12 PE=1 SV=1	2e-49	497
1038	sp|Q8RY22|DEGP7_ARATH	Protease Do-like 7 OS=Arabidopsis thaliana GN=DEGP7 PE=2 SV=1	1e-151	1377	sp|Q8RY22|DEGP7_ARATH	Protease Do-like 7 OS=Arabidopsis thaliana GN=DEGP7 PE=2 SV=1	1e-151	1377	sp|Q8RY22|DEGP7_ARATH	Protease Do-like 7 OS=Arabidopsis thaliana GN=DEGP7 PE=2 SV=1	1e-151	1377
1040	sp|Q8BG51|MIRO1_MOUSE	Mitochondrial Rho GTPase 1 OS=Mus musculus GN=Rhot1 PE=2 SV=1	3e-67	655	sp|Q8BG51|MIRO1_MOUSE	Mitochondrial Rho GTPase 1 OS=Mus musculus GN=Rhot1 PE=2 SV=1	3e-67	655	sp|Q8BG51|MIRO1_MOUSE	Mitochondrial Rho GTPase 1 OS=Mus musculus GN=Rhot1 PE=2 SV=1	3e-67	655
1041	sp|A7SD85|CDC5L_NEMVE	Cell division cycle 5-related protein OS=Nematostella vectensis GN=cdc5l PE=3 SV=1	8e-27	191	sp|A7SD85|CDC5L_NEMVE	Cell division cycle 5-related protein OS=Nematostella vectensis GN=cdc5l PE=3 SV=1	8e-27	191	sp|A7SD85|CDC5L_NEMVE	Cell division cycle 5-related protein OS=Nematostella vectensis GN=cdc5l PE=3 SV=1	8e-27	191
1045	sp|P51104|DFRA_DIACA	Dihydroflavonol-4-reductase OS=Dianthus caryophyllus GN=A PE=2 SV=1	1e-57	570	sp|P51104|DFRA_DIACA	Dihydroflavonol-4-reductase OS=Dianthus caryophyllus GN=A PE=2 SV=1	1e-57	570	sp|P51104|DFRA_DIACA	Dihydroflavonol-4-reductase OS=Dianthus caryophyllus GN=A PE=2 SV=1	1e-57	570
1047	sp|Q9SEZ6|RNH2A_ARATH	Ribonuclease H2 subunit A OS=Arabidopsis thaliana GN=At2g25100 PE=2 SV=2	1e-115	1068	sp|Q9SEZ6|RNH2A_ARATH	Ribonuclease H2 subunit A OS=Arabidopsis thaliana GN=At2g25100 PE=2 SV=2	1e-115	1068	sp|Q9SEZ6|RNH2A_ARATH	Ribonuclease H2 subunit A OS=Arabidopsis thaliana GN=At2g25100 PE=2 SV=2	1e-115	1068
1049	sp|Q52KV5|LEO1_XENLA	RNA polymerase-associated protein LEO1 OS=Xenopus laevis GN=leo1 PE=2 SV=1	1e-30	310	sp|Q52KV5|LEO1_XENLA	RNA polymerase-associated protein LEO1 OS=Xenopus laevis GN=leo1 PE=2 SV=1	1e-30	310	sp|Q52KV5|LEO1_XENLA	RNA polymerase-associated protein LEO1 OS=Xenopus laevis GN=leo1 PE=2 SV=1	1e-30	310
1051	sp|Q9M291|SC24C_ARATH	Protein transport protein Sec24-like CEF OS=Arabidopsis thaliana GN=CEF PE=1 SV=2	1e-177	1233	sp|Q9M291|SC24C_ARATH	Protein transport protein Sec24-like CEF OS=Arabidopsis thaliana GN=CEF PE=1 SV=2	1e-177	1233	sp|Q9M291|SC24C_ARATH	Protein transport protein Sec24-like CEF OS=Arabidopsis thaliana GN=CEF PE=1 SV=2	1e-177	1233
1055	sp|P28583|CDPK_SOYBN	Calcium-dependent protein kinase SK5 OS=Glycine max PE=1 SV=1	1e-121	1119	sp|P28583|CDPK_SOYBN	Calcium-dependent protein kinase SK5 OS=Glycine max PE=1 SV=1	1e-121	1119	sp|P28583|CDPK_SOYBN	Calcium-dependent protein kinase SK5 OS=Glycine max PE=1 SV=1	1e-121	1119
1059
1062	sp|O23264|SBP_ARATH	Putative selenium-binding protein OS=Arabidopsis thaliana GN=At4g14030 PE=2 SV=1	0.0	1641	sp|O23264|SBP_ARATH	Putative selenium-binding protein OS=Arabidopsis thaliana GN=At4g14030 PE=2 SV=1	0.0	1641	sp|O23264|SBP_ARATH	Putative selenium-binding protein OS=Arabidopsis thaliana GN=At4g14030 PE=2 SV=1	0.0	1641
1064	sp|Q39242|TRXB2_ARATH	Thioredoxin reductase 2 OS=Arabidopsis thaliana GN=NTR2 PE=2 SV=2	7e-74	709	sp|Q39242|TRXB2_ARATH	Thioredoxin reductase 2 OS=Arabidopsis thaliana GN=NTR2 PE=2 SV=2	7e-74	709	sp|Q39242|TRXB2_ARATH	Thioredoxin reductase 2 OS=Arabidopsis thaliana GN=NTR2 PE=2 SV=2	7e-74	709
1065
1066	sp|O04226|P5CS_ORYSJ	Delta-1-pyrroline-5-carboxylate synthetase OS=Oryza sativa subsp. japonica GN=P5CS PE=2 SV=2	1e-168	1521	sp|O04226|P5CS_ORYSJ	Delta-1-pyrroline-5-carboxylate synthetase OS=Oryza sativa subsp. japonica GN=P5CS PE=2 SV=2	1e-168	1521	sp|O04226|P5CS_ORYSJ	Delta-1-pyrroline-5-carboxylate synthetase OS=Oryza sativa subsp. japonica GN=P5CS PE=2 SV=2	1e-168	1521
1072
1074
1075	sp|P35686|RS20_ORYSJ	40S ribosomal protein S20 OS=Oryza sativa subsp. japonica GN=RPS20 PE=2 SV=2	1e-59	583	sp|P35686|RS20_ORYSJ	40S ribosomal protein S20 OS=Oryza sativa subsp. japonica GN=RPS20 PE=2 SV=2	1e-59	583	sp|P35686|RS20_ORYSJ	40S ribosomal protein S20 OS=Oryza sativa subsp. japonica GN=RPS20 PE=2 SV=2	1e-59	583
1076									sp|Q8VDD5|MYH9_MOUSE	Myosin-9 OS=Mus musculus GN=Myh9 PE=1 SV=4	1e-11	174
1077
1078
1079	sp|Q05957|PDP_DIACA	Petal death protein OS=Dianthus caryophyllus GN=PDP PE=1 SV=1	1e-38	311	sp|Q05957|PDP_DIACA	Petal death protein OS=Dianthus caryophyllus GN=PDP PE=1 SV=1	1e-38	311	sp|Q05957|PDP_DIACA	Petal death protein OS=Dianthus caryophyllus GN=PDP PE=1 SV=1	1e-38	311
1080
1082
1083									sp|A8MZA4|GG6L6_HUMAN	Putative golgin subfamily A member 6-like protein 6 OS=Homo sapiens PE=5 SV=2	3e-12	175
1084
1087									sp|P0CB26|Y1089_ARATH	Uncharacterised protein At1g10890 OS=Arabidopsis thaliana GN=At1g10890 PE=2 SV=1	3e-12	177
1088	sp|O65041|UBA3_ARATH	NEDD8-activating enzyme E1 catalytic subunit OS=Arabidopsis thaliana GN=ECR1 PE=1 SV=2	1e-149	1362	sp|O65041|UBA3_ARATH	NEDD8-activating enzyme E1 catalytic subunit OS=Arabidopsis thaliana GN=ECR1 PE=1 SV=2	1e-149	1362	sp|O65041|UBA3_ARATH	NEDD8-activating enzyme E1 catalytic subunit OS=Arabidopsis thaliana GN=ECR1 PE=1 SV=2	1e-149	1362
1089	sp|P52178|TPT2_BRAOB	Triose phosphate/phosphate translocator, non-green plastid, chloroplastic OS=Brassica oleracea var. botrytis GN=NGTPT PE=2 SV=1	1e-122	1124	sp|P52178|TPT2_BRAOB	Triose phosphate/phosphate translocator, non-green plastid, chloroplastic OS=Brassica oleracea var. botrytis GN=NGTPT PE=2 SV=1	1e-122	1124	sp|P52178|TPT2_BRAOB	Triose phosphate/phosphate translocator, non-green plastid, chloroplastic OS=Brassica oleracea var. botrytis GN=NGTPT PE=2 SV=1	1e-122	1124
1090
1091	sp|Q42841|COX5C_HORVU	Cytochrome c oxidase subunit 5C OS=Hordeum vulgare GN=COX5C PE=3 SV=3	4e-30	330	sp|Q42841|COX5C_HORVU	Cytochrome c oxidase subunit 5C OS=Hordeum vulgare GN=COX5C PE=3 SV=3	4e-30	330	sp|Q42841|COX5C_HORVU	Cytochrome c oxidase subunit 5C OS=Hordeum vulgare GN=COX5C PE=3 SV=3	4e-30	330
1093	sp|Q9ZZM6|COX1_SALSA	Cytochrome c oxidase subunit 1 OS=Salmo salar GN=mt-co1 PE=3 SV=1	0.0	1974	sp|Q9ZZM6|COX1_SALSA	Cytochrome c oxidase subunit 1 OS=Salmo salar GN=mt-co1 PE=3 SV=1	0.0	1974	sp|Q9ZZM6|COX1_SALSA	Cytochrome c oxidase subunit 1 OS=Salmo salar GN=mt-co1 PE=3 SV=1	0.0	1974
1097
1099	sp|O04202|EIF3F_ARATH	Eukaryotic translation initiation factor 3 subunit F OS=Arabidopsis thaliana GN=TIF3F1 PE=2 SV=1	3e-68	661	sp|O04202|EIF3F_ARATH	Eukaryotic translation initiation factor 3 subunit F OS=Arabidopsis thaliana GN=TIF3F1 PE=2 SV=1	3e-68	661	sp|O04202|EIF3F_ARATH	Eukaryotic translation initiation factor 3 subunit F OS=Arabidopsis thaliana GN=TIF3F1 PE=2 SV=1	3e-68	661
1101	sp|Q6Z8F5|SCAM5_ORYSJ	Secretory carrier-associated membrane protein 5 OS=Oryza sativa subsp. japonica GN=SCAMP5 PE=2 SV=1	1e-117	1085	sp|Q6Z8F5|SCAM5_ORYSJ	Secretory carrier-associated membrane protein 5 OS=Oryza sativa subsp. japonica GN=SCAMP5 PE=2 SV=1	1e-117	1085	sp|Q6Z8F5|SCAM5_ORYSJ	Secretory carrier-associated membrane protein 5 OS=Oryza sativa subsp. japonica GN=SCAMP5 PE=2 SV=1	1e-117	1085
1103	sp|Q9D6J3|CCD94_MOUSE	Coiled-coil domain-containing protein 94 OS=Mus musculus GN=Ccdc94 PE=1 SV=1	1e-50	510	sp|Q9D6J3|CCD94_MOUSE	Coiled-coil domain-containing protein 94 OS=Mus musculus GN=Ccdc94 PE=1 SV=1	1e-50	510	sp|Q9D6J3|CCD94_MOUSE	Coiled-coil domain-containing protein 94 OS=Mus musculus GN=Ccdc94 PE=1 SV=1	1e-50	510
1104
1109
1111					sp|Q6Y2X3|DJC14_HUMAN	DnaJ homolog subfamily C member 14 OS=Homo sapiens GN=DNAJC14 PE=2 SV=2	2e-17	224	sp|Q6Y2X3|DJC14_HUMAN	DnaJ homolog subfamily C member 14 OS=Homo sapiens GN=DNAJC14 PE=2 SV=2	2e-17	224
1113	sp|O50044|KDSA_PEA	2-dehydro-3-deoxyphosphooctonate aldolase OS=Pisum sativum GN=KDSA PE=2 SV=1	1e-134	1234	sp|O50044|KDSA_PEA	2-dehydro-3-deoxyphosphooctonate aldolase OS=Pisum sativum GN=KDSA PE=2 SV=1	1e-134	1234	sp|O50044|KDSA_PEA	2-dehydro-3-deoxyphosphooctonate aldolase OS=Pisum sativum GN=KDSA PE=2 SV=1	1e-134	1234
1117
1120	sp|Q9SE83|DRP2A_ARATH	Dynamin-2A OS=Arabidopsis thaliana GN=DRP2A PE=1 SV=2	1e-106	991	sp|Q9SE83|DRP2A_ARATH	Dynamin-2A OS=Arabidopsis thaliana GN=DRP2A PE=1 SV=2	1e-106	991	sp|Q9SE83|DRP2A_ARATH	Dynamin-2A OS=Arabidopsis thaliana GN=DRP2A PE=1 SV=2	1e-106	991
1121	sp|Q9SJM0|CALSA_ARATH	Callose synthase 10 OS=Arabidopsis thaliana GN=CALS10 PE=2 SV=4	0.0	2316	sp|Q9SJM0|CALSA_ARATH	Callose synthase 10 OS=Arabidopsis thaliana GN=CALS10 PE=2 SV=4	0.0	2316	sp|Q9SJM0|CALSA_ARATH	Callose synthase 10 OS=Arabidopsis thaliana GN=CALS10 PE=2 SV=4	0.0	2316
1123	sp|Q69UI2|RS131_ORYSJ	40S ribosomal protein S13-1 OS=Oryza sativa subsp. japonica GN=Os08g0117200 PE=2 SV=2	3e-78	746	sp|Q69UI2|RS131_ORYSJ	40S ribosomal protein S13-1 OS=Oryza sativa subsp. japonica GN=Os08g0117200 PE=2 SV=2	3e-78	746	sp|Q69UI2|RS131_ORYSJ	40S ribosomal protein S13-1 OS=Oryza sativa subsp. japonica GN=Os08g0117200 PE=2 SV=2	3e-78	746
1124
1126	sp|Q9SV60|XTH2_ARATH	Xyloglucan endotransglucosylase/hydrolase protein 2 OS=Arabidopsis thaliana GN=XTH2 PE=2 SV=1	6e-69	667	sp|Q9SV60|XTH2_ARATH	Xyloglucan endotransglucosylase/hydrolase protein 2 OS=Arabidopsis thaliana GN=XTH2 PE=2 SV=1	6e-69	667	sp|Q9SV60|XTH2_ARATH	Xyloglucan endotransglucosylase/hydrolase protein 2 OS=Arabidopsis thaliana GN=XTH2 PE=2 SV=1	6e-69	667
1127	sp|Q9SX03|MCM33_MAIZE	DNA replication licensing factor MCM3 homolog 3 OS=Zea mays GN=ROA3 PE=2 SV=1	1e-159	1451	sp|Q9SX03|MCM33_MAIZE	DNA replication licensing factor MCM3 homolog 3 OS=Zea mays GN=ROA3 PE=2 SV=1	1e-159	1451	sp|Q9SX03|MCM33_MAIZE	DNA replication licensing factor MCM3 homolog 3 OS=Zea mays GN=ROA3 PE=2 SV=1	1e-159	1451
1130	sp|Q0JAI9|SCAM6_ORYSJ	Secretory carrier-associated membrane protein 6 OS=Oryza sativa subsp. japonica GN=SCAMP6 PE=2 SV=1	1e-101	596	sp|Q0JAI9|SCAM6_ORYSJ	Secretory carrier-associated membrane protein 6 OS=Oryza sativa subsp. japonica GN=SCAMP6 PE=2 SV=1	1e-101	596	sp|Q0JAI9|SCAM6_ORYSJ	Secretory carrier-associated membrane protein 6 OS=Oryza sativa subsp. japonica GN=SCAMP6 PE=2 SV=1	1e-101	596
1131					sp|P06471|HOR3_HORVU	B3-hordein (Fragment) OS=Hordeum vulgare PE=1 SV=1	8e-34	357	sp|P06471|HOR3_HORVU	B3-hordein (Fragment) OS=Hordeum vulgare PE=1 SV=1	8e-34	357
1132	sp|P48620|FAD3C_SESIN	Omega-3 fatty acid desaturase, chloroplastic OS=Sesamum indicum GN=FAD7 PE=2 SV=1	1e-123	1117	sp|P48620|FAD3C_SESIN	Omega-3 fatty acid desaturase, chloroplastic OS=Sesamum indicum GN=FAD7 PE=2 SV=1	1e-123	1117	sp|P48620|FAD3C_SESIN	Omega-3 fatty acid desaturase, chloroplastic OS=Sesamum indicum GN=FAD7 PE=2 SV=1	1e-123	1117
1133	sp|P34893|CH10_ARATH	10 kDa chaperonin OS=Arabidopsis thaliana GN=CPN10 PE=2 SV=1	6e-33	355	sp|P34893|CH10_ARATH	10 kDa chaperonin OS=Arabidopsis thaliana GN=CPN10 PE=2 SV=1	6e-33	355	sp|P34893|CH10_ARATH	10 kDa chaperonin OS=Arabidopsis thaliana GN=CPN10 PE=2 SV=1	6e-33	355
1135	sp|P40978|RS19_ORYSJ	40S ribosomal protein S19 OS=Oryza sativa subsp. japonica GN=RPS19A PE=3 SV=1	2e-68	663	sp|P40978|RS19_ORYSJ	40S ribosomal protein S19 OS=Oryza sativa subsp. japonica GN=RPS19A PE=3 SV=1	2e-68	663	sp|P40978|RS19_ORYSJ	40S ribosomal protein S19 OS=Oryza sativa subsp. japonica GN=RPS19A PE=3 SV=1	2e-68	663
1136	sp|Q99J62|RFC4_MOUSE	Replication factor C subunit 4 OS=Mus musculus GN=Rfc4 PE=1 SV=1	2e-89	824	sp|Q99J62|RFC4_MOUSE	Replication factor C subunit 4 OS=Mus musculus GN=Rfc4 PE=1 SV=1	2e-89	824	sp|Q99J62|RFC4_MOUSE	Replication factor C subunit 4 OS=Mus musculus GN=Rfc4 PE=1 SV=1	2e-89	824
1137	sp|Q6EUN0|ASCL1_ORYSJ	ASC1-like protein 1 OS=Oryza sativa subsp. japonica GN=Os02g0581300 PE=2 SV=1	2e-99	929	sp|Q6EUN0|ASCL1_ORYSJ	ASC1-like protein 1 OS=Oryza sativa subsp. japonica GN=Os02g0581300 PE=2 SV=1	2e-99	929	sp|Q6EUN0|ASCL1_ORYSJ	ASC1-like protein 1 OS=Oryza sativa subsp. japonica GN=Os02g0581300 PE=2 SV=1	2e-99	929
1139	sp|Q6K7E6|ERF1_ORYSJ	Ethylene-responsive transcription factor 1 OS=Oryza sativa subsp. japonica GN=EREBP1 PE=1 SV=1	3e-76	730	sp|Q6K7E6|ERF1_ORYSJ	Ethylene-responsive transcription factor 1 OS=Oryza sativa subsp. japonica GN=EREBP1 PE=1 SV=1	3e-76	730	sp|Q6K7E6|ERF1_ORYSJ	Ethylene-responsive transcription factor 1 OS=Oryza sativa subsp. japonica GN=EREBP1 PE=1 SV=1	3e-76	730
1141
1142									sp|Q13151|ROA0_HUMAN	Heterogeneous nuclear ribonucleoprotein A0 OS=Homo sapiens GN=HNRNPA0 PE=1 SV=1	4e-14	177
1144	sp|P28769|TCPA_ARATH	T-complex protein 1 subunit alpha OS=Arabidopsis thaliana GN=CCT1 PE=2 SV=1	1e-112	1035	sp|P28769|TCPA_ARATH	T-complex protein 1 subunit alpha OS=Arabidopsis thaliana GN=CCT1 PE=2 SV=1	1e-112	1035	sp|P28769|TCPA_ARATH	T-complex protein 1 subunit alpha OS=Arabidopsis thaliana GN=CCT1 PE=2 SV=1	1e-112	1035
1148	sp|Q5I7K3|RS29_WHEAT	40S ribosomal protein S29 OS=Triticum aestivum GN=RPS29 PE=3 SV=1	2e-28	313	sp|Q5I7K3|RS29_WHEAT	40S ribosomal protein S29 OS=Triticum aestivum GN=RPS29 PE=3 SV=1	2e-28	313	sp|Q5I7K3|RS29_WHEAT	40S ribosomal protein S29 OS=Triticum aestivum GN=RPS29 PE=3 SV=1	2e-28	313
1150	sp|P28643|FABG_CUPLA	3-oxoacyl-[acyl-carrier-protein] reductase, chloroplastic OS=Cuphea lanceolata GN=CLKR27 PE=2 SV=1	5e-58	569	sp|P28643|FABG_CUPLA	3-oxoacyl-[acyl-carrier-protein] reductase, chloroplastic OS=Cuphea lanceolata GN=CLKR27 PE=2 SV=1	5e-58	569	sp|P28643|FABG_CUPLA	3-oxoacyl-[acyl-carrier-protein] reductase, chloroplastic OS=Cuphea lanceolata GN=CLKR27 PE=2 SV=1	5e-58	569
1151
1152	sp|Q9FUM8|HMT3_MAIZE	Homocysteine S-methyltransferase 3 OS=Zea mays GN=HMT-3 PE=2 SV=1	1e-115	1070	sp|Q9FUM8|HMT3_MAIZE	Homocysteine S-methyltransferase 3 OS=Zea mays GN=HMT-3 PE=2 SV=1	1e-115	1070	sp|Q9FUM8|HMT3_MAIZE	Homocysteine S-methyltransferase 3 OS=Zea mays GN=HMT-3 PE=2 SV=1	1e-115	1070
1155
1156	sp|Q06190|P2R3A_HUMAN	Serine/threonine-protein phosphatase 2A regulatory subunit B'' subunit alpha OS=Homo sapiens GN=PPP2R3A PE=1 SV=1	1e-90	858	sp|Q06190|P2R3A_HUMAN	Serine/threonine-protein phosphatase 2A regulatory subunit B'' subunit alpha OS=Homo sapiens GN=PPP2R3A PE=1 SV=1	1e-90	858	sp|Q06190|P2R3A_HUMAN	Serine/threonine-protein phosphatase 2A regulatory subunit B'' subunit alpha OS=Homo sapiens GN=PPP2R3A PE=1 SV=1	1e-90	858
1157	sp|Q5R9L3|G3BP2_PONAB	Ras GTPase-activating protein-binding protein 2 OS=Pongo abelii GN=G3BP2 PE=2 SV=1	3e-21	258	sp|Q5R9L3|G3BP2_PONAB	Ras GTPase-activating protein-binding protein 2 OS=Pongo abelii GN=G3BP2 PE=2 SV=1	3e-21	258	sp|Q5R9L3|G3BP2_PONAB	Ras GTPase-activating protein-binding protein 2 OS=Pongo abelii GN=G3BP2 PE=2 SV=1	3e-21	258
1158
1159	sp|Q2QKB4|U2A2B_WHEAT	Splicing factor U2af large subunit B OS=Triticum aestivum GN=U2AF65B PE=2 SV=1	1e-160	1453	sp|Q2QKB4|U2A2B_WHEAT	Splicing factor U2af large subunit B OS=Triticum aestivum GN=U2AF65B PE=2 SV=1	1e-160	1453	sp|Q2QKB4|U2A2B_WHEAT	Splicing factor U2af large subunit B OS=Triticum aestivum GN=U2AF65B PE=2 SV=1	1e-160	1453
1160
1162
1163					sp|Q66HG8|RED_RAT	Protein Red OS=Rattus norvegicus GN=Ik PE=1 SV=1	1e-20	250	sp|Q66HG8|RED_RAT	Protein Red OS=Rattus norvegicus GN=Ik PE=1 SV=1	1e-20	250
1164	sp|Q9LSU3|PSA6_ORYSJ	Proteasome subunit alpha type-6 OS=Oryza sativa subsp. japonica GN=PAA1 PE=2 SV=1	1e-124	1002	sp|Q9LSU3|PSA6_ORYSJ	Proteasome subunit alpha type-6 OS=Oryza sativa subsp. japonica GN=PAA1 PE=2 SV=1	1e-124	1002	sp|Q9LSU3|PSA6_ORYSJ	Proteasome subunit alpha type-6 OS=Oryza sativa subsp. japonica GN=PAA1 PE=2 SV=1	1e-124	1002
1168
1174	sp|Q9M9M9|NDUAC_ARATH	Probable NADH dehydrogenase [ubiquinone] 1 alpha subcomplex subunit 12 OS=Arabidopsis thaliana GN=At3g03100 PE=1 SV=1	7e-65	630	sp|Q9M9M9|NDUAC_ARATH	Probable NADH dehydrogenase [ubiquinone] 1 alpha subcomplex subunit 12 OS=Arabidopsis thaliana GN=At3g03100 PE=1 SV=1	7e-65	630	sp|Q9M9M9|NDUAC_ARATH	Probable NADH dehydrogenase [ubiquinone] 1 alpha subcomplex subunit 12 OS=Arabidopsis thaliana GN=At3g03100 PE=1 SV=1	7e-65	630
1176	sp|Q38884|EIF3I_ARATH	Eukaryotic translation initiation factor 3 subunit I OS=Arabidopsis thaliana GN=TIF3I1 PE=2 SV=2	5e-79	754	sp|Q38884|EIF3I_ARATH	Eukaryotic translation initiation factor 3 subunit I OS=Arabidopsis thaliana GN=TIF3I1 PE=2 SV=2	5e-79	754	sp|Q38884|EIF3I_ARATH	Eukaryotic translation initiation factor 3 subunit I OS=Arabidopsis thaliana GN=TIF3I1 PE=2 SV=2	5e-79	754
1177	sp|Q38861|XPB1_ARATH	DNA repair helicase XPB1 OS=Arabidopsis thaliana GN=XPB1 PE=2 SV=3	1e-126	944	sp|Q38861|XPB1_ARATH	DNA repair helicase XPB1 OS=Arabidopsis thaliana GN=XPB1 PE=2 SV=3	1e-126	944	sp|Q38861|XPB1_ARATH	DNA repair helicase XPB1 OS=Arabidopsis thaliana GN=XPB1 PE=2 SV=3	1e-126	944
1179	sp|Q9VR50|S35E1_DROME	Solute carrier family 35 member E1 homolog OS=Drosophila melanogaster GN=CG14621 PE=2 SV=1	9e-21	212	sp|Q9VR50|S35E1_DROME	Solute carrier family 35 member E1 homolog OS=Drosophila melanogaster GN=CG14621 PE=2 SV=1	9e-21	212	sp|Q9VR50|S35E1_DROME	Solute carrier family 35 member E1 homolog OS=Drosophila melanogaster GN=CG14621 PE=2 SV=1	9e-21	212
1180	sp|Q9M8Y0|SEC_ARATH	Probable UDP-N-acetylglucosamine--peptide N-acetylglucosaminyltransferase SEC OS=Arabidopsis thaliana GN=SEC PE=2 SV=1	0.0	1755	sp|Q9M8Y0|SEC_ARATH	Probable UDP-N-acetylglucosamine--peptide N-acetylglucosaminyltransferase SEC OS=Arabidopsis thaliana GN=SEC PE=2 SV=1	0.0	1755	sp|Q9M8Y0|SEC_ARATH	Probable UDP-N-acetylglucosamine--peptide N-acetylglucosaminyltransferase SEC OS=Arabidopsis thaliana GN=SEC PE=2 SV=1	0.0	1755
1182	sp|Q7Y001|AGO12_ORYSJ	Protein argonaute 12 OS=Oryza sativa subsp. japonica GN=AGO12 PE=2 SV=2	0.0	1115	sp|Q7Y001|AGO12_ORYSJ	Protein argonaute 12 OS=Oryza sativa subsp. japonica GN=AGO12 PE=2 SV=2	0.0	1115	sp|Q7Y001|AGO12_ORYSJ	Protein argonaute 12 OS=Oryza sativa subsp. japonica GN=AGO12 PE=2 SV=2	0.0	1115
1185	sp|Q5M7A4|UBA5_RAT	Ubiquitin-like modifier-activating enzyme 5 OS=Rattus norvegicus GN=Uba5 PE=2 SV=1	1e-106	994	sp|Q5M7A4|UBA5_RAT	Ubiquitin-like modifier-activating enzyme 5 OS=Rattus norvegicus GN=Uba5 PE=2 SV=1	1e-106	994	sp|Q5M7A4|UBA5_RAT	Ubiquitin-like modifier-activating enzyme 5 OS=Rattus norvegicus GN=Uba5 PE=2 SV=1	1e-106	994
1188					sp|Q6AYK6|CYBP_RAT	Calcyclin-binding protein OS=Rattus norvegicus GN=Cacybp PE=1 SV=1	2e-18	230	sp|Q6AYK6|CYBP_RAT	Calcyclin-binding protein OS=Rattus norvegicus GN=Cacybp PE=1 SV=1	2e-18	230
1190	sp|Q54K39|GMPPB_DICDI	Mannose-1-phosphate guanyltransferase beta OS=Dictyostelium discoideum GN=gmppB PE=2 SV=1	1e-110	1026	sp|Q54K39|GMPPB_DICDI	Mannose-1-phosphate guanyltransferase beta OS=Dictyostelium discoideum GN=gmppB PE=2 SV=1	1e-110	1026	sp|Q54K39|GMPPB_DICDI	Mannose-1-phosphate guanyltransferase beta OS=Dictyostelium discoideum GN=gmppB PE=2 SV=1	1e-110	1026
1191
1194	sp|P55034|PSMD4_ARATH	26S proteasome non-ATPase regulatory subunit 4 OS=Arabidopsis thaliana GN=MBP1 PE=1 SV=1	5e-39	409	sp|P55034|PSMD4_ARATH	26S proteasome non-ATPase regulatory subunit 4 OS=Arabidopsis thaliana GN=MBP1 PE=1 SV=1	5e-39	409	sp|P55034|PSMD4_ARATH	26S proteasome non-ATPase regulatory subunit 4 OS=Arabidopsis thaliana GN=MBP1 PE=1 SV=1	5e-39	409
1199	sp|Q9FLW0|Y5241_ARATH	Probable receptor-like protein kinase At5g24010 OS=Arabidopsis thaliana GN=At5g24010 PE=1 SV=1	5e-33	343	sp|Q9FLW0|Y5241_ARATH	Probable receptor-like protein kinase At5g24010 OS=Arabidopsis thaliana GN=At5g24010 PE=1 SV=1	5e-33	343	sp|Q9FLW0|Y5241_ARATH	Probable receptor-like protein kinase At5g24010 OS=Arabidopsis thaliana GN=At5g24010 PE=1 SV=1	5e-33	343
1201
1203	sp|Q92355|SEN1_SCHPO	Helicase sen1 OS=Schizosaccharomyces pombe GN=sen1 PE=1 SV=1	8e-51	512	sp|Q92355|SEN1_SCHPO	Helicase sen1 OS=Schizosaccharomyces pombe GN=sen1 PE=1 SV=1	8e-51	512	sp|Q92355|SEN1_SCHPO	Helicase sen1 OS=Schizosaccharomyces pombe GN=sen1 PE=1 SV=1	8e-51	512
1204	sp|Q5TKG3|CAX1B_ORYSJ	Vacuolar cation/proton exchanger 1b OS=Oryza sativa subsp. japonica GN=CAX1b PE=2 SV=1	6e-66	428	sp|Q5TKG3|CAX1B_ORYSJ	Vacuolar cation/proton exchanger 1b OS=Oryza sativa subsp. japonica GN=CAX1b PE=2 SV=1	6e-66	428	sp|Q5TKG3|CAX1B_ORYSJ	Vacuolar cation/proton exchanger 1b OS=Oryza sativa subsp. japonica GN=CAX1b PE=2 SV=1	6e-66	428
1210
1212	sp|Q9C912|R35A3_ARATH	60S ribosomal protein L35a-3 OS=Arabidopsis thaliana GN=RPL35AC PE=2 SV=1	2e-50	504	sp|Q9C912|R35A3_ARATH	60S ribosomal protein L35a-3 OS=Arabidopsis thaliana GN=RPL35AC PE=2 SV=1	2e-50	504	sp|Q9C912|R35A3_ARATH	60S ribosomal protein L35a-3 OS=Arabidopsis thaliana GN=RPL35AC PE=2 SV=1	2e-50	504
1213	sp|Q40787|RAB7_CENCI	Ras-related protein Rab7 OS=Cenchrus ciliaris PE=2 SV=1	1e-108	754	sp|Q40787|RAB7_CENCI	Ras-related protein Rab7 OS=Cenchrus ciliaris PE=2 SV=1	1e-108	754	sp|Q40787|RAB7_CENCI	Ras-related protein Rab7 OS=Cenchrus ciliaris PE=2 SV=1	1e-108	754
1216	sp|P69849|NOMO3_HUMAN	Nodal modulator 3 OS=Homo sapiens GN=NOMO3 PE=2 SV=1	4e-32	351	sp|P69849|NOMO3_HUMAN	Nodal modulator 3 OS=Homo sapiens GN=NOMO3 PE=2 SV=1	4e-32	351	sp|P69849|NOMO3_HUMAN	Nodal modulator 3 OS=Homo sapiens GN=NOMO3 PE=2 SV=1	4e-32	351
1217	sp|Q9FN02|PPP7_ARATH	Serine/threonine protein phosphatase 7 OS=Arabidopsis thaliana GN=PP7 PE=1 SV=1	1e-112	1043	sp|Q9FN02|PPP7_ARATH	Serine/threonine protein phosphatase 7 OS=Arabidopsis thaliana GN=PP7 PE=1 SV=1	1e-112	1043	sp|Q9FN02|PPP7_ARATH	Serine/threonine protein phosphatase 7 OS=Arabidopsis thaliana GN=PP7 PE=1 SV=1	1e-112	1043
1219	sp|B2RY56|RBM25_MOUSE	RNA-binding protein 25 OS=Mus musculus GN=Rbm25 PE=1 SV=1	8e-22	263	sp|B2RY56|RBM25_MOUSE	RNA-binding protein 25 OS=Mus musculus GN=Rbm25 PE=1 SV=1	8e-22	263	sp|B2RY56|RBM25_MOUSE	RNA-binding protein 25 OS=Mus musculus GN=Rbm25 PE=1 SV=1	8e-22	263
1221	sp|Q54NX0|RRMJ3_DICDI	rRNA methyltransferase 3 homolog OS=Dictyostelium discoideum GN=fsjC PE=3 SV=1	1e-72	425	sp|Q54NX0|RRMJ3_DICDI	rRNA methyltransferase 3 homolog OS=Dictyostelium discoideum GN=fsjC PE=3 SV=1	1e-72	425	sp|Q54NX0|RRMJ3_DICDI	rRNA methyltransferase 3 homolog OS=Dictyostelium discoideum GN=fsjC PE=3 SV=1	1e-72	425
1222
1225	sp|B4NE56|PESC_DROWI	Pescadillo homolog OS=Drosophila willistoni GN=GK25349 PE=3 SV=1	1e-24	284	sp|B4NE56|PESC_DROWI	Pescadillo homolog OS=Drosophila willistoni GN=GK25349 PE=3 SV=1	1e-24	284	sp|B4NE56|PESC_DROWI	Pescadillo homolog OS=Drosophila willistoni GN=GK25349 PE=3 SV=1	1e-24	284
1226	sp|Q43470|1433B_HORVU	14-3-3-like protein B OS=Hordeum vulgare PE=2 SV=1	1e-144	1315	sp|Q43470|1433B_HORVU	14-3-3-like protein B OS=Hordeum vulgare PE=2 SV=1	1e-144	1315	sp|Q43470|1433B_HORVU	14-3-3-like protein B OS=Hordeum vulgare PE=2 SV=1	1e-144	1315
1228	sp|Q9SCN8|CD48D_ARATH	Cell division control protein 48 homolog D OS=Arabidopsis thaliana GN=CDC48D PE=2 SV=1	0.0	2540	sp|Q9SCN8|CD48D_ARATH	Cell division control protein 48 homolog D OS=Arabidopsis thaliana GN=CDC48D PE=2 SV=1	0.0	2540	sp|Q9SCN8|CD48D_ARATH	Cell division control protein 48 homolog D OS=Arabidopsis thaliana GN=CDC48D PE=2 SV=1	0.0	2540
1230									sp|Q54YK1|Y8631_DICDI	Putative UDP-sugar transporter DDB_G0278631 OS=Dictyostelium discoideum GN=DDB_G0278631 PE=3 SV=2	2e-12	177
1232
1235	sp|P62162|CALM_HORVU	Calmodulin OS=Hordeum vulgare GN=CAM PE=2 SV=2	4e-80	762	sp|P62162|CALM_HORVU	Calmodulin OS=Hordeum vulgare GN=CAM PE=2 SV=2	4e-80	762	sp|P62162|CALM_HORVU	Calmodulin OS=Hordeum vulgare GN=CAM PE=2 SV=2	4e-80	762
1236	sp|P43188|KADC_MAIZE	Adenylate kinase, chloroplastic OS=Zea mays GN=ADK1 PE=1 SV=1	7e-65	629	sp|P43188|KADC_MAIZE	Adenylate kinase, chloroplastic OS=Zea mays GN=ADK1 PE=1 SV=1	7e-65	629	sp|P43188|KADC_MAIZE	Adenylate kinase, chloroplastic OS=Zea mays GN=ADK1 PE=1 SV=1	7e-65	629
1237	sp|Q94HF1|EIF3K_ORYSJ	Eukaryotic translation initiation factor 3 subunit K OS=Oryza sativa subsp. japonica GN=TIF3K1 PE=2 SV=1	1e-115	1064	sp|Q94HF1|EIF3K_ORYSJ	Eukaryotic translation initiation factor 3 subunit K OS=Oryza sativa subsp. japonica GN=TIF3K1 PE=2 SV=1	1e-115	1064	sp|Q94HF1|EIF3K_ORYSJ	Eukaryotic translation initiation factor 3 subunit K OS=Oryza sativa subsp. japonica GN=TIF3K1 PE=2 SV=1	1e-115	1064
1243	sp|P34280|YKK3_CAEEL	Uncharacterized GTP-binding protein C02F5.3 OS=Caenorhabditis elegans GN=C02F5.3 PE=2 SV=2	1e-105	666	sp|P34280|YKK3_CAEEL	Uncharacterized GTP-binding protein C02F5.3 OS=Caenorhabditis elegans GN=C02F5.3 PE=2 SV=2	1e-105	666	sp|P34280|YKK3_CAEEL	Uncharacterized GTP-binding protein C02F5.3 OS=Caenorhabditis elegans GN=C02F5.3 PE=2 SV=2	1e-105	666
1247	sp|Q9AXQ9|DHYS_MUSAC	Deoxyhypusine synthase OS=Musa acuminata GN=DHS PE=2 SV=1	9e-37	385	sp|Q9AXQ9|DHYS_MUSAC	Deoxyhypusine synthase OS=Musa acuminata GN=DHS PE=2 SV=1	9e-37	385	sp|Q9AXQ9|DHYS_MUSAC	Deoxyhypusine synthase OS=Musa acuminata GN=DHS PE=2 SV=1	9e-37	385
1249
1250	sp|Q10DV7|ACT1_ORYSJ	Actin-1 OS=Oryza sativa subsp. japonica GN=ACT1 PE=2 SV=1	0.0	1776	sp|Q10DV7|ACT1_ORYSJ	Actin-1 OS=Oryza sativa subsp. japonica GN=ACT1 PE=2 SV=1	0.0	1776	sp|Q10DV7|ACT1_ORYSJ	Actin-1 OS=Oryza sativa subsp. japonica GN=ACT1 PE=2 SV=1	0.0	1776
1251
1252	sp|Q87JZ5|Y4103_VIBPA	UPF0189 protein VPA0103 OS=Vibrio parahaemolyticus GN=VPA0103 PE=3 SV=1	5e-36	350	sp|Q87JZ5|Y4103_VIBPA	UPF0189 protein VPA0103 OS=Vibrio parahaemolyticus GN=VPA0103 PE=3 SV=1	5e-36	350	sp|Q87JZ5|Y4103_VIBPA	UPF0189 protein VPA0103 OS=Vibrio parahaemolyticus GN=VPA0103 PE=3 SV=1	5e-36	350
1254	sp|Q9U5L1|SRPR_DROME	Signal recognition particle receptor subunit alpha homolog OS=Drosophila melanogaster GN=Gtp-bp PE=1 SV=2	1e-100	942	sp|Q9U5L1|SRPR_DROME	Signal recognition particle receptor subunit alpha homolog OS=Drosophila melanogaster GN=Gtp-bp PE=1 SV=2	1e-100	942	sp|Q9U5L1|SRPR_DROME	Signal recognition particle receptor subunit alpha homolog OS=Drosophila melanogaster GN=Gtp-bp PE=1 SV=2	1e-100	942
1259	sp|Q9SWG0|IVD_ARATH	Isovaleryl-CoA dehydrogenase, mitochondrial OS=Arabidopsis thaliana GN=IVD PE=1 SV=2	1e-127	1168	sp|Q9SWG0|IVD_ARATH	Isovaleryl-CoA dehydrogenase, mitochondrial OS=Arabidopsis thaliana GN=IVD PE=1 SV=2	1e-127	1168	sp|Q9SWG0|IVD_ARATH	Isovaleryl-CoA dehydrogenase, mitochondrial OS=Arabidopsis thaliana GN=IVD PE=1 SV=2	1e-127	1168
1262
1265	sp|Q8VYF1|RL152_ARATH	60S ribosomal protein L15-2 OS=Arabidopsis thaliana GN=RPL15B PE=2 SV=1	2e-76	731	sp|Q8VYF1|RL152_ARATH	60S ribosomal protein L15-2 OS=Arabidopsis thaliana GN=RPL15B PE=2 SV=1	2e-76	731	sp|Q8VYF1|RL152_ARATH	60S ribosomal protein L15-2 OS=Arabidopsis thaliana GN=RPL15B PE=2 SV=1	2e-76	731
1267	sp|Q9C5H4|Y3627_ARATH	VHS domain-containing protein At3g16270 OS=Arabidopsis thaliana GN=At3g16270 PE=1 SV=1	2e-26	301	sp|Q9C5H4|Y3627_ARATH	VHS domain-containing protein At3g16270 OS=Arabidopsis thaliana GN=At3g16270 PE=1 SV=1	2e-26	301	sp|Q9C5H4|Y3627_ARATH	VHS domain-containing protein At3g16270 OS=Arabidopsis thaliana GN=At3g16270 PE=1 SV=1	2e-26	301
1270
1273	sp|P49353|FPPS_MAIZE	Farnesyl pyrophosphate synthetase OS=Zea mays GN=FPS PE=2 SV=1	1e-171	891	sp|P49353|FPPS_MAIZE	Farnesyl pyrophosphate synthetase OS=Zea mays GN=FPS PE=2 SV=1	1e-171	891	sp|P49353|FPPS_MAIZE	Farnesyl pyrophosphate synthetase OS=Zea mays GN=FPS PE=2 SV=1	1e-171	891
1277	sp|P51819|HSP83_IPONI	Heat shock protein 83 OS=Ipomoea nil GN=HSP83A PE=2 SV=1	3e-87	827	sp|P51819|HSP83_IPONI	Heat shock protein 83 OS=Ipomoea nil GN=HSP83A PE=2 SV=1	3e-87	827	sp|P51819|HSP83_IPONI	Heat shock protein 83 OS=Ipomoea nil GN=HSP83A PE=2 SV=1	3e-87	827
1279
1280	sp|P29766|RL8_SOLLC	60S ribosomal protein L8 OS=Solanum lycopersicum GN=RPL8 PE=2 SV=1	1e-133	801	sp|P29766|RL8_SOLLC	60S ribosomal protein L8 OS=Solanum lycopersicum GN=RPL8 PE=2 SV=1	1e-133	801	sp|P29766|RL8_SOLLC	60S ribosomal protein L8 OS=Solanum lycopersicum GN=RPL8 PE=2 SV=1	1e-133	801
1281
1284	sp|Q05001|NCPR_CATRO	NADPH--cytochrome P450 reductase OS=Catharanthus roseus GN=CPR PE=2 SV=1	1e-134	1230	sp|Q05001|NCPR_CATRO	NADPH--cytochrome P450 reductase OS=Catharanthus roseus GN=CPR PE=2 SV=1	1e-134	1230	sp|Q05001|NCPR_CATRO	NADPH--cytochrome P450 reductase OS=Catharanthus roseus GN=CPR PE=2 SV=1	1e-134	1230
1285	sp|P23919|KTHY_HUMAN	Thymidylate kinase OS=Homo sapiens GN=DTYMK PE=1 SV=4	6e-23	224	sp|P23919|KTHY_HUMAN	Thymidylate kinase OS=Homo sapiens GN=DTYMK PE=1 SV=4	6e-23	224	sp|P23919|KTHY_HUMAN	Thymidylate kinase OS=Homo sapiens GN=DTYMK PE=1 SV=4	6e-23	224
1286	sp|Q42569|C90A1_ARATH	Cytochrome P450 90A1 OS=Arabidopsis thaliana GN=CYP90A1 PE=2 SV=1	1e-86	820	sp|Q42569|C90A1_ARATH	Cytochrome P450 90A1 OS=Arabidopsis thaliana GN=CYP90A1 PE=2 SV=1	1e-86	820	sp|Q42569|C90A1_ARATH	Cytochrome P450 90A1 OS=Arabidopsis thaliana GN=CYP90A1 PE=2 SV=1	1e-86	820
1287	sp|Q9ZUG9|BH066_ARATH	Transcription factor bHLH66 OS=Arabidopsis thaliana GN=BHLH66 PE=2 SV=1	4e-31	233	sp|Q9ZUG9|BH066_ARATH	Transcription factor bHLH66 OS=Arabidopsis thaliana GN=BHLH66 PE=2 SV=1	4e-31	233	sp|Q9ZUG9|BH066_ARATH	Transcription factor bHLH66 OS=Arabidopsis thaliana GN=BHLH66 PE=2 SV=1	4e-31	233
1293	sp|P28643|FABG_CUPLA	3-oxoacyl-[acyl-carrier-protein] reductase, chloroplastic OS=Cuphea lanceolata GN=CLKR27 PE=2 SV=1	7e-39	405	sp|P28643|FABG_CUPLA	3-oxoacyl-[acyl-carrier-protein] reductase, chloroplastic OS=Cuphea lanceolata GN=CLKR27 PE=2 SV=1	7e-39	405	sp|P28643|FABG_CUPLA	3-oxoacyl-[acyl-carrier-protein] reductase, chloroplastic OS=Cuphea lanceolata GN=CLKR27 PE=2 SV=1	7e-39	405
1294	sp|Q6GQE1|T184C_XENLA	Transmembrane protein 184C OS=Xenopus laevis GN=tmem184c PE=2 SV=1	4e-30	333	sp|Q6GQE1|T184C_XENLA	Transmembrane protein 184C OS=Xenopus laevis GN=tmem184c PE=2 SV=1	4e-30	333	sp|Q6GQE1|T184C_XENLA	Transmembrane protein 184C OS=Xenopus laevis GN=tmem184c PE=2 SV=1	4e-30	333
1295	sp|O04834|SAR1A_ARATH	GTP-binding protein SAR1A OS=Arabidopsis thaliana GN=SAR1A PE=2 SV=1	6e-82	779	sp|O04834|SAR1A_ARATH	GTP-binding protein SAR1A OS=Arabidopsis thaliana GN=SAR1A PE=2 SV=1	6e-82	779	sp|O04834|SAR1A_ARATH	GTP-binding protein SAR1A OS=Arabidopsis thaliana GN=SAR1A PE=2 SV=1	6e-82	779
1296	sp|P32793|YSC84_YEAST	Protein YSC84 OS=Saccharomyces cerevisiae GN=YSC84 PE=1 SV=2	2e-38	405	sp|P32793|YSC84_YEAST	Protein YSC84 OS=Saccharomyces cerevisiae GN=YSC84 PE=1 SV=2	2e-38	405	sp|P32793|YSC84_YEAST	Protein YSC84 OS=Saccharomyces cerevisiae GN=YSC84 PE=1 SV=2	2e-38	405
1299	sp|Q55DA6|WBS22_DICDI	Probable methyltransferase WBSCR22 homolog OS=Dictyostelium discoideum GN=DDB_G0269722 PE=3 SV=1	5e-52	520	sp|Q55DA6|WBS22_DICDI	Probable methyltransferase WBSCR22 homolog OS=Dictyostelium discoideum GN=DDB_G0269722 PE=3 SV=1	5e-52	520	sp|Q55DA6|WBS22_DICDI	Probable methyltransferase WBSCR22 homolog OS=Dictyostelium discoideum GN=DDB_G0269722 PE=3 SV=1	5e-52	520
1300	sp|Q8H5X5|SCAM1_ORYSJ	Secretory carrier-associated membrane protein 1 OS=Oryza sativa subsp. japonica GN=SCAMP1 PE=2 SV=1	1e-104	932	sp|Q8H5X5|SCAM1_ORYSJ	Secretory carrier-associated membrane protein 1 OS=Oryza sativa subsp. japonica GN=SCAMP1 PE=2 SV=1	1e-104	932	sp|Q8H5X5|SCAM1_ORYSJ	Secretory carrier-associated membrane protein 1 OS=Oryza sativa subsp. japonica GN=SCAMP1 PE=2 SV=1	1e-104	932
1302
1304
1305	sp|Q9LGE6|LSM4_ORYSJ	Probable U6 snRNA-associated Sm-like protein LSm4 OS=Oryza sativa subsp. japonica GN=Os01g0256900 PE=2 SV=1	1e-34	370	sp|Q9LGE6|LSM4_ORYSJ	Probable U6 snRNA-associated Sm-like protein LSm4 OS=Oryza sativa subsp. japonica GN=Os01g0256900 PE=2 SV=1	1e-34	370	sp|Q9LGE6|LSM4_ORYSJ	Probable U6 snRNA-associated Sm-like protein LSm4 OS=Oryza sativa subsp. japonica GN=Os01g0256900 PE=2 SV=1	1e-34	370
1306
1309	sp|Q9M153|GDL61_ARATH	GDSL esterase/lipase At4g01130 OS=Arabidopsis thaliana GN=At4g01130 PE=2 SV=1	4e-56	555	sp|Q9M153|GDL61_ARATH	GDSL esterase/lipase At4g01130 OS=Arabidopsis thaliana GN=At4g01130 PE=2 SV=1	4e-56	555	sp|Q9M153|GDL61_ARATH	GDSL esterase/lipase At4g01130 OS=Arabidopsis thaliana GN=At4g01130 PE=2 SV=1	4e-56	555
1310	sp|Q0JL73|RH26_ORYSJ	DEAD-box ATP-dependent RNA helicase 26 OS=Oryza sativa subsp. japonica GN=Os01g0618500 PE=2 SV=1	1e-135	1239	sp|Q0JL73|RH26_ORYSJ	DEAD-box ATP-dependent RNA helicase 26 OS=Oryza sativa subsp. japonica GN=Os01g0618500 PE=2 SV=1	1e-135	1239	sp|Q0JL73|RH26_ORYSJ	DEAD-box ATP-dependent RNA helicase 26 OS=Oryza sativa subsp. japonica GN=Os01g0618500 PE=2 SV=1	1e-135	1239
1312	sp|P38605|CAS1_ARATH	Cycloartenol synthase OS=Arabidopsis thaliana GN=CAS1 PE=1 SV=2	1e-163	1482	sp|P38605|CAS1_ARATH	Cycloartenol synthase OS=Arabidopsis thaliana GN=CAS1 PE=1 SV=2	1e-163	1482	sp|P38605|CAS1_ARATH	Cycloartenol synthase OS=Arabidopsis thaliana GN=CAS1 PE=1 SV=2	1e-163	1482
1313									sp|Q54YZ9|DHKJ_DICDI	Hybrid signal transduction histidine kinase J OS=Dictyostelium discoideum GN=dhkJ PE=3 SV=2	2e-14	195
1314
1315	sp|O81635|ATK4_ARATH	Kinesin-4 OS=Arabidopsis thaliana GN=ATK4 PE=1 SV=2	3e-73	706	sp|O81635|ATK4_ARATH	Kinesin-4 OS=Arabidopsis thaliana GN=ATK4 PE=1 SV=2	3e-73	706	sp|O81635|ATK4_ARATH	Kinesin-4 OS=Arabidopsis thaliana GN=ATK4 PE=1 SV=2	3e-73	706
1316	sp|Q7Y183|RH10_ORYSJ	DEAD-box ATP-dependent RNA helicase 10 OS=Oryza sativa subsp. japonica GN=Os03g0669000 PE=2 SV=1	1e-148	1355	sp|Q7Y183|RH10_ORYSJ	DEAD-box ATP-dependent RNA helicase 10 OS=Oryza sativa subsp. japonica GN=Os03g0669000 PE=2 SV=1	1e-148	1355	sp|Q7Y183|RH10_ORYSJ	DEAD-box ATP-dependent RNA helicase 10 OS=Oryza sativa subsp. japonica GN=Os03g0669000 PE=2 SV=1	1e-148	1355
1317	sp|Q9ZPY8|AIB_ARATH	Transcription factor ABA-INDUCIBLE bHLH-TYPE OS=Arabidopsis thaliana GN=AIB PE=2 SV=2	4e-44	452	sp|Q9ZPY8|AIB_ARATH	Transcription factor ABA-INDUCIBLE bHLH-TYPE OS=Arabidopsis thaliana GN=AIB PE=2 SV=2	4e-44	452	sp|Q9ZPY8|AIB_ARATH	Transcription factor ABA-INDUCIBLE bHLH-TYPE OS=Arabidopsis thaliana GN=AIB PE=2 SV=2	4e-44	452
1319
1320	sp|Q9FE01|APX2_ORYSJ	L-ascorbate peroxidase 2, cytosolic OS=Oryza sativa subsp. japonica GN=APX2 PE=1 SV=1	2e-64	627	sp|Q9FE01|APX2_ORYSJ	L-ascorbate peroxidase 2, cytosolic OS=Oryza sativa subsp. japonica GN=APX2 PE=1 SV=1	2e-64	627	sp|Q9FE01|APX2_ORYSJ	L-ascorbate peroxidase 2, cytosolic OS=Oryza sativa subsp. japonica GN=APX2 PE=1 SV=1	2e-64	627
1322	sp|Q9XJ66|MAD22_ORYSJ	MADS-box transcription factor 22 OS=Oryza sativa subsp. japonica GN=MADS22 PE=2 SV=1	3e-88	834	sp|Q9XJ66|MAD22_ORYSJ	MADS-box transcription factor 22 OS=Oryza sativa subsp. japonica GN=MADS22 PE=2 SV=1	3e-88	834	sp|Q9XJ66|MAD22_ORYSJ	MADS-box transcription factor 22 OS=Oryza sativa subsp. japonica GN=MADS22 PE=2 SV=1	3e-88	834
1323	sp|Q9ZRE2|RABD1_ARATH	Ras-related protein RABD1 OS=Arabidopsis thaliana GN=RABD1 PE=1 SV=1	3e-80	764	sp|Q9ZRE2|RABD1_ARATH	Ras-related protein RABD1 OS=Arabidopsis thaliana GN=RABD1 PE=1 SV=1	3e-80	764	sp|Q9ZRE2|RABD1_ARATH	Ras-related protein RABD1 OS=Arabidopsis thaliana GN=RABD1 PE=1 SV=1	3e-80	764
1326	sp|A2YV85|RH29_ORYSI	DEAD-box ATP-dependent RNA helicase 29 OS=Oryza sativa subsp. indica GN=OsI_028228 PE=2 SV=2	1e-103	900	sp|A2YV85|RH29_ORYSI	DEAD-box ATP-dependent RNA helicase 29 OS=Oryza sativa subsp. indica GN=OsI_028228 PE=2 SV=2	1e-103	900	sp|A2YV85|RH29_ORYSI	DEAD-box ATP-dependent RNA helicase 29 OS=Oryza sativa subsp. indica GN=OsI_028228 PE=2 SV=2	1e-103	900
1332	sp|Q41364|SOT1_SPIOL	2-oxoglutarate/malate translocator, chloroplastic OS=Spinacia oleracea GN=SODIT1 PE=1 SV=1	6e-73	664	sp|Q41364|SOT1_SPIOL	2-oxoglutarate/malate translocator, chloroplastic OS=Spinacia oleracea GN=SODIT1 PE=1 SV=1	6e-73	664	sp|Q41364|SOT1_SPIOL	2-oxoglutarate/malate translocator, chloroplastic OS=Spinacia oleracea GN=SODIT1 PE=1 SV=1	6e-73	664
1333
1335	sp|Q5I7K9|RL30_WHEAT	60S ribosomal protein L30 OS=Triticum aestivum PE=1 SV=2	4e-54	536	sp|Q5I7K9|RL30_WHEAT	60S ribosomal protein L30 OS=Triticum aestivum PE=1 SV=2	4e-54	536	sp|Q5I7K9|RL30_WHEAT	60S ribosomal protein L30 OS=Triticum aestivum PE=1 SV=2	4e-54	536
1337	sp|Q6Z844|COPZ2_ORYSJ	Coatomer subunit zeta-2 OS=Oryza sativa subsp. japonica GN=COPZ2 PE=2 SV=1	7e-76	726	sp|Q6Z844|COPZ2_ORYSJ	Coatomer subunit zeta-2 OS=Oryza sativa subsp. japonica GN=COPZ2 PE=2 SV=1	7e-76	726	sp|Q6Z844|COPZ2_ORYSJ	Coatomer subunit zeta-2 OS=Oryza sativa subsp. japonica GN=COPZ2 PE=2 SV=1	7e-76	726
1341
1342	sp|Q9C9X3|ANXD5_ARATH	Annexin D5 OS=Arabidopsis thaliana GN=ANN5 PE=2 SV=2	2e-66	646	sp|Q9C9X3|ANXD5_ARATH	Annexin D5 OS=Arabidopsis thaliana GN=ANN5 PE=2 SV=2	2e-66	646	sp|Q9C9X3|ANXD5_ARATH	Annexin D5 OS=Arabidopsis thaliana GN=ANN5 PE=2 SV=2	2e-66	646
1343	sp|P20115|CISY4_ARATH	Citrate synthase 4, mitochondrial OS=Arabidopsis thaliana GN=CSY4 PE=1 SV=3	1e-141	1293	sp|P20115|CISY4_ARATH	Citrate synthase 4, mitochondrial OS=Arabidopsis thaliana GN=CSY4 PE=1 SV=3	1e-141	1293	sp|P20115|CISY4_ARATH	Citrate synthase 4, mitochondrial OS=Arabidopsis thaliana GN=CSY4 PE=1 SV=3	1e-141	1293
1344	sp|Q54CL2|TCPD_DICDI	T-complex protein 1 subunit delta OS=Dictyostelium discoideum GN=cct4 PE=3 SV=1	1e-100	940	sp|Q54CL2|TCPD_DICDI	T-complex protein 1 subunit delta OS=Dictyostelium discoideum GN=cct4 PE=3 SV=1	1e-100	940	sp|Q54CL2|TCPD_DICDI	T-complex protein 1 subunit delta OS=Dictyostelium discoideum GN=cct4 PE=3 SV=1	1e-100	940
1345
1346	sp|Q5JKF2|RH40_ORYSJ	DEAD-box ATP-dependent RNA helicase 40 OS=Oryza sativa subsp. japonica GN=Os01g0549400 PE=2 SV=2	5e-39	410	sp|Q5JKF2|RH40_ORYSJ	DEAD-box ATP-dependent RNA helicase 40 OS=Oryza sativa subsp. japonica GN=Os01g0549400 PE=2 SV=2	5e-39	410	sp|Q5JKF2|RH40_ORYSJ	DEAD-box ATP-dependent RNA helicase 40 OS=Oryza sativa subsp. japonica GN=Os01g0549400 PE=2 SV=2	5e-39	410
1347	sp|Q6P819|RCD1_XENTR	Cell differentiation protein RCD1 homolog OS=Xenopus tropicalis GN=rqcd1 PE=2 SV=1	5e-73	401	sp|Q6P819|RCD1_XENTR	Cell differentiation protein RCD1 homolog OS=Xenopus tropicalis GN=rqcd1 PE=2 SV=1	5e-73	401	sp|Q6P819|RCD1_XENTR	Cell differentiation protein RCD1 homolog OS=Xenopus tropicalis GN=rqcd1 PE=2 SV=1	5e-73	401
1349
1350	sp|Q9M3B9|AB20B_ARATH	ABC transporter B family member 20 OS=Arabidopsis thaliana GN=ABCB20 PE=2 SV=1	1e-125	1156	sp|Q9M3B9|AB20B_ARATH	ABC transporter B family member 20 OS=Arabidopsis thaliana GN=ABCB20 PE=2 SV=1	1e-125	1156	sp|Q9M3B9|AB20B_ARATH	ABC transporter B family member 20 OS=Arabidopsis thaliana GN=ABCB20 PE=2 SV=1	1e-125	1156
1351	sp|P30181|TOP1_ARATH	DNA topoisomerase 1 OS=Arabidopsis thaliana GN=TOP1 PE=1 SV=1	0.0	2086	sp|P30181|TOP1_ARATH	DNA topoisomerase 1 OS=Arabidopsis thaliana GN=TOP1 PE=1 SV=1	0.0	2086	sp|P30181|TOP1_ARATH	DNA topoisomerase 1 OS=Arabidopsis thaliana GN=TOP1 PE=1 SV=1	0.0	2086
1353
1355	sp|Q8MSY4|FFR_DROME	Protein fat-free homolog OS=Drosophila melanogaster GN=CG15087 PE=1 SV=1	4e-23	273	sp|Q4V9Y0|FFR_XENTR	Protein fat-free homolog OS=Xenopus tropicalis GN=ffr PE=2 SV=1	6e-25	289	sp|Q5ZJ25|FFR_CHICK	Protein fat-free homolog OS=Gallus gallus GN=FFR PE=2 SV=1	4e-26	299
1357	sp|Q6PD62|CTR9_HUMAN	RNA polymerase-associated protein CTR9 homolog OS=Homo sapiens GN=CTR9 PE=1 SV=1	4e-26	299	sp|Q6PD62|CTR9_HUMAN	RNA polymerase-associated protein CTR9 homolog OS=Homo sapiens GN=CTR9 PE=1 SV=1	4e-26	299	sp|Q6PD62|CTR9_HUMAN	RNA polymerase-associated protein CTR9 homolog OS=Homo sapiens GN=CTR9 PE=1 SV=1	4e-26	299
1359	sp|Q8GW20|Y5390_ARATH	Uncharacterized protein At5g03900 OS=Arabidopsis thaliana GN=At5g03900 PE=2 SV=2	1e-41	430	sp|Q8GW20|Y5390_ARATH	Uncharacterized protein At5g03900 OS=Arabidopsis thaliana GN=At5g03900 PE=2 SV=2	1e-41	430	sp|Q8GW20|Y5390_ARATH	Uncharacterized protein At5g03900 OS=Arabidopsis thaliana GN=At5g03900 PE=2 SV=2	1e-41	430
1360	sp|Q09473|ERD22_CAEEL	Putative ER lumen protein retaining receptor C28H8.4 OS=Caenorhabditis elegans GN=C28H8.4 PE=2 SV=1	2e-29	327	sp|Q09473|ERD22_CAEEL	Putative ER lumen protein retaining receptor C28H8.4 OS=Caenorhabditis elegans GN=C28H8.4 PE=2 SV=1	2e-29	327	sp|Q09473|ERD22_CAEEL	Putative ER lumen protein retaining receptor C28H8.4 OS=Caenorhabditis elegans GN=C28H8.4 PE=2 SV=1	2e-29	327
1363
1366	sp|O82197|VP321_ARATH	Vacuolar protein sorting-associated protein 32 homolog 1 OS=Arabidopsis thaliana GN=VPS32.1 PE=2 SV=1	2e-42	438	sp|O82197|VP321_ARATH	Vacuolar protein sorting-associated protein 32 homolog 1 OS=Arabidopsis thaliana GN=VPS32.1 PE=2 SV=1	2e-42	438	sp|O82197|VP321_ARATH	Vacuolar protein sorting-associated protein 32 homolog 1 OS=Arabidopsis thaliana GN=VPS32.1 PE=2 SV=1	2e-42	438
1368	sp|Q08047|GLGB_MAIZE	1,4-alpha-glucan-branching enzyme 2, chloroplastic/amyloplastic OS=Zea mays GN=SBE1 PE=1 SV=1	0.0	2390	sp|Q08047|GLGB_MAIZE	1,4-alpha-glucan-branching enzyme 2, chloroplastic/amyloplastic OS=Zea mays GN=SBE1 PE=1 SV=1	0.0	2390	sp|Q08047|GLGB_MAIZE	1,4-alpha-glucan-branching enzyme 2, chloroplastic/amyloplastic OS=Zea mays GN=SBE1 PE=1 SV=1	0.0	2390
1369	sp|Q93YR3|F10AL_ARATH	FAM10 family protein At4g22670 OS=Arabidopsis thaliana GN=At4g22670 PE=1 SV=1	2e-67	655	sp|Q93YR3|F10AL_ARATH	FAM10 family protein At4g22670 OS=Arabidopsis thaliana GN=At4g22670 PE=1 SV=1	2e-67	655	sp|Q93YR3|F10AL_ARATH	FAM10 family protein At4g22670 OS=Arabidopsis thaliana GN=At4g22670 PE=1 SV=1	2e-67	655
1371
1372
1377
1380	sp|Q7F0J0|CML13_ORYSJ	Probable calcium-binding protein CML13 OS=Oryza sativa subsp. japonica GN=CML13 PE=2 SV=1	3e-31	339	sp|Q7F0J0|CML13_ORYSJ	Probable calcium-binding protein CML13 OS=Oryza sativa subsp. japonica GN=CML13 PE=2 SV=1	3e-31	339	sp|Q7F0J0|CML13_ORYSJ	Probable calcium-binding protein CML13 OS=Oryza sativa subsp. japonica GN=CML13 PE=2 SV=1	3e-31	339
1383	sp|P45701|MA1A1_RABIT	Mannosyl-oligosaccharide 1,2-alpha-mannosidase IA (Fragment) OS=Oryctolagus cuniculus GN=MAN1A1 PE=1 SV=1	1e-104	978	sp|P45701|MA1A1_RABIT	Mannosyl-oligosaccharide 1,2-alpha-mannosidase IA (Fragment) OS=Oryctolagus cuniculus GN=MAN1A1 PE=1 SV=1	1e-104	978	sp|P45701|MA1A1_RABIT	Mannosyl-oligosaccharide 1,2-alpha-mannosidase IA (Fragment) OS=Oryctolagus cuniculus GN=MAN1A1 PE=1 SV=1	1e-104	978
1384
1386	sp|Q94AU2|SEC22_ARATH	25.3 kDa vesicle transport protein OS=Arabidopsis thaliana GN=SEC22 PE=2 SV=1	1e-103	963	sp|Q94AU2|SEC22_ARATH	25.3 kDa vesicle transport protein OS=Arabidopsis thaliana GN=SEC22 PE=2 SV=1	1e-103	963	sp|Q94AU2|SEC22_ARATH	25.3 kDa vesicle transport protein OS=Arabidopsis thaliana GN=SEC22 PE=2 SV=1	1e-103	963
1387	sp|P54772|DCHS_SOLLC	Histidine decarboxylase OS=Solanum lycopersicum GN=HDC PE=2 SV=1	8e-82	779	sp|P54772|DCHS_SOLLC	Histidine decarboxylase OS=Solanum lycopersicum GN=HDC PE=2 SV=1	8e-82	779	sp|P54772|DCHS_SOLLC	Histidine decarboxylase OS=Solanum lycopersicum GN=HDC PE=2 SV=1	8e-82	779
1389
1391
1392
1395	sp|O82204|RL281_ARATH	60S ribosomal protein L28-1 OS=Arabidopsis thaliana GN=RPL28A PE=1 SV=1	4e-48	487	sp|O82204|RL281_ARATH	60S ribosomal protein L28-1 OS=Arabidopsis thaliana GN=RPL28A PE=1 SV=1	4e-48	487	sp|O82204|RL281_ARATH	60S ribosomal protein L28-1 OS=Arabidopsis thaliana GN=RPL28A PE=1 SV=1	4e-48	487
1396
1397					sp|Q93XX5|Y5713_ARATH	PI-PLC X domain-containing protein At5g67130 OS=Arabidopsis thaliana GN=At5g67130 PE=1 SV=1	6e-19	234	sp|Q93XX5|Y5713_ARATH	PI-PLC X domain-containing protein At5g67130 OS=Arabidopsis thaliana GN=At5g67130 PE=1 SV=1	6e-19	234
1398	sp|Q7LBC6|KDM3B_HUMAN	Lysine-specific demethylase 3B OS=Homo sapiens GN=KDM3B PE=1 SV=1	7e-45	460	sp|Q7LBC6|KDM3B_HUMAN	Lysine-specific demethylase 3B OS=Homo sapiens GN=KDM3B PE=1 SV=1	7e-45	460	sp|Q7LBC6|KDM3B_HUMAN	Lysine-specific demethylase 3B OS=Homo sapiens GN=KDM3B PE=1 SV=1	7e-45	460
1399
1400	sp|Q9FF80|SUVH1_ARATH	Histone-lysine N-methyltransferase, H3 lysine-9 specific SUVH1 OS=Arabidopsis thaliana GN=SUVH1 PE=2 SV=1	4e-44	448	sp|Q9FF80|SUVH1_ARATH	Histone-lysine N-methyltransferase, H3 lysine-9 specific SUVH1 OS=Arabidopsis thaliana GN=SUVH1 PE=2 SV=1	4e-44	448	sp|Q9FF80|SUVH1_ARATH	Histone-lysine N-methyltransferase, H3 lysine-9 specific SUVH1 OS=Arabidopsis thaliana GN=SUVH1 PE=2 SV=1	4e-44	448
1402
1403	sp|O64464|PSB1_ORYSJ	Proteasome subunit beta type-1 OS=Oryza sativa subsp. japonica GN=PBF1 PE=2 SV=1	1e-119	1100	sp|O64464|PSB1_ORYSJ	Proteasome subunit beta type-1 OS=Oryza sativa subsp. japonica GN=PBF1 PE=2 SV=1	1e-119	1100	sp|O64464|PSB1_ORYSJ	Proteasome subunit beta type-1 OS=Oryza sativa subsp. japonica GN=PBF1 PE=2 SV=1	1e-119	1100
1404
1406	sp|Q63945|SET_RAT	Protein SET OS=Rattus norvegicus GN=Set PE=1 SV=2	1e-44	458	sp|Q63945|SET_RAT	Protein SET OS=Rattus norvegicus GN=Set PE=1 SV=2	1e-44	458	sp|Q63945|SET_RAT	Protein SET OS=Rattus norvegicus GN=Set PE=1 SV=2	1e-44	458
1408
1411	sp|Q20728|TBCB_CAEEL	Tubulin-specific chaperone B OS=Caenorhabditis elegans GN=F53F4.3 PE=1 SV=1	6e-24	278	sp|Q20728|TBCB_CAEEL	Tubulin-specific chaperone B OS=Caenorhabditis elegans GN=F53F4.3 PE=1 SV=1	6e-24	278	sp|Q20728|TBCB_CAEEL	Tubulin-specific chaperone B OS=Caenorhabditis elegans GN=F53F4.3 PE=1 SV=1	6e-24	278
1412	sp|P28583|CDPK_SOYBN	Calcium-dependent protein kinase SK5 OS=Glycine max PE=1 SV=1	1e-108	591	sp|P28583|CDPK_SOYBN	Calcium-dependent protein kinase SK5 OS=Glycine max PE=1 SV=1	1e-108	591	sp|P28583|CDPK_SOYBN	Calcium-dependent protein kinase SK5 OS=Glycine max PE=1 SV=1	1e-108	591
1414
1417	sp|Q91348|F26L_CHICK	6PF-2-K/Fru-2,6-P2ASE liver isozyme OS=Gallus gallus PE=2 SV=2	2e-96	906	sp|Q91348|F26L_CHICK	6PF-2-K/Fru-2,6-P2ASE liver isozyme OS=Gallus gallus PE=2 SV=2	2e-96	906	sp|Q91348|F26L_CHICK	6PF-2-K/Fru-2,6-P2ASE liver isozyme OS=Gallus gallus PE=2 SV=2	2e-96	906
1419
1422	sp|Q09499|IRE1_CAEEL	Serine/threonine-protein kinase/endoribonuclease ire-1 OS=Caenorhabditis elegans GN=ire-1 PE=2 SV=2	3e-59	584	sp|Q09499|IRE1_CAEEL	Serine/threonine-protein kinase/endoribonuclease ire-1 OS=Caenorhabditis elegans GN=ire-1 PE=2 SV=2	3e-59	584	sp|Q09499|IRE1_CAEEL	Serine/threonine-protein kinase/endoribonuclease ire-1 OS=Caenorhabditis elegans GN=ire-1 PE=2 SV=2	3e-59	584
1423
1425
1429	sp|Q5NBJ3|GYRB_ORYSJ	DNA gyrase subunit B, chloroplastic/mitochondrial OS=Oryza sativa subsp. japonica GN=GYRB PE=2 SV=1	0.0	2006	sp|Q5NBJ3|GYRB_ORYSJ	DNA gyrase subunit B, chloroplastic/mitochondrial OS=Oryza sativa subsp. japonica GN=GYRB PE=2 SV=1	0.0	2006	sp|Q5NBJ3|GYRB_ORYSJ	DNA gyrase subunit B, chloroplastic/mitochondrial OS=Oryza sativa subsp. japonica GN=GYRB PE=2 SV=1	0.0	2006
1435									sp|Q76I89|NDC80_CHICK	Kinetochore protein NDC80 homolog OS=Gallus gallus GN=NDC80 PE=1 SV=1	6e-13	185
1436
1438	sp|Q7DLS1|PSB7B_ARATH	Proteasome subunit beta type-7-B OS=Arabidopsis thaliana GN=PBB2 PE=2 SV=2	1e-117	1036	sp|Q7DLS1|PSB7B_ARATH	Proteasome subunit beta type-7-B OS=Arabidopsis thaliana GN=PBB2 PE=2 SV=2	1e-117	1036	sp|Q7DLS1|PSB7B_ARATH	Proteasome subunit beta type-7-B OS=Arabidopsis thaliana GN=PBB2 PE=2 SV=2	1e-117	1036
1440	sp|Q9SVN5|SYM_ARATH	Probable methionyl-tRNA synthetase OS=Arabidopsis thaliana GN=At4g13780 PE=2 SV=1	7e-41	426	sp|Q9SVN5|SYM_ARATH	Probable methionyl-tRNA synthetase OS=Arabidopsis thaliana GN=At4g13780 PE=2 SV=1	7e-41	426	sp|Q9SVN5|SYM_ARATH	Probable methionyl-tRNA synthetase OS=Arabidopsis thaliana GN=At4g13780 PE=2 SV=1	7e-41	426
1441	sp|Q7PC76|CSLA1_ORYSJ	Glucomannan 4-beta-mannosyltransferase 1 OS=Oryza sativa subsp. japonica GN=CSLA1 PE=3 SV=1	4e-88	819	sp|Q7PC76|CSLA1_ORYSJ	Glucomannan 4-beta-mannosyltransferase 1 OS=Oryza sativa subsp. japonica GN=CSLA1 PE=3 SV=1	4e-88	819	sp|Q7PC76|CSLA1_ORYSJ	Glucomannan 4-beta-mannosyltransferase 1 OS=Oryza sativa subsp. japonica GN=CSLA1 PE=3 SV=1	4e-88	819
1442	sp|O22466|MSI1_SOLLC	WD-40 repeat-containing protein MSI1 OS=Solanum lycopersicum GN=MSI1 PE=2 SV=1	1e-168	1528	sp|O22466|MSI1_SOLLC	WD-40 repeat-containing protein MSI1 OS=Solanum lycopersicum GN=MSI1 PE=2 SV=1	1e-168	1528	sp|O22466|MSI1_SOLLC	WD-40 repeat-containing protein MSI1 OS=Solanum lycopersicum GN=MSI1 PE=2 SV=1	1e-168	1528
1444	sp|Q10NB9|P2C31_ORYSJ	Probable protein phosphatase 2C 31 OS=Oryza sativa subsp. japonica GN=Os03g0275100 PE=2 SV=1	7e-87	822	sp|Q10NB9|P2C31_ORYSJ	Probable protein phosphatase 2C 31 OS=Oryza sativa subsp. japonica GN=Os03g0275100 PE=2 SV=1	7e-87	822	sp|Q10NB9|P2C31_ORYSJ	Probable protein phosphatase 2C 31 OS=Oryza sativa subsp. japonica GN=Os03g0275100 PE=2 SV=1	7e-87	822
1446	sp|Q54K66|PNO1_DICDI	RNA-binding protein pno1 OS=Dictyostelium discoideum GN=pno1 PE=3 SV=1	8e-49	492	sp|Q54K66|PNO1_DICDI	RNA-binding protein pno1 OS=Dictyostelium discoideum GN=pno1 PE=3 SV=1	8e-49	492	sp|Q54K66|PNO1_DICDI	RNA-binding protein pno1 OS=Dictyostelium discoideum GN=pno1 PE=3 SV=1	8e-49	492
1447	sp|Q42954|KPYC_TOBAC	Pyruvate kinase, cytosolic isozyme OS=Nicotiana tabacum PE=2 SV=1	1e-174	1577	sp|Q42954|KPYC_TOBAC	Pyruvate kinase, cytosolic isozyme OS=Nicotiana tabacum PE=2 SV=1	1e-174	1577	sp|Q42954|KPYC_TOBAC	Pyruvate kinase, cytosolic isozyme OS=Nicotiana tabacum PE=2 SV=1	1e-174	1577
1449	sp|Q42712|FATA_CORSA	Oleoyl-acyl carrier protein thioesterase, chloroplastic (Fragment) OS=Coriandrum sativum GN=FATA PE=2 SV=1	1e-127	1172	sp|Q42712|FATA_CORSA	Oleoyl-acyl carrier protein thioesterase, chloroplastic (Fragment) OS=Coriandrum sativum GN=FATA PE=2 SV=1	1e-127	1172	sp|Q42712|FATA_CORSA	Oleoyl-acyl carrier protein thioesterase, chloroplastic (Fragment) OS=Coriandrum sativum GN=FATA PE=2 SV=1	1e-127	1172
1450
1454	sp|Q2QNF7|DAPF_ORYSJ	Putative diaminopimelate epimerase, chloroplastic OS=Oryza sativa subsp. japonica GN=DAPF PE=3 SV=1	1e-119	1101	sp|Q2QNF7|DAPF_ORYSJ	Putative diaminopimelate epimerase, chloroplastic OS=Oryza sativa subsp. japonica GN=DAPF PE=3 SV=1	1e-119	1101	sp|Q2QNF7|DAPF_ORYSJ	Putative diaminopimelate epimerase, chloroplastic OS=Oryza sativa subsp. japonica GN=DAPF PE=3 SV=1	1e-119	1101
1456	sp|Q7DLR9|PSB4_ARATH	Proteasome subunit beta type-4 OS=Arabidopsis thaliana GN=PBG1 PE=1 SV=2	3e-83	789	sp|Q7DLR9|PSB4_ARATH	Proteasome subunit beta type-4 OS=Arabidopsis thaliana GN=PBG1 PE=1 SV=2	3e-83	789	sp|Q7DLR9|PSB4_ARATH	Proteasome subunit beta type-4 OS=Arabidopsis thaliana GN=PBG1 PE=1 SV=2	3e-83	789
1457
1459	sp|Q0WQK2|ZDHC9_ARATH	Probable S-acyltransferase At3g26935 OS=Arabidopsis thaliana GN=At3g26935 PE=1 SV=1	6e-53	530	sp|Q0WQK2|ZDHC9_ARATH	Probable S-acyltransferase At3g26935 OS=Arabidopsis thaliana GN=At3g26935 PE=1 SV=1	6e-53	530	sp|Q0WQK2|ZDHC9_ARATH	Probable S-acyltransferase At3g26935 OS=Arabidopsis thaliana GN=At3g26935 PE=1 SV=1	6e-53	530
1465	sp|Q9QY93|DCTP1_MOUSE	dCTP pyrophosphatase 1 OS=Mus musculus GN=Dctpp1 PE=1 SV=1	4e-21	253	sp|Q9QY93|DCTP1_MOUSE	dCTP pyrophosphatase 1 OS=Mus musculus GN=Dctpp1 PE=1 SV=1	4e-21	253	sp|Q9QY93|DCTP1_MOUSE	dCTP pyrophosphatase 1 OS=Mus musculus GN=Dctpp1 PE=1 SV=1	4e-21	253
1467
1469	sp|Q93ZN9|DAPAT_ARATH	LL-diaminopimelate aminotransferase, chloroplastic OS=Arabidopsis thaliana GN=DAP PE=1 SV=1	1e-179	1296	sp|Q93ZN9|DAPAT_ARATH	LL-diaminopimelate aminotransferase, chloroplastic OS=Arabidopsis thaliana GN=DAP PE=1 SV=1	1e-179	1296	sp|Q93ZN9|DAPAT_ARATH	LL-diaminopimelate aminotransferase, chloroplastic OS=Arabidopsis thaliana GN=DAP PE=1 SV=1	1e-179	1296
1470	sp|P37830|G6PD_SOLTU	Glucose-6-phosphate 1-dehydrogenase, cytoplasmic isoform OS=Solanum tuberosum GN=G6PDH PE=2 SV=1	0.0	2061	sp|P37830|G6PD_SOLTU	Glucose-6-phosphate 1-dehydrogenase, cytoplasmic isoform OS=Solanum tuberosum GN=G6PDH PE=2 SV=1	0.0	2061	sp|P37830|G6PD_SOLTU	Glucose-6-phosphate 1-dehydrogenase, cytoplasmic isoform OS=Solanum tuberosum GN=G6PDH PE=2 SV=1	0.0	2061
1472	sp|Q9ZUU3|PP190_ARATH	Pentatricopeptide repeat-containing protein At2g37230 OS=Arabidopsis thaliana GN=At2g37230 PE=2 SV=1	3e-70	679	sp|Q9ZUU3|PP190_ARATH	Pentatricopeptide repeat-containing protein At2g37230 OS=Arabidopsis thaliana GN=At2g37230 PE=2 SV=1	3e-70	679	sp|Q9ZUU3|PP190_ARATH	Pentatricopeptide repeat-containing protein At2g37230 OS=Arabidopsis thaliana GN=At2g37230 PE=2 SV=1	3e-70	679
1476	sp|Q54Q31|PHB2_DICDI	Prohibitin-2 OS=Dictyostelium discoideum GN=phbB PE=3 SV=1	4e-81	772	sp|Q54Q31|PHB2_DICDI	Prohibitin-2 OS=Dictyostelium discoideum GN=phbB PE=3 SV=1	4e-81	772	sp|Q54Q31|PHB2_DICDI	Prohibitin-2 OS=Dictyostelium discoideum GN=phbB PE=3 SV=1	4e-81	772
1477
1479	sp|P28186|ARA3_ARATH	Ras-related protein ARA-3 OS=Arabidopsis thaliana GN=ARA-3 PE=2 SV=1	1e-79	760	sp|P28186|ARA3_ARATH	Ras-related protein ARA-3 OS=Arabidopsis thaliana GN=ARA-3 PE=2 SV=1	1e-79	760	sp|P28186|ARA3_ARATH	Ras-related protein ARA-3 OS=Arabidopsis thaliana GN=ARA-3 PE=2 SV=1	1e-79	760
1481
1485
1487	sp|Q93WU7|WRK58_ARATH	Probable WRKY transcription factor 58 OS=Arabidopsis thaliana GN=WRKY58 PE=2 SV=1	1e-57	570	sp|Q93WU7|WRK58_ARATH	Probable WRKY transcription factor 58 OS=Arabidopsis thaliana GN=WRKY58 PE=2 SV=1	1e-57	570	sp|Q93WU7|WRK58_ARATH	Probable WRKY transcription factor 58 OS=Arabidopsis thaliana GN=WRKY58 PE=2 SV=1	1e-57	570
1488
1489
1490									sp|P04929|HRPX_PLALO	Histidine-rich glycoprotein OS=Plasmodium lophurae PE=4 SV=1	5e-11	169
1491	sp|Q5QMN3|RH20_ORYSJ	DEAD-box ATP-dependent RNA helicase 20 OS=Oryza sativa subsp. japonica GN=Os01g0197200 PE=3 SV=2	1e-117	611	sp|Q5QMN3|RH20_ORYSJ	DEAD-box ATP-dependent RNA helicase 20 OS=Oryza sativa subsp. japonica GN=Os01g0197200 PE=3 SV=2	1e-117	611	sp|Q5QMN3|RH20_ORYSJ	DEAD-box ATP-dependent RNA helicase 20 OS=Oryza sativa subsp. japonica GN=Os01g0197200 PE=3 SV=2	1e-117	611
1492	sp|Q53196|Y4UB_RHISN	Uncharacterized aminotransferase y4uB OS=Rhizobium sp. (strain NGR234) GN=NGR_a01380 PE=3 SV=1	1e-36	356	sp|Q53196|Y4UB_RHISN	Uncharacterized aminotransferase y4uB OS=Rhizobium sp. (strain NGR234) GN=NGR_a01380 PE=3 SV=1	1e-36	356	sp|Q53196|Y4UB_RHISN	Uncharacterized aminotransferase y4uB OS=Rhizobium sp. (strain NGR234) GN=NGR_a01380 PE=3 SV=1	1e-36	356
1494
1496	sp|Q9SIK2|RS252_ARATH	40S ribosomal protein S25-2 OS=Arabidopsis thaliana GN=RPS25B PE=2 SV=1	1e-29	323	sp|Q9SIK2|RS252_ARATH	40S ribosomal protein S25-2 OS=Arabidopsis thaliana GN=RPS25B PE=2 SV=1	1e-29	323	sp|Q9SIK2|RS252_ARATH	40S ribosomal protein S25-2 OS=Arabidopsis thaliana GN=RPS25B PE=2 SV=1	1e-29	323
1499	sp|Q921M3|SF3B3_MOUSE	Splicing factor 3B subunit 3 OS=Mus musculus GN=Sf3b3 PE=2 SV=1	1e-112	1010	sp|Q921M3|SF3B3_MOUSE	Splicing factor 3B subunit 3 OS=Mus musculus GN=Sf3b3 PE=2 SV=1	1e-112	1010	sp|Q921M3|SF3B3_MOUSE	Splicing factor 3B subunit 3 OS=Mus musculus GN=Sf3b3 PE=2 SV=1	1e-112	1010
1500	sp|Q9LSU0|PSA3_ORYSJ	Proteasome subunit alpha type-3 OS=Oryza sativa subsp. japonica GN=PAG1 PE=2 SV=1	1e-121	1122	sp|Q9LSU0|PSA3_ORYSJ	Proteasome subunit alpha type-3 OS=Oryza sativa subsp. japonica GN=PAG1 PE=2 SV=1	1e-121	1122	sp|Q9LSU0|PSA3_ORYSJ	Proteasome subunit alpha type-3 OS=Oryza sativa subsp. japonica GN=PAG1 PE=2 SV=1	1e-121	1122
1507	sp|Q6PC91|BT3L4_DANRE	Transcription factor BTF3 homolog 4 OS=Danio rerio GN=btf3l4 PE=2 SV=1	1e-34	369	sp|Q6PC91|BT3L4_DANRE	Transcription factor BTF3 homolog 4 OS=Danio rerio GN=btf3l4 PE=2 SV=1	1e-34	369	sp|Q6PC91|BT3L4_DANRE	Transcription factor BTF3 homolog 4 OS=Danio rerio GN=btf3l4 PE=2 SV=1	1e-34	369
1508	sp|O64818|Y2309_ARATH	Uncharacterized protein At2g23090 OS=Arabidopsis thaliana GN=At2g23090 PE=1 SV=1	2e-31	339	sp|O64818|Y2309_ARATH	Uncharacterized protein At2g23090 OS=Arabidopsis thaliana GN=At2g23090 PE=1 SV=1	2e-31	339	sp|O64818|Y2309_ARATH	Uncharacterized protein At2g23090 OS=Arabidopsis thaliana GN=At2g23090 PE=1 SV=1	2e-31	339
1509	sp|P42731|PABP2_ARATH	Polyadenylate-binding protein 2 OS=Arabidopsis thaliana GN=PAB2 PE=1 SV=1	1e-125	1159	sp|P42731|PABP2_ARATH	Polyadenylate-binding protein 2 OS=Arabidopsis thaliana GN=PAB2 PE=1 SV=1	1e-125	1159	sp|P42731|PABP2_ARATH	Polyadenylate-binding protein 2 OS=Arabidopsis thaliana GN=PAB2 PE=1 SV=1	1e-125	1159
1512					sp|P81898|PNAA_PRUDU	Peptide-N4-(N-acetyl-beta-glucosaminyl)asparagine amidase A OS=Prunus dulcis PE=1 SV=2	2e-16	202	sp|P81898|PNAA_PRUDU	Peptide-N4-(N-acetyl-beta-glucosaminyl)asparagine amidase A OS=Prunus dulcis PE=1 SV=2	2e-16	202
1515
1517
1518	sp|Q9WUP7|UCHL5_MOUSE	Ubiquitin carboxyl-terminal hydrolase isozyme L5 OS=Mus musculus GN=Uchl5 PE=2 SV=2	1e-21	257	sp|Q9WUP7|UCHL5_MOUSE	Ubiquitin carboxyl-terminal hydrolase isozyme L5 OS=Mus musculus GN=Uchl5 PE=2 SV=2	1e-21	257	sp|Q9WUP7|UCHL5_MOUSE	Ubiquitin carboxyl-terminal hydrolase isozyme L5 OS=Mus musculus GN=Uchl5 PE=2 SV=2	1e-21	257
1519
1520	sp|P55747|CBP21_HORVU	Serine carboxypeptidase II-1 (Fragment) OS=Hordeum vulgare GN=CXP;2-1 PE=1 SV=1	1e-136	1251	sp|P55747|CBP21_HORVU	Serine carboxypeptidase II-1 (Fragment) OS=Hordeum vulgare GN=CXP;2-1 PE=1 SV=1	1e-136	1251	sp|P55747|CBP21_HORVU	Serine carboxypeptidase II-1 (Fragment) OS=Hordeum vulgare GN=CXP;2-1 PE=1 SV=1	1e-136	1251
1521
1522	sp|P40621|HMGL_WHEAT	HMG1/2-like protein OS=Triticum aestivum PE=2 SV=1	8e-33	355	sp|P40621|HMGL_WHEAT	HMG1/2-like protein OS=Triticum aestivum PE=2 SV=1	8e-33	355	sp|P40621|HMGL_WHEAT	HMG1/2-like protein OS=Triticum aestivum PE=2 SV=1	8e-33	355
1524
1525
1526	sp|A1AK01|SYC_PELPD	Cysteinyl-tRNA synthetase OS=Pelobacter propionicus (strain DSM 2379) GN=cysS PE=3 SV=1	1e-89	847	sp|A1AK01|SYC_PELPD	Cysteinyl-tRNA synthetase OS=Pelobacter propionicus (strain DSM 2379) GN=cysS PE=3 SV=1	1e-89	847	sp|A1AK01|SYC_PELPD	Cysteinyl-tRNA synthetase OS=Pelobacter propionicus (strain DSM 2379) GN=cysS PE=3 SV=1	1e-89	847
1528	sp|O04300|UPTG_PEA	Alpha-1,4-glucan-protein synthase [UDP-forming] OS=Pisum sativum GN=UPTG PE=1 SV=1	1e-31	344	sp|O04300|UPTG_PEA	Alpha-1,4-glucan-protein synthase [UDP-forming] OS=Pisum sativum GN=UPTG PE=1 SV=1	1e-31	344	sp|O04300|UPTG_PEA	Alpha-1,4-glucan-protein synthase [UDP-forming] OS=Pisum sativum GN=UPTG PE=1 SV=1	1e-31	344
1529	sp|Q1RMU4|ERLN2_BOVIN	Erlin-2 OS=Bos taurus GN=ERLIN2 PE=2 SV=1	6e-98	919	sp|Q1RMU4|ERLN2_BOVIN	Erlin-2 OS=Bos taurus GN=ERLIN2 PE=2 SV=1	6e-98	919	sp|Q1RMU4|ERLN2_BOVIN	Erlin-2 OS=Bos taurus GN=ERLIN2 PE=2 SV=1	6e-98	919
1531
1532	sp|Q9M0E0|R15A5_ARATH	40S ribosomal protein S15a-5 OS=Arabidopsis thaliana GN=RPS15AE PE=2 SV=1	2e-51	515	sp|Q9M0E0|R15A5_ARATH	40S ribosomal protein S15a-5 OS=Arabidopsis thaliana GN=RPS15AE PE=2 SV=1	2e-51	515	sp|Q9M0E0|R15A5_ARATH	40S ribosomal protein S15a-5 OS=Arabidopsis thaliana GN=RPS15AE PE=2 SV=1	2e-51	515
1533
1534	sp|Q4V899|TM165_RAT	Transmembrane protein 165 OS=Rattus norvegicus GN=Tmem165 PE=2 SV=1	3e-38	403	sp|Q4V899|TM165_RAT	Transmembrane protein 165 OS=Rattus norvegicus GN=Tmem165 PE=2 SV=1	3e-38	403	sp|Q4V899|TM165_RAT	Transmembrane protein 165 OS=Rattus norvegicus GN=Tmem165 PE=2 SV=1	3e-38	403
1541					sp|P0C7Q8|Y1927_ARATH	LIM and UIM domain-containing At1g19270 OS=Arabidopsis thaliana GN=At1g19270 PE=2 SV=1	5e-34	365	sp|P0C7Q8|Y1927_ARATH	LIM and UIM domain-containing At1g19270 OS=Arabidopsis thaliana GN=At1g19270 PE=2 SV=1	5e-34	365
1542	sp|P0C582|M2OM_NEUCR	Putative mitochondrial 2-oxoglutarate/malate carrier protein OS=Neurospora crassa GN=NCU10732 PE=3 SV=1	7e-59	514	sp|P0C582|M2OM_NEUCR	Putative mitochondrial 2-oxoglutarate/malate carrier protein OS=Neurospora crassa GN=NCU10732 PE=3 SV=1	7e-59	514	sp|P0C582|M2OM_NEUCR	Putative mitochondrial 2-oxoglutarate/malate carrier protein OS=Neurospora crassa GN=NCU10732 PE=3 SV=1	7e-59	514
1543
1545	sp|Q9FG23|CK5P3_ARATH	CDK5RAP3-like protein OS=Arabidopsis thaliana GN=At5g06830 PE=2 SV=2	2e-78	749	sp|Q9FG23|CK5P3_ARATH	CDK5RAP3-like protein OS=Arabidopsis thaliana GN=At5g06830 PE=2 SV=2	2e-78	749	sp|Q9FG23|CK5P3_ARATH	CDK5RAP3-like protein OS=Arabidopsis thaliana GN=At5g06830 PE=2 SV=2	2e-78	749
1547
1548	sp|Q94AR8|LEUC_ARATH	3-isopropylmalate dehydratase OS=Arabidopsis thaliana GN=IIL1 PE=2 SV=1	1e-177	839	sp|Q94AR8|LEUC_ARATH	3-isopropylmalate dehydratase OS=Arabidopsis thaliana GN=IIL1 PE=2 SV=1	1e-177	839	sp|Q94AR8|LEUC_ARATH	3-isopropylmalate dehydratase OS=Arabidopsis thaliana GN=IIL1 PE=2 SV=1	1e-177	839
1551	sp|P49027|GBLP_ORYSJ	Guanine nucleotide-binding protein subunit beta-like protein OS=Oryza sativa subsp. japonica GN=Os01g0686800 PE=1 SV=1	2e-61	598	sp|P49027|GBLP_ORYSJ	Guanine nucleotide-binding protein subunit beta-like protein OS=Oryza sativa subsp. japonica GN=Os01g0686800 PE=1 SV=1	2e-61	598	sp|P49027|GBLP_ORYSJ	Guanine nucleotide-binding protein subunit beta-like protein OS=Oryza sativa subsp. japonica GN=Os01g0686800 PE=1 SV=1	2e-61	598
1552	sp|P42055|VDAC1_SOLTU	Mitochondrial outer membrane protein porin of 34 kDa OS=Solanum tuberosum PE=1 SV=2	3e-47	477	sp|P42055|VDAC1_SOLTU	Mitochondrial outer membrane protein porin of 34 kDa OS=Solanum tuberosum PE=1 SV=2	3e-47	477	sp|P42055|VDAC1_SOLTU	Mitochondrial outer membrane protein porin of 34 kDa OS=Solanum tuberosum PE=1 SV=2	3e-47	477
1553	sp|Q92611|EDEM1_HUMAN	ER degradation-enhancing alpha-mannosidase-like 1 OS=Homo sapiens GN=EDEM1 PE=1 SV=1	2e-80	768	sp|Q92611|EDEM1_HUMAN	ER degradation-enhancing alpha-mannosidase-like 1 OS=Homo sapiens GN=EDEM1 PE=1 SV=1	2e-80	768	sp|Q92611|EDEM1_HUMAN	ER degradation-enhancing alpha-mannosidase-like 1 OS=Homo sapiens GN=EDEM1 PE=1 SV=1	2e-80	768
1554	sp|Q6DFI2|TM147_XENLA	Transmembrane protein 147 OS=Xenopus laevis GN=tmem147 PE=2 SV=1	2e-21	193	sp|Q6DFI2|TM147_XENLA	Transmembrane protein 147 OS=Xenopus laevis GN=tmem147 PE=2 SV=1	2e-21	193	sp|Q6DFI2|TM147_XENLA	Transmembrane protein 147 OS=Xenopus laevis GN=tmem147 PE=2 SV=1	2e-21	193
1555	sp|Q5NAY4|HISX_ORYSJ	Histidinol dehydrogenase, chloroplastic OS=Oryza sativa subsp. japonica GN=HDH PE=2 SV=1	0.0	1880	sp|Q5NAY4|HISX_ORYSJ	Histidinol dehydrogenase, chloroplastic OS=Oryza sativa subsp. japonica GN=HDH PE=2 SV=1	0.0	1880	sp|Q5NAY4|HISX_ORYSJ	Histidinol dehydrogenase, chloroplastic OS=Oryza sativa subsp. japonica GN=HDH PE=2 SV=1	0.0	1880
1556	sp|Q40742|RAD23_ORYSJ	Probable DNA repair protein RAD23 OS=Oryza sativa subsp. japonica GN=RAD23 PE=1 SV=2	1e-111	871	sp|Q40742|RAD23_ORYSJ	Probable DNA repair protein RAD23 OS=Oryza sativa subsp. japonica GN=RAD23 PE=1 SV=2	1e-111	871	sp|Q40742|RAD23_ORYSJ	Probable DNA repair protein RAD23 OS=Oryza sativa subsp. japonica GN=RAD23 PE=1 SV=2	1e-111	871
1559	sp|A7RWP6|EIF3E_NEMVE	Eukaryotic translation initiation factor 3 subunit E OS=Nematostella vectensis GN=v1g163572 PE=3 SV=1	6e-92	853	sp|A7RWP6|EIF3E_NEMVE	Eukaryotic translation initiation factor 3 subunit E OS=Nematostella vectensis GN=v1g163572 PE=3 SV=1	6e-92	853	sp|A7RWP6|EIF3E_NEMVE	Eukaryotic translation initiation factor 3 subunit E OS=Nematostella vectensis GN=v1g163572 PE=3 SV=1	6e-92	853
1560
1562	sp|Q39224|SRG1_ARATH	Protein SRG1 OS=Arabidopsis thaliana GN=SRG1 PE=2 SV=1	4e-44	454	sp|Q39224|SRG1_ARATH	Protein SRG1 OS=Arabidopsis thaliana GN=SRG1 PE=2 SV=1	4e-44	454	sp|Q39224|SRG1_ARATH	Protein SRG1 OS=Arabidopsis thaliana GN=SRG1 PE=2 SV=1	4e-44	454
1563	sp|P55876|IF5_MAIZE	Eukaryotic translation initiation factor 5 OS=Zea mays GN=EIF5 PE=2 SV=1	1e-171	1548	sp|P55876|IF5_MAIZE	Eukaryotic translation initiation factor 5 OS=Zea mays GN=EIF5 PE=2 SV=1	1e-171	1548	sp|P55876|IF5_MAIZE	Eukaryotic translation initiation factor 5 OS=Zea mays GN=EIF5 PE=2 SV=1	1e-171	1548
1565	sp|Q9FHK0|SKI31_ARATH	F-box protein SKIP31 OS=Arabidopsis thaliana GN=SKIP31 PE=1 SV=1	2e-83	793	sp|Q9FHK0|SKI31_ARATH	F-box protein SKIP31 OS=Arabidopsis thaliana GN=SKIP31 PE=1 SV=1	2e-83	793	sp|Q9FHK0|SKI31_ARATH	F-box protein SKIP31 OS=Arabidopsis thaliana GN=SKIP31 PE=1 SV=1	2e-83	793
1569					sp|Q13247|SFRS6_HUMAN	Splicing factor, arginine/serine-rich 6 OS=Homo sapiens GN=SFRS6 PE=1 SV=2	5e-16	212	sp|Q13247|SFRS6_HUMAN	Splicing factor, arginine/serine-rich 6 OS=Homo sapiens GN=SFRS6 PE=1 SV=2	5e-16	212
1572	sp|P28186|ARA3_ARATH	Ras-related protein ARA-3 OS=Arabidopsis thaliana GN=ARA-3 PE=2 SV=1	8e-83	786	sp|P28186|ARA3_ARATH	Ras-related protein ARA-3 OS=Arabidopsis thaliana GN=ARA-3 PE=2 SV=1	8e-83	786	sp|P28186|ARA3_ARATH	Ras-related protein ARA-3 OS=Arabidopsis thaliana GN=ARA-3 PE=2 SV=1	8e-83	786
1573
1574
1575	sp|Q9FGZ9|UBL5_ARATH	Ubiquitin-like protein 5 OS=Arabidopsis thaliana GN=UBL5 PE=1 SV=1	2e-34	364	sp|Q9FGZ9|UBL5_ARATH	Ubiquitin-like protein 5 OS=Arabidopsis thaliana GN=UBL5 PE=1 SV=1	2e-34	364	sp|Q9FGZ9|UBL5_ARATH	Ubiquitin-like protein 5 OS=Arabidopsis thaliana GN=UBL5 PE=1 SV=1	2e-34	364
1576	sp|P49690|RL23_ARATH	60S ribosomal protein L23 OS=Arabidopsis thaliana GN=RPL23A PE=2 SV=3	5e-73	700	sp|P49690|RL23_ARATH	60S ribosomal protein L23 OS=Arabidopsis thaliana GN=RPL23A PE=2 SV=3	5e-73	700	sp|P49690|RL23_ARATH	60S ribosomal protein L23 OS=Arabidopsis thaliana GN=RPL23A PE=2 SV=3	5e-73	700
1578
1579
1584
1586
1587
1588	sp|Q6CRJ6|TIM22_KLULA	Mitochondrial import inner membrane translocase subunit TIM22 OS=Kluyveromyces lactis GN=TIM22 PE=3 SV=1	1e-21	257	sp|Q6CRJ6|TIM22_KLULA	Mitochondrial import inner membrane translocase subunit TIM22 OS=Kluyveromyces lactis GN=TIM22 PE=3 SV=1	1e-21	257	sp|Q6CRJ6|TIM22_KLULA	Mitochondrial import inner membrane translocase subunit TIM22 OS=Kluyveromyces lactis GN=TIM22 PE=3 SV=1	1e-21	257
1589	sp|P93554|NDK1_SACOF	Nucleoside diphosphate kinase 1 OS=Saccharum officinarum GN=NDPK1 PE=1 SV=1	3e-72	694	sp|P93554|NDK1_SACOF	Nucleoside diphosphate kinase 1 OS=Saccharum officinarum GN=NDPK1 PE=1 SV=1	3e-72	694	sp|P93554|NDK1_SACOF	Nucleoside diphosphate kinase 1 OS=Saccharum officinarum GN=NDPK1 PE=1 SV=1	3e-72	694
1590
1591	sp|B1M699|RL27_METRJ	50S ribosomal protein L27 OS=Methylobacterium radiotolerans (strain ATCC 27329 / DSM 1819 / JCM 2831) GN=rpmA PE=3 SV=1	2e-23	274	sp|B1M699|RL27_METRJ	50S ribosomal protein L27 OS=Methylobacterium radiotolerans (strain ATCC 27329 / DSM 1819 / JCM 2831) GN=rpmA PE=3 SV=1	2e-23	274	sp|B1M699|RL27_METRJ	50S ribosomal protein L27 OS=Methylobacterium radiotolerans (strain ATCC 27329 / DSM 1819 / JCM 2831) GN=rpmA PE=3 SV=1	2e-23	274
1592	sp|Q9FE64|EFGM_ORYSJ	Elongation factor G, mitochondrial OS=Oryza sativa subsp. japonica GN=Os03g0565500 PE=2 SV=2	9e-80	760	sp|Q9FE64|EFGM_ORYSJ	Elongation factor G, mitochondrial OS=Oryza sativa subsp. japonica GN=Os03g0565500 PE=2 SV=2	9e-80	760	sp|Q9FE64|EFGM_ORYSJ	Elongation factor G, mitochondrial OS=Oryza sativa subsp. japonica GN=Os03g0565500 PE=2 SV=2	9e-80	760
1593
1594
1595	sp|Q54PM7|NAGK_DICDI	N-acetyl-D-glucosamine kinase OS=Dictyostelium discoideum GN=nagk PE=3 SV=1	5e-27	306	sp|Q54PM7|NAGK_DICDI	N-acetyl-D-glucosamine kinase OS=Dictyostelium discoideum GN=nagk PE=3 SV=1	5e-27	306	sp|Q54PM7|NAGK_DICDI	N-acetyl-D-glucosamine kinase OS=Dictyostelium discoideum GN=nagk PE=3 SV=1	5e-27	306
1596
1597	sp|Q681Q7|Y1390_ARATH	Uncharacterized protein At1g03900 OS=Arabidopsis thaliana GN=At1g03900 PE=2 SV=1	3e-26	298	sp|Q681Q7|Y1390_ARATH	Uncharacterized protein At1g03900 OS=Arabidopsis thaliana GN=At1g03900 PE=2 SV=1	3e-26	298	sp|Q681Q7|Y1390_ARATH	Uncharacterized protein At1g03900 OS=Arabidopsis thaliana GN=At1g03900 PE=2 SV=1	3e-26	298
1598
1603	sp|P59110|SENP1_MOUSE	Sentrin-specific protease 1 OS=Mus musculus GN=Senp1 PE=2 SV=1	6e-37	289	sp|P59110|SENP1_MOUSE	Sentrin-specific protease 1 OS=Mus musculus GN=Senp1 PE=2 SV=1	6e-37	289	sp|P59110|SENP1_MOUSE	Sentrin-specific protease 1 OS=Mus musculus GN=Senp1 PE=2 SV=1	6e-37	289
1604
1605	sp|Q54TS4|YIPF1_DICDI	Protein YIPF1 homolog OS=Dictyostelium discoideum GN=yipf1 PE=3 SV=1	2e-29	326	sp|Q54TS4|YIPF1_DICDI	Protein YIPF1 homolog OS=Dictyostelium discoideum GN=yipf1 PE=3 SV=1	2e-29	326	sp|Q54TS4|YIPF1_DICDI	Protein YIPF1 homolog OS=Dictyostelium discoideum GN=yipf1 PE=3 SV=1	2e-29	326
1608
1609	sp|Q0JNK5|COPB2_ORYSJ	Coatomer subunit beta-2 OS=Oryza sativa subsp. japonica GN=Os01g0281400 PE=3 SV=1	0.0	1650	sp|Q0JNK5|COPB2_ORYSJ	Coatomer subunit beta-2 OS=Oryza sativa subsp. japonica GN=Os01g0281400 PE=3 SV=1	0.0	1650	sp|Q0JNK5|COPB2_ORYSJ	Coatomer subunit beta-2 OS=Oryza sativa subsp. japonica GN=Os01g0281400 PE=3 SV=1	0.0	1650
1610									sp|Q54HX6|MYBI_DICDI	Myb-like protein I OS=Dictyostelium discoideum GN=mybI PE=3 SV=1	3e-11	170
1611
1615
1616	sp|Q96468|BAS1_HORVU	2-Cys peroxiredoxin BAS1, chloroplastic (Fragment) OS=Hordeum vulgare GN=BAS1 PE=2 SV=1	9e-99	923	sp|Q96468|BAS1_HORVU	2-Cys peroxiredoxin BAS1, chloroplastic (Fragment) OS=Hordeum vulgare GN=BAS1 PE=2 SV=1	9e-99	923	sp|Q96468|BAS1_HORVU	2-Cys peroxiredoxin BAS1, chloroplastic (Fragment) OS=Hordeum vulgare GN=BAS1 PE=2 SV=1	9e-99	923
1619
1622	sp|Q9ZW88|FBL34_ARATH	F-box/LRR-repeat protein At1g67190 OS=Arabidopsis thaliana GN=At1g67190 PE=2 SV=1	6e-82	780	sp|Q9ZW88|FBL34_ARATH	F-box/LRR-repeat protein At1g67190 OS=Arabidopsis thaliana GN=At1g67190 PE=2 SV=1	6e-82	780	sp|Q9ZW88|FBL34_ARATH	F-box/LRR-repeat protein At1g67190 OS=Arabidopsis thaliana GN=At1g67190 PE=2 SV=1	6e-82	780
1623	sp|Q9LST7|PSB3_ORYSJ	Proteasome subunit beta type-3 OS=Oryza sativa subsp. japonica GN=PBC1 PE=2 SV=1	1e-102	517	sp|Q9LST7|PSB3_ORYSJ	Proteasome subunit beta type-3 OS=Oryza sativa subsp. japonica GN=PBC1 PE=2 SV=1	1e-102	517	sp|Q9LST7|PSB3_ORYSJ	Proteasome subunit beta type-3 OS=Oryza sativa subsp. japonica GN=PBC1 PE=2 SV=1	1e-102	517
1625									sp|Q3ZCG8|TMM93_BOVIN	Transmembrane protein 93 OS=Bos taurus GN=TMEM93 PE=3 SV=1	3e-15	202
1627
1628	sp|Q9SM64|SODM_PRUPE	Superoxide dismutase [Mn], mitochondrial OS=Prunus persica GN=SOD PE=2 SV=1	1e-73	622	sp|Q9SM64|SODM_PRUPE	Superoxide dismutase [Mn], mitochondrial OS=Prunus persica GN=SOD PE=2 SV=1	1e-73	622	sp|Q9SM64|SODM_PRUPE	Superoxide dismutase [Mn], mitochondrial OS=Prunus persica GN=SOD PE=2 SV=1	1e-73	622
1632	sp|P31922|SUS1_HORVU	Sucrose synthase 1 OS=Hordeum vulgare GN=SS1 PE=1 SV=1	0.0	1870	sp|P31922|SUS1_HORVU	Sucrose synthase 1 OS=Hordeum vulgare GN=SS1 PE=1 SV=1	0.0	1870	sp|P31922|SUS1_HORVU	Sucrose synthase 1 OS=Hordeum vulgare GN=SS1 PE=1 SV=1	0.0	1870
1633					sp|Q9GMB0|RPN1_PIG	Dolichyl-diphosphooligosaccharide--protein glycosyltransferase subunit 1 OS=Sus scrofa GN=RPN1 PE=1 SV=1	4e-18	229	sp|Q9GMB0|RPN1_PIG	Dolichyl-diphosphooligosaccharide--protein glycosyltransferase subunit 1 OS=Sus scrofa GN=RPN1 PE=1 SV=1	4e-18	229
1635
1636	sp|Q9M015|Y5161_ARATH	Uncharacterized protein At5g01610 OS=Arabidopsis thaliana GN=At5g01610 PE=1 SV=1	1e-70	680	sp|Q9M015|Y5161_ARATH	Uncharacterized protein At5g01610 OS=Arabidopsis thaliana GN=At5g01610 PE=1 SV=1	1e-70	680	sp|Q9M015|Y5161_ARATH	Uncharacterized protein At5g01610 OS=Arabidopsis thaliana GN=At5g01610 PE=1 SV=1	1e-70	680
1638	sp|Q42806|KPYC_SOYBN	Pyruvate kinase, cytosolic isozyme OS=Glycine max PE=2 SV=1	6e-62	608	sp|Q42806|KPYC_SOYBN	Pyruvate kinase, cytosolic isozyme OS=Glycine max PE=2 SV=1	6e-62	608	sp|Q42806|KPYC_SOYBN	Pyruvate kinase, cytosolic isozyme OS=Glycine max PE=2 SV=1	6e-62	608
1639	sp|O22899|DHX15_ARATH	Probable pre-mRNA-splicing factor ATP-dependent RNA helicase OS=Arabidopsis thaliana GN=At2g47250 PE=2 SV=1	1e-107	999	sp|O22899|DHX15_ARATH	Probable pre-mRNA-splicing factor ATP-dependent RNA helicase OS=Arabidopsis thaliana GN=At2g47250 PE=2 SV=1	1e-107	999	sp|O22899|DHX15_ARATH	Probable pre-mRNA-splicing factor ATP-dependent RNA helicase OS=Arabidopsis thaliana GN=At2g47250 PE=2 SV=1	1e-107	999
1640
1641	sp|O04017|NAC98_ARATH	Protein CUP-SHAPED COTYLEDON 2 OS=Arabidopsis thaliana GN=NAC098 PE=1 SV=1	2e-52	526	sp|O04017|NAC98_ARATH	Protein CUP-SHAPED COTYLEDON 2 OS=Arabidopsis thaliana GN=NAC098 PE=1 SV=1	2e-52	526	sp|O04017|NAC98_ARATH	Protein CUP-SHAPED COTYLEDON 2 OS=Arabidopsis thaliana GN=NAC098 PE=1 SV=1	2e-52	526
1643	sp|Q9Y265|RUVB1_HUMAN	RuvB-like 1 OS=Homo sapiens GN=RUVBL1 PE=1 SV=1	1e-144	1316	sp|Q9Y265|RUVB1_HUMAN	RuvB-like 1 OS=Homo sapiens GN=RUVBL1 PE=1 SV=1	1e-144	1316	sp|Q9Y265|RUVB1_HUMAN	RuvB-like 1 OS=Homo sapiens GN=RUVBL1 PE=1 SV=1	1e-144	1316
1646	sp|Q9M817|PTR2X_ARATH	Probable peptide transporter At1g52190 OS=Arabidopsis thaliana GN=At1g52190 PE=1 SV=1	1e-108	1005	sp|Q9M817|PTR2X_ARATH	Probable peptide transporter At1g52190 OS=Arabidopsis thaliana GN=At1g52190 PE=1 SV=1	1e-108	1005	sp|Q9M817|PTR2X_ARATH	Probable peptide transporter At1g52190 OS=Arabidopsis thaliana GN=At1g52190 PE=1 SV=1	1e-108	1005
1648	sp|Q40731|STAD_ORYSJ	Acyl-[acyl-carrier-protein] desaturase, chloroplastic OS=Oryza sativa subsp. japonica GN=Os04g0379900 PE=2 SV=1	1e-142	1301	sp|Q40731|STAD_ORYSJ	Acyl-[acyl-carrier-protein] desaturase, chloroplastic OS=Oryza sativa subsp. japonica GN=Os04g0379900 PE=2 SV=1	1e-142	1301	sp|Q40731|STAD_ORYSJ	Acyl-[acyl-carrier-protein] desaturase, chloroplastic OS=Oryza sativa subsp. japonica GN=Os04g0379900 PE=2 SV=1	1e-142	1301
1649
1651	sp|P58223|Y4837_ARATH	KH domain-containing protein At4g18375 OS=Arabidopsis thaliana GN=At4g18375 PE=2 SV=1	1e-82	744	sp|P58223|Y4837_ARATH	KH domain-containing protein At4g18375 OS=Arabidopsis thaliana GN=At4g18375 PE=2 SV=1	1e-82	744	sp|P58223|Y4837_ARATH	KH domain-containing protein At4g18375 OS=Arabidopsis thaliana GN=At4g18375 PE=2 SV=1	1e-82	744
1652	sp|P49100|CYB5_ORYSJ	Cytochrome b5 OS=Oryza sativa subsp. japonica GN=Os05g0108800 PE=2 SV=2	1e-59	366	sp|P49100|CYB5_ORYSJ	Cytochrome b5 OS=Oryza sativa subsp. japonica GN=Os05g0108800 PE=2 SV=2	1e-59	366	sp|P49100|CYB5_ORYSJ	Cytochrome b5 OS=Oryza sativa subsp. japonica GN=Os05g0108800 PE=2 SV=2	1e-59	366
1653
1656	sp|P47926|RSI1_SOLLC	Protein RSI-1 OS=Solanum lycopersicum GN=RSI-1 PE=2 SV=1	3e-21	249	sp|P47926|RSI1_SOLLC	Protein RSI-1 OS=Solanum lycopersicum GN=RSI-1 PE=2 SV=1	3e-21	249	sp|P47926|RSI1_SOLLC	Protein RSI-1 OS=Solanum lycopersicum GN=RSI-1 PE=2 SV=1	3e-21	249
1657
1658									sp|Q5MAU8|PPA27_ARATH	Probable inactive purple acid phosphatase 27 OS=Arabidopsis thaliana GN=PAP27 PE=2 SV=1	2e-11	173
1660					sp|P52184|PROF1_HORVU	Profilin-1 OS=Hordeum vulgare GN=PRO1 PE=2 SV=1	3e-17	220	sp|P52184|PROF1_HORVU	Profilin-1 OS=Hordeum vulgare GN=PRO1 PE=2 SV=1	3e-17	220
1661	sp|P93654|SYP22_ARATH	Syntaxin-22 OS=Arabidopsis thaliana GN=SYP22 PE=1 SV=1	1e-63	621	sp|P93654|SYP22_ARATH	Syntaxin-22 OS=Arabidopsis thaliana GN=SYP22 PE=1 SV=1	1e-63	621	sp|P93654|SYP22_ARATH	Syntaxin-22 OS=Arabidopsis thaliana GN=SYP22 PE=1 SV=1	1e-63	621
1662
1663	sp|Q0E2S4|PP2A3_ORYSJ	Serine/threonine-protein phosphatase PP2A-3 catalytic subunit OS=Oryza sativa subsp. japonica GN=PP2A3 PE=2 SV=1	3e-69	669	sp|Q0E2S4|PP2A3_ORYSJ	Serine/threonine-protein phosphatase PP2A-3 catalytic subunit OS=Oryza sativa subsp. japonica GN=PP2A3 PE=2 SV=1	3e-69	669	sp|Q0E2S4|PP2A3_ORYSJ	Serine/threonine-protein phosphatase PP2A-3 catalytic subunit OS=Oryza sativa subsp. japonica GN=PP2A3 PE=2 SV=1	3e-69	669
1664	sp|Q65WT0|BD31B_ORYSJ	Protein BUD31 homolog 2 OS=Oryza sativa subsp. japonica GN=Os05g0446300 PE=2 SV=1	2e-83	790	sp|Q65WT0|BD31B_ORYSJ	Protein BUD31 homolog 2 OS=Oryza sativa subsp. japonica GN=Os05g0446300 PE=2 SV=1	2e-83	790	sp|Q65WT0|BD31B_ORYSJ	Protein BUD31 homolog 2 OS=Oryza sativa subsp. japonica GN=Os05g0446300 PE=2 SV=1	2e-83	790
1667	sp|Q7SXW4|TM111_DANRE	Transmembrane protein 111 OS=Danio rerio GN=tmem111 PE=2 SV=1	3e-38	401	sp|Q7SXW4|TM111_DANRE	Transmembrane protein 111 OS=Danio rerio GN=tmem111 PE=2 SV=1	3e-38	401	sp|Q7SXW4|TM111_DANRE	Transmembrane protein 111 OS=Danio rerio GN=tmem111 PE=2 SV=1	3e-38	401
1668					sp|Q5XIF3|NDUS4_RAT	NADH dehydrogenase [ubiquinone] iron-sulfur protein 4, mitochondrial OS=Rattus norvegicus GN=Ndufs4 PE=1 SV=1	1e-16	212	sp|Q5XIF3|NDUS4_RAT	NADH dehydrogenase [ubiquinone] iron-sulfur protein 4, mitochondrial OS=Rattus norvegicus GN=Ndufs4 PE=1 SV=1	1e-16	212
1669	sp|Q55DL2|U558_DICDI	UPF0558 protein OS=Dictyostelium discoideum GN=DDB_G0270580 PE=3 SV=1	3e-34	367	sp|Q55DL2|U558_DICDI	UPF0558 protein OS=Dictyostelium discoideum GN=DDB_G0270580 PE=3 SV=1	3e-34	367	sp|Q55DL2|U558_DICDI	UPF0558 protein OS=Dictyostelium discoideum GN=DDB_G0270580 PE=3 SV=1	3e-34	367
1671	sp|Q9S7V4|HA22A_ARATH	HVA22-like protein a OS=Arabidopsis thaliana GN=HVA22A PE=2 SV=1	1e-56	560	sp|Q9S7V4|HA22A_ARATH	HVA22-like protein a OS=Arabidopsis thaliana GN=HVA22A PE=2 SV=1	1e-56	560	sp|Q9S7V4|HA22A_ARATH	HVA22-like protein a OS=Arabidopsis thaliana GN=HVA22A PE=2 SV=1	1e-56	560
1672
1675
1676	sp|Q43208|H2A4_WHEAT	Histone H2A.4 OS=Triticum aestivum GN=TH254 PE=2 SV=3	7e-38	397	sp|Q43208|H2A4_WHEAT	Histone H2A.4 OS=Triticum aestivum GN=TH254 PE=2 SV=3	7e-38	397	sp|Q43208|H2A4_WHEAT	Histone H2A.4 OS=Triticum aestivum GN=TH254 PE=2 SV=3	7e-38	397
1677	sp|Q8L5U0|CSN4_ARATH	COP9 signalosome complex subunit 4 OS=Arabidopsis thaliana GN=CSN4 PE=1 SV=2	1e-160	1458	sp|Q8L5U0|CSN4_ARATH	COP9 signalosome complex subunit 4 OS=Arabidopsis thaliana GN=CSN4 PE=1 SV=2	1e-160	1458	sp|Q8L5U0|CSN4_ARATH	COP9 signalosome complex subunit 4 OS=Arabidopsis thaliana GN=CSN4 PE=1 SV=2	1e-160	1458
1678	sp|Q8S528|AL2B7_ARATH	Aldehyde dehydrogenase family 2 member B7, mitochondrial OS=Arabidopsis thaliana GN=ALDH2B7 PE=2 SV=2	1e-136	1249	sp|Q8S528|AL2B7_ARATH	Aldehyde dehydrogenase family 2 member B7, mitochondrial OS=Arabidopsis thaliana GN=ALDH2B7 PE=2 SV=2	1e-136	1249	sp|Q8S528|AL2B7_ARATH	Aldehyde dehydrogenase family 2 member B7, mitochondrial OS=Arabidopsis thaliana GN=ALDH2B7 PE=2 SV=2	1e-136	1249
1679	sp|Q42342|CYB51_ARATH	Cytochrome b5 isoform 1 OS=Arabidopsis thaliana GN=At5g53560 PE=2 SV=2	3e-40	415	sp|Q42342|CYB51_ARATH	Cytochrome b5 isoform 1 OS=Arabidopsis thaliana GN=At5g53560 PE=2 SV=2	3e-40	415	sp|Q42342|CYB51_ARATH	Cytochrome b5 isoform 1 OS=Arabidopsis thaliana GN=At5g53560 PE=2 SV=2	3e-40	415
1680
1681
1684	sp|Q6IR61|NIT2A_XENLA	Nitrilase homolog 2-A OS=Xenopus laevis GN=nit2a PE=2 SV=1	1e-68	664	sp|Q6IR61|NIT2A_XENLA	Nitrilase homolog 2-A OS=Xenopus laevis GN=nit2a PE=2 SV=1	1e-68	664	sp|Q6IR61|NIT2A_XENLA	Nitrilase homolog 2-A OS=Xenopus laevis GN=nit2a PE=2 SV=1	1e-68	664
1685
1686	sp|Q8H0B2|ARAE3_ORYSJ	Probable UDP-arabinose 4-epimerase 3 OS=Oryza sativa subsp. japonica GN=UEL-3 PE=2 SV=1	0.0	1952	sp|Q8H0B2|ARAE3_ORYSJ	Probable UDP-arabinose 4-epimerase 3 OS=Oryza sativa subsp. japonica GN=UEL-3 PE=2 SV=1	0.0	1952	sp|Q8H0B2|ARAE3_ORYSJ	Probable UDP-arabinose 4-epimerase 3 OS=Oryza sativa subsp. japonica GN=UEL-3 PE=2 SV=1	0.0	1952
1687	sp|Q38732|DAG_ANTMA	DAG protein, chloroplastic OS=Antirrhinum majus GN=DAG PE=2 SV=1	3e-24	278	sp|Q38732|DAG_ANTMA	DAG protein, chloroplastic OS=Antirrhinum majus GN=DAG PE=2 SV=1	3e-24	278	sp|Q38732|DAG_ANTMA	DAG protein, chloroplastic OS=Antirrhinum majus GN=DAG PE=2 SV=1	3e-24	278
1688
1689
1692
1693					sp|Q55BH9|DGAT1_DICDI	Diacylglycerol O-acyltransferase 1 OS=Dictyostelium discoideum GN=dgat1 PE=3 SV=2	2e-18	164	sp|Q55BH9|DGAT1_DICDI	Diacylglycerol O-acyltransferase 1 OS=Dictyostelium discoideum GN=dgat1 PE=3 SV=2	2e-18	164
1694
1695	sp|Q9SAH8|NRAM1_ARATH	Metal transporter Nramp1 OS=Arabidopsis thaliana GN=NRAMP1 PE=2 SV=1	0.0	1166	sp|Q9SAH8|NRAM1_ARATH	Metal transporter Nramp1 OS=Arabidopsis thaliana GN=NRAMP1 PE=2 SV=1	0.0	1166	sp|Q9SAH8|NRAM1_ARATH	Metal transporter Nramp1 OS=Arabidopsis thaliana GN=NRAMP1 PE=2 SV=1	0.0	1166
1697
1702					sp|P84966|DEF5_TRIKH	Defensin Tk-AMP-D5 OS=Triticum kiharae PE=1 SV=1	1e-17	220	sp|P84966|DEF5_TRIKH	Defensin Tk-AMP-D5 OS=Triticum kiharae PE=1 SV=1	1e-17	220
1703	sp|Q8TEX9|IPO4_HUMAN	Importin-4 OS=Homo sapiens GN=IPO4 PE=1 SV=2	1e-34	374	sp|Q8TEX9|IPO4_HUMAN	Importin-4 OS=Homo sapiens GN=IPO4 PE=1 SV=2	1e-34	374	sp|Q8TEX9|IPO4_HUMAN	Importin-4 OS=Homo sapiens GN=IPO4 PE=1 SV=2	1e-34	374
1704
1706
1708	sp|Q6ZCX3|FH6_ORYSJ	Formin-like protein 6 OS=Oryza sativa subsp. japonica GN=FH6 PE=2 SV=2	6e-52	507	sp|Q6ZCX3|FH6_ORYSJ	Formin-like protein 6 OS=Oryza sativa subsp. japonica GN=FH6 PE=2 SV=2	6e-52	507	sp|Q6ZCX3|FH6_ORYSJ	Formin-like protein 6 OS=Oryza sativa subsp. japonica GN=FH6 PE=2 SV=2	6e-52	507
1712
1714
1715
1719	sp|Q54E04|VATM_DICDI	Vacuolar proton translocating ATPase 100 kDa subunit OS=Dictyostelium discoideum GN=vatM PE=1 SV=2	8e-38	397	sp|Q54E04|VATM_DICDI	Vacuolar proton translocating ATPase 100 kDa subunit OS=Dictyostelium discoideum GN=vatM PE=1 SV=2	8e-38	397	sp|Q54E04|VATM_DICDI	Vacuolar proton translocating ATPase 100 kDa subunit OS=Dictyostelium discoideum GN=vatM PE=1 SV=2	8e-38	397
1723
1725	sp|O04567|Y1719_ARATH	Probable inactive receptor kinase At1g27190 OS=Arabidopsis thaliana GN=At1g27190 PE=1 SV=1	1e-72	426	sp|O04567|Y1719_ARATH	Probable inactive receptor kinase At1g27190 OS=Arabidopsis thaliana GN=At1g27190 PE=1 SV=1	1e-72	426	sp|O04567|Y1719_ARATH	Probable inactive receptor kinase At1g27190 OS=Arabidopsis thaliana GN=At1g27190 PE=1 SV=1	1e-72	426
1726	sp|B1Q3J6|DNM1B_ORYSJ	DNA (cytosine-5)-methyltransferase 1B OS=Oryza sativa subsp. japonica GN=MET1B PE=2 SV=1	0.0	1790	sp|B1Q3J6|DNM1B_ORYSJ	DNA (cytosine-5)-methyltransferase 1B OS=Oryza sativa subsp. japonica GN=MET1B PE=2 SV=1	0.0	1790	sp|B1Q3J6|DNM1B_ORYSJ	DNA (cytosine-5)-methyltransferase 1B OS=Oryza sativa subsp. japonica GN=MET1B PE=2 SV=1	0.0	1790
1728
1729	sp|A2ZVG7|FTSH9_ORYSJ	Cell division protease ftsH homolog 9, chloroplastic/mitochondrial OS=Oryza sativa subsp. japonica GN=FTSH9 PE=3 SV=1	0.0	1511	sp|A2ZVG7|FTSH9_ORYSJ	Cell division protease ftsH homolog 9, chloroplastic/mitochondrial OS=Oryza sativa subsp. japonica GN=FTSH9 PE=3 SV=1	0.0	1511	sp|A2ZVG7|FTSH9_ORYSJ	Cell division protease ftsH homolog 9, chloroplastic/mitochondrial OS=Oryza sativa subsp. japonica GN=FTSH9 PE=3 SV=1	0.0	1511
1730	sp|Q9SQZ9|Y3478_ARATH	UPF0424 protein At3g04780 OS=Arabidopsis thaliana GN=At3g04780 PE=1 SV=2	1e-66	646	sp|Q9SQZ9|Y3478_ARATH	UPF0424 protein At3g04780 OS=Arabidopsis thaliana GN=At3g04780 PE=1 SV=2	1e-66	646	sp|Q9SQZ9|Y3478_ARATH	UPF0424 protein At3g04780 OS=Arabidopsis thaliana GN=At3g04780 PE=1 SV=2	1e-66	646
1731	sp|O22207|UBP5_ARATH	Ubiquitin carboxyl-terminal hydrolase 5 OS=Arabidopsis thaliana GN=UBP5 PE=1 SV=2	4e-66	642	sp|O22207|UBP5_ARATH	Ubiquitin carboxyl-terminal hydrolase 5 OS=Arabidopsis thaliana GN=UBP5 PE=1 SV=2	4e-66	642	sp|O22207|UBP5_ARATH	Ubiquitin carboxyl-terminal hydrolase 5 OS=Arabidopsis thaliana GN=UBP5 PE=1 SV=2	4e-66	642
1734	sp|Q8LAD0|PDX2_ARATH	Pyridoxal biosynthesis protein PDX2 OS=Arabidopsis thaliana GN=PDX2 PE=1 SV=1	9e-58	570	sp|Q8LAD0|PDX2_ARATH	Pyridoxal biosynthesis protein PDX2 OS=Arabidopsis thaliana GN=PDX2 PE=1 SV=1	9e-58	570	sp|Q8LAD0|PDX2_ARATH	Pyridoxal biosynthesis protein PDX2 OS=Arabidopsis thaliana GN=PDX2 PE=1 SV=1	9e-58	570
1736	sp|O22769|NDUV2_ARATH	NADH-ubiquinone oxidoreductase 24 kDa subunit, mitochondrial OS=Arabidopsis thaliana GN=At4g02580 PE=1 SV=3	7e-79	752	sp|O22769|NDUV2_ARATH	NADH-ubiquinone oxidoreductase 24 kDa subunit, mitochondrial OS=Arabidopsis thaliana GN=At4g02580 PE=1 SV=3	7e-79	752	sp|O22769|NDUV2_ARATH	NADH-ubiquinone oxidoreductase 24 kDa subunit, mitochondrial OS=Arabidopsis thaliana GN=At4g02580 PE=1 SV=3	7e-79	752
1738									sp|Q5T200|ZC3HD_HUMAN	Zinc finger CCCH domain-containing protein 13 OS=Homo sapiens GN=ZC3H13 PE=1 SV=1	2e-13	192
1739
1740	sp|Q8LK56|DME_ARATH	Transcriptional activator DEMETER OS=Arabidopsis thaliana GN=DME PE=1 SV=2	1e-107	999	sp|Q8LK56|DME_ARATH	Transcriptional activator DEMETER OS=Arabidopsis thaliana GN=DME PE=1 SV=2	1e-107	999	sp|Q8LK56|DME_ARATH	Transcriptional activator DEMETER OS=Arabidopsis thaliana GN=DME PE=1 SV=2	1e-107	999
1744									sp|Q6K7E6|ERF1_ORYSJ	Ethylene-responsive transcription factor 1 OS=Oryza sativa subsp. japonica GN=EREBP1 PE=1 SV=1	8e-11	165
1745	sp|Q8VYU7|PPA4_ARATH	Purple acid phosphatase 4 OS=Arabidopsis thaliana GN=PAP4 PE=2 SV=1	2e-63	619	sp|Q8VYU7|PPA4_ARATH	Purple acid phosphatase 4 OS=Arabidopsis thaliana GN=PAP4 PE=2 SV=1	2e-63	619	sp|Q8VYU7|PPA4_ARATH	Purple acid phosphatase 4 OS=Arabidopsis thaliana GN=PAP4 PE=2 SV=1	2e-63	619
1748
1751									sp|Q14746|COG2_HUMAN	Conserved oligomeric Golgi complex subunit 2 OS=Homo sapiens GN=COG2 PE=1 SV=1	2e-12	177
1753	sp|Q39017|DGK1_ARATH	Diacylglycerol kinase 1 OS=Arabidopsis thaliana GN=DGK1 PE=1 SV=2	8e-94	879	sp|Q39017|DGK1_ARATH	Diacylglycerol kinase 1 OS=Arabidopsis thaliana GN=DGK1 PE=1 SV=2	8e-94	879	sp|Q39017|DGK1_ARATH	Diacylglycerol kinase 1 OS=Arabidopsis thaliana GN=DGK1 PE=1 SV=2	8e-94	879
1755	sp|P42749|UBC5_ARATH	Ubiquitin-conjugating enzyme E2 5 OS=Arabidopsis thaliana GN=UBC5 PE=2 SV=2	3e-69	668	sp|P42749|UBC5_ARATH	Ubiquitin-conjugating enzyme E2 5 OS=Arabidopsis thaliana GN=UBC5 PE=2 SV=2	3e-69	668	sp|P42749|UBC5_ARATH	Ubiquitin-conjugating enzyme E2 5 OS=Arabidopsis thaliana GN=UBC5 PE=2 SV=2	3e-69	668
1756	sp|Q54YA0|ACLY_DICDI	Probable ATP-citrate synthase OS=Dictyostelium discoideum GN=acly PE=1 SV=1	7e-81	770	sp|Q54YA0|ACLY_DICDI	Probable ATP-citrate synthase OS=Dictyostelium discoideum GN=acly PE=1 SV=1	7e-81	770	sp|Q54YA0|ACLY_DICDI	Probable ATP-citrate synthase OS=Dictyostelium discoideum GN=acly PE=1 SV=1	7e-81	770
1757	sp|Q01899|HSP7M_PHAVU	Heat shock 70 kDa protein, mitochondrial OS=Phaseolus vulgaris PE=2 SV=1	0.0	2057	sp|Q01899|HSP7M_PHAVU	Heat shock 70 kDa protein, mitochondrial OS=Phaseolus vulgaris PE=2 SV=1	0.0	2057	sp|Q01899|HSP7M_PHAVU	Heat shock 70 kDa protein, mitochondrial OS=Phaseolus vulgaris PE=2 SV=1	0.0	2057
1759
1760
1761	sp|A4IG32|CBAA1_DANRE	Calcium-binding atopy-related autoantigen 1 OS=Danio rerio GN=cbara1 PE=2 SV=1	2e-33	363	sp|A4IG32|CBAA1_DANRE	Calcium-binding atopy-related autoantigen 1 OS=Danio rerio GN=cbara1 PE=2 SV=1	2e-33	363	sp|A4IG32|CBAA1_DANRE	Calcium-binding atopy-related autoantigen 1 OS=Danio rerio GN=cbara1 PE=2 SV=1	2e-33	363
1762	sp|P35130|UBC2_MEDSA	Ubiquitin-conjugating enzyme E2 2 OS=Medicago sativa GN=UBC2 PE=2 SV=1	9e-83	785	sp|P35130|UBC2_MEDSA	Ubiquitin-conjugating enzyme E2 2 OS=Medicago sativa GN=UBC2 PE=2 SV=1	9e-83	785	sp|P35130|UBC2_MEDSA	Ubiquitin-conjugating enzyme E2 2 OS=Medicago sativa GN=UBC2 PE=2 SV=1	9e-83	785
1763
1764	sp|Q9T034|SYFA_ARATH	Probable phenylalanyl-tRNA synthetase alpha chain OS=Arabidopsis thaliana GN=At4g39280 PE=2 SV=3	1e-155	1411	sp|Q9T034|SYFA_ARATH	Probable phenylalanyl-tRNA synthetase alpha chain OS=Arabidopsis thaliana GN=At4g39280 PE=2 SV=3	1e-155	1411	sp|Q9T034|SYFA_ARATH	Probable phenylalanyl-tRNA synthetase alpha chain OS=Arabidopsis thaliana GN=At4g39280 PE=2 SV=3	1e-155	1411
1766	sp|Q0J4I1|CKB21_ORYSJ	Cyclin-dependent kinase B2-1 OS=Oryza sativa subsp. japonica GN=CDKB2-1 PE=1 SV=1	5e-76	727	sp|Q0J4I1|CKB21_ORYSJ	Cyclin-dependent kinase B2-1 OS=Oryza sativa subsp. japonica GN=CDKB2-1 PE=1 SV=1	5e-76	727	sp|Q0J4I1|CKB21_ORYSJ	Cyclin-dependent kinase B2-1 OS=Oryza sativa subsp. japonica GN=CDKB2-1 PE=1 SV=1	5e-76	727
1768	sp|A4VR38|THIC_PSEU5	Thiamine biosynthesis protein thiC OS=Pseudomonas stutzeri (strain A1501) GN=thiC PE=3 SV=1	0.0	1073	sp|A4VR38|THIC_PSEU5	Thiamine biosynthesis protein thiC OS=Pseudomonas stutzeri (strain A1501) GN=thiC PE=3 SV=1	0.0	1073	sp|A4VR38|THIC_PSEU5	Thiamine biosynthesis protein thiC OS=Pseudomonas stutzeri (strain A1501) GN=thiC PE=3 SV=1	0.0	1073
1769	sp|O82391|JOSL_ARATH	Josephin-like protein OS=Arabidopsis thaliana GN=At2g29640 PE=2 SV=1	4e-55	547	sp|O82391|JOSL_ARATH	Josephin-like protein OS=Arabidopsis thaliana GN=At2g29640 PE=2 SV=1	4e-55	547	sp|O82391|JOSL_ARATH	Josephin-like protein OS=Arabidopsis thaliana GN=At2g29640 PE=2 SV=1	4e-55	547
1772	sp|Q92616|GCN1L_HUMAN	Translational activator GCN1 OS=Homo sapiens GN=GCN1L1 PE=1 SV=5	6e-53	476	sp|Q92616|GCN1L_HUMAN	Translational activator GCN1 OS=Homo sapiens GN=GCN1L1 PE=1 SV=5	6e-53	476	sp|Q92616|GCN1L_HUMAN	Translational activator GCN1 OS=Homo sapiens GN=GCN1L1 PE=1 SV=5	6e-53	476
1774	sp|O43090|NDH2_SCHPO	Probable NADH-ubiquinone oxidoreductase C947.15c, mitochondrial OS=Schizosaccharomyces pombe GN=SPBC947.15c PE=2 SV=1	3e-28	317	sp|O43090|NDH2_SCHPO	Probable NADH-ubiquinone oxidoreductase C947.15c, mitochondrial OS=Schizosaccharomyces pombe GN=SPBC947.15c PE=2 SV=1	3e-28	317	sp|O43090|NDH2_SCHPO	Probable NADH-ubiquinone oxidoreductase C947.15c, mitochondrial OS=Schizosaccharomyces pombe GN=SPBC947.15c PE=2 SV=1	3e-28	317
1775	sp|P56286|IF2A_SCHPO	Eukaryotic translation initiation factor 2 subunit alpha OS=Schizosaccharomyces pombe GN=tif211 PE=1 SV=1	2e-37	394	sp|P56286|IF2A_SCHPO	Eukaryotic translation initiation factor 2 subunit alpha OS=Schizosaccharomyces pombe GN=tif211 PE=1 SV=1	2e-37	394	sp|P56286|IF2A_SCHPO	Eukaryotic translation initiation factor 2 subunit alpha OS=Schizosaccharomyces pombe GN=tif211 PE=1 SV=1	2e-37	394
1776
1777	sp|Q7GCL7|NAC74_ORYSJ	NAC domain-containing protein 74 OS=Oryza sativa subsp. japonica GN=NAC74 PE=2 SV=1	1e-24	284	sp|Q7GCL7|NAC74_ORYSJ	NAC domain-containing protein 74 OS=Oryza sativa subsp. japonica GN=NAC74 PE=2 SV=1	1e-24	284	sp|Q7GCL7|NAC74_ORYSJ	NAC domain-containing protein 74 OS=Oryza sativa subsp. japonica GN=NAC74 PE=2 SV=1	1e-24	284
1778
1779	sp|Q9LXC9|IPYR1_ARATH	Soluble inorganic pyrophosphatase 1, chloroplastic OS=Arabidopsis thaliana GN=PPA1 PE=1 SV=1	1e-108	912	sp|Q9LXC9|IPYR1_ARATH	Soluble inorganic pyrophosphatase 1, chloroplastic OS=Arabidopsis thaliana GN=PPA1 PE=1 SV=1	1e-108	912	sp|Q9LXC9|IPYR1_ARATH	Soluble inorganic pyrophosphatase 1, chloroplastic OS=Arabidopsis thaliana GN=PPA1 PE=1 SV=1	1e-108	912
1780									sp|Q05CL8|LARP7_MOUSE	La-related protein 7 OS=Mus musculus GN=Larp7 PE=1 SV=2	2e-15	207
1781
1783	sp|P12782|PGKH_WHEAT	Phosphoglycerate kinase, chloroplastic OS=Triticum aestivum PE=2 SV=1	1e-53	530	sp|P12782|PGKH_WHEAT	Phosphoglycerate kinase, chloroplastic OS=Triticum aestivum PE=2 SV=1	1e-53	530	sp|P12782|PGKH_WHEAT	Phosphoglycerate kinase, chloroplastic OS=Triticum aestivum PE=2 SV=1	1e-53	530
1784
1786	sp|Q76P23|PM34_DICDI	Mitochondrial substrate carrier family protein Q OS=Dictyostelium discoideum GN=mcfQ PE=2 SV=1	1e-26	302	sp|Q76P23|PM34_DICDI	Mitochondrial substrate carrier family protein Q OS=Dictyostelium discoideum GN=mcfQ PE=2 SV=1	1e-26	302	sp|Q76P23|PM34_DICDI	Mitochondrial substrate carrier family protein Q OS=Dictyostelium discoideum GN=mcfQ PE=2 SV=1	1e-26	302
1788
1791	sp|Q54SN4|RPAC1_DICDI	DNA-directed RNA polymerases I and III subunit rpac1 OS=Dictyostelium discoideum GN=polr1c PE=3 SV=1	3e-33	357	sp|Q54SN4|RPAC1_DICDI	DNA-directed RNA polymerases I and III subunit rpac1 OS=Dictyostelium discoideum GN=polr1c PE=3 SV=1	3e-33	357	sp|Q54SN4|RPAC1_DICDI	DNA-directed RNA polymerases I and III subunit rpac1 OS=Dictyostelium discoideum GN=polr1c PE=3 SV=1	3e-33	357
1793
1795	sp|P80030|FABI_BRANA	Enoyl-[acyl-carrier-protein] reductase [NADH], chloroplastic OS=Brassica napus PE=1 SV=2	1e-140	1280	sp|P80030|FABI_BRANA	Enoyl-[acyl-carrier-protein] reductase [NADH], chloroplastic OS=Brassica napus PE=1 SV=2	1e-140	1280	sp|P80030|FABI_BRANA	Enoyl-[acyl-carrier-protein] reductase [NADH], chloroplastic OS=Brassica napus PE=1 SV=2	1e-140	1280
1796	sp|Q9Y3E0|GOT1B_HUMAN	Vesicle transport protein GOT1B OS=Homo sapiens GN=GOLT1B PE=1 SV=1	4e-25	288	sp|Q9Y3E0|GOT1B_HUMAN	Vesicle transport protein GOT1B OS=Homo sapiens GN=GOLT1B PE=1 SV=1	4e-25	288	sp|Q9Y3E0|GOT1B_HUMAN	Vesicle transport protein GOT1B OS=Homo sapiens GN=GOLT1B PE=1 SV=1	4e-25	288
1797	sp|Q8W206|CSN6A_ARATH	COP9 signalosome complex subunit 6a OS=Arabidopsis thaliana GN=CSN6A PE=1 SV=2	1e-106	985	sp|Q8W206|CSN6A_ARATH	COP9 signalosome complex subunit 6a OS=Arabidopsis thaliana GN=CSN6A PE=1 SV=2	1e-106	985	sp|Q8W206|CSN6A_ARATH	COP9 signalosome complex subunit 6a OS=Arabidopsis thaliana GN=CSN6A PE=1 SV=2	1e-106	985
1799	sp|O00754|MA2B1_HUMAN	Lysosomal alpha-mannosidase OS=Homo sapiens GN=MAN2B1 PE=1 SV=3	1e-65	639	sp|O00754|MA2B1_HUMAN	Lysosomal alpha-mannosidase OS=Homo sapiens GN=MAN2B1 PE=1 SV=3	1e-65	639	sp|O00754|MA2B1_HUMAN	Lysosomal alpha-mannosidase OS=Homo sapiens GN=MAN2B1 PE=1 SV=3	1e-65	639
1801	sp|Q9S9K4|ASPL2_ARATH	Aspartic proteinase-like protein 2 OS=Arabidopsis thaliana GN=At1g65240 PE=1 SV=2	4e-75	417	sp|Q9S9K4|ASPL2_ARATH	Aspartic proteinase-like protein 2 OS=Arabidopsis thaliana GN=At1g65240 PE=1 SV=2	4e-75	417	sp|Q9S9K4|ASPL2_ARATH	Aspartic proteinase-like protein 2 OS=Arabidopsis thaliana GN=At1g65240 PE=1 SV=2	4e-75	417
1803
1806	sp|Q0P4J9|S5A3_XENTR	3-oxo-5-alpha-steroid 4-dehydrogenase 3 OS=Xenopus tropicalis GN=srd5a3 PE=2 SV=1	4e-27	306	sp|Q0P4J9|S5A3_XENTR	3-oxo-5-alpha-steroid 4-dehydrogenase 3 OS=Xenopus tropicalis GN=srd5a3 PE=2 SV=1	4e-27	306	sp|Q0P4J9|S5A3_XENTR	3-oxo-5-alpha-steroid 4-dehydrogenase 3 OS=Xenopus tropicalis GN=srd5a3 PE=2 SV=1	4e-27	306
1808	sp|Q9SJ44|UEV1C_ARATH	Ubiquitin-conjugating enzyme E2 variant 1C OS=Arabidopsis thaliana GN=UEV1C PE=1 SV=1	5e-65	631	sp|Q9SJ44|UEV1C_ARATH	Ubiquitin-conjugating enzyme E2 variant 1C OS=Arabidopsis thaliana GN=UEV1C PE=1 SV=1	5e-65	631	sp|Q9SJ44|UEV1C_ARATH	Ubiquitin-conjugating enzyme E2 variant 1C OS=Arabidopsis thaliana GN=UEV1C PE=1 SV=1	5e-65	631
1810
1811	sp|Q8LDB8|RING2_ARATH	E3 ubiquitin-protein ligase At1g63170 OS=Arabidopsis thaliana GN=At1g63170 PE=2 SV=2	9e-66	638	sp|Q8LDB8|RING2_ARATH	E3 ubiquitin-protein ligase At1g63170 OS=Arabidopsis thaliana GN=At1g63170 PE=2 SV=2	9e-66	638	sp|Q8LDB8|RING2_ARATH	E3 ubiquitin-protein ligase At1g63170 OS=Arabidopsis thaliana GN=At1g63170 PE=2 SV=2	9e-66	638
1812	sp|Q9AY76|ADF2_ORYSJ	Actin-depolymerizing factor 2 OS=Oryza sativa subsp. japonica GN=ADF2 PE=2 SV=1	8e-74	709	sp|Q9AY76|ADF2_ORYSJ	Actin-depolymerizing factor 2 OS=Oryza sativa subsp. japonica GN=ADF2 PE=2 SV=1	8e-74	709	sp|Q9AY76|ADF2_ORYSJ	Actin-depolymerizing factor 2 OS=Oryza sativa subsp. japonica GN=ADF2 PE=2 SV=1	8e-74	709
1813
1814	sp|Q38953|DHX8_ARATH	Probable pre-mRNA-splicing factor ATP-dependent RNA helicase OS=Arabidopsis thaliana GN=At3g26560 PE=1 SV=2	1e-158	1439	sp|Q38953|DHX8_ARATH	Probable pre-mRNA-splicing factor ATP-dependent RNA helicase OS=Arabidopsis thaliana GN=At3g26560 PE=1 SV=2	1e-158	1439	sp|Q38953|DHX8_ARATH	Probable pre-mRNA-splicing factor ATP-dependent RNA helicase OS=Arabidopsis thaliana GN=At3g26560 PE=1 SV=2	1e-158	1439
1817	sp|Q05957|PDP_DIACA	Petal death protein OS=Dianthus caryophyllus GN=PDP PE=1 SV=1	8e-42	435	sp|Q05957|PDP_DIACA	Petal death protein OS=Dianthus caryophyllus GN=PDP PE=1 SV=1	8e-42	435	sp|Q05957|PDP_DIACA	Petal death protein OS=Dianthus caryophyllus GN=PDP PE=1 SV=1	8e-42	435
1818	sp|Q9LFU5|TRM1_ARATH	Probable N(2),N(2)-dimethylguanosine tRNA methyltransferase 1 OS=Arabidopsis thaliana GN=At5g15810 PE=2 SV=3	1e-145	1271	sp|Q9LFU5|TRM1_ARATH	Probable N(2),N(2)-dimethylguanosine tRNA methyltransferase 1 OS=Arabidopsis thaliana GN=At5g15810 PE=2 SV=3	1e-145	1271	sp|Q9LFU5|TRM1_ARATH	Probable N(2),N(2)-dimethylguanosine tRNA methyltransferase 1 OS=Arabidopsis thaliana GN=At5g15810 PE=2 SV=3	1e-145	1271
1822
1825
1826
1827	sp|Q9SVG4|RETOL_ARATH	Reticuline oxidase-like protein OS=Arabidopsis thaliana GN=At4g20830 PE=1 SV=2	7e-59	581	sp|Q9SVG4|RETOL_ARATH	Reticuline oxidase-like protein OS=Arabidopsis thaliana GN=At4g20830 PE=1 SV=2	7e-59	581	sp|Q9SVG4|RETOL_ARATH	Reticuline oxidase-like protein OS=Arabidopsis thaliana GN=At4g20830 PE=1 SV=2	7e-59	581
1830	sp|Q8L9G7|APH1_ARATH	Gamma-secretase subunit APH1-like OS=Arabidopsis thaliana GN=At2g31440 PE=2 SV=2	7e-66	640	sp|Q8L9G7|APH1_ARATH	Gamma-secretase subunit APH1-like OS=Arabidopsis thaliana GN=At2g31440 PE=2 SV=2	7e-66	640	sp|Q8L9G7|APH1_ARATH	Gamma-secretase subunit APH1-like OS=Arabidopsis thaliana GN=At2g31440 PE=2 SV=2	7e-66	640
1831	sp|Q5PP37|ATXR2_ARATH	Histone-lysine N-methyltransferase ATXR2 OS=Arabidopsis thaliana GN=ATXR2 PE=2 SV=1	6e-96	900	sp|Q5PP37|ATXR2_ARATH	Histone-lysine N-methyltransferase ATXR2 OS=Arabidopsis thaliana GN=ATXR2 PE=2 SV=1	6e-96	900	sp|Q5PP37|ATXR2_ARATH	Histone-lysine N-methyltransferase ATXR2 OS=Arabidopsis thaliana GN=ATXR2 PE=2 SV=1	6e-96	900
1834
1835	sp|O04433|SRP14_ORYSJ	Signal recognition particle 14 kDa protein OS=Oryza sativa subsp. japonica GN=SRP14 PE=2 SV=1	1e-41	429	sp|O04433|SRP14_ORYSJ	Signal recognition particle 14 kDa protein OS=Oryza sativa subsp. japonica GN=SRP14 PE=2 SV=1	1e-41	429	sp|O04433|SRP14_ORYSJ	Signal recognition particle 14 kDa protein OS=Oryza sativa subsp. japonica GN=SRP14 PE=2 SV=1	1e-41	429
1837	sp|O22969|Y2416_ARATH	Uncharacterized protein At2g34160 OS=Arabidopsis thaliana GN=At2g34160 PE=1 SV=1	4e-40	418	sp|O22969|Y2416_ARATH	Uncharacterized protein At2g34160 OS=Arabidopsis thaliana GN=At2g34160 PE=1 SV=1	4e-40	418	sp|O22969|Y2416_ARATH	Uncharacterized protein At2g34160 OS=Arabidopsis thaliana GN=At2g34160 PE=1 SV=1	4e-40	418
1838	sp|Q05609|CTR1_ARATH	Serine/threonine-protein kinase CTR1 OS=Arabidopsis thaliana GN=CTR1 PE=1 SV=1	5e-49	495	sp|Q05609|CTR1_ARATH	Serine/threonine-protein kinase CTR1 OS=Arabidopsis thaliana GN=CTR1 PE=1 SV=1	5e-49	495	sp|Q05609|CTR1_ARATH	Serine/threonine-protein kinase CTR1 OS=Arabidopsis thaliana GN=CTR1 PE=1 SV=1	5e-49	495
1839
1841									sp|Q55BR7|RPTOR_DICDI	Protein raptor homolog OS=Dictyostelium discoideum GN=raptor PE=1 SV=1	1e-14	199
1842	sp|Q9C7S5|PSYR1_ARATH	Tyrosine-sulfated glycopeptide receptor 1 OS=Arabidopsis thaliana GN=PSYR1 PE=2 SV=1	4e-60	498	sp|Q9C7S5|PSYR1_ARATH	Tyrosine-sulfated glycopeptide receptor 1 OS=Arabidopsis thaliana GN=PSYR1 PE=2 SV=1	4e-60	498	sp|Q9C7S5|PSYR1_ARATH	Tyrosine-sulfated glycopeptide receptor 1 OS=Arabidopsis thaliana GN=PSYR1 PE=2 SV=1	4e-60	498
1843	sp|O54804|CHKA_MOUSE	Choline kinase alpha OS=Mus musculus GN=Chka PE=2 SV=2	2e-25	290	sp|O54804|CHKA_MOUSE	Choline kinase alpha OS=Mus musculus GN=Chka PE=2 SV=2	2e-25	290	sp|O54804|CHKA_MOUSE	Choline kinase alpha OS=Mus musculus GN=Chka PE=2 SV=2	2e-25	290
1844
1845
1846
1848
1851	sp|Q9SFU6|CALS9_ARATH	Callose synthase 9 OS=Arabidopsis thaliana GN=CALS9 PE=2 SV=1	0.0	1826	sp|Q9SFU6|CALS9_ARATH	Callose synthase 9 OS=Arabidopsis thaliana GN=CALS9 PE=2 SV=1	0.0	1826	sp|Q9SFU6|CALS9_ARATH	Callose synthase 9 OS=Arabidopsis thaliana GN=CALS9 PE=2 SV=1	0.0	1826
1852
1855	sp|P27788|FER3_MAIZE	Ferredoxin-3, chloroplastic OS=Zea mays GN=FDX3 PE=2 SV=1	4e-44	448	sp|P27788|FER3_MAIZE	Ferredoxin-3, chloroplastic OS=Zea mays GN=FDX3 PE=2 SV=1	4e-44	448	sp|P27788|FER3_MAIZE	Ferredoxin-3, chloroplastic OS=Zea mays GN=FDX3 PE=2 SV=1	4e-44	448
1856	sp|Q8BKC5|IPO5_MOUSE	Importin-5 OS=Mus musculus GN=Ipo5 PE=1 SV=3	4e-54	449	sp|Q8BKC5|IPO5_MOUSE	Importin-5 OS=Mus musculus GN=Ipo5 PE=1 SV=3	4e-54	449	sp|Q8BKC5|IPO5_MOUSE	Importin-5 OS=Mus musculus GN=Ipo5 PE=1 SV=3	4e-54	449
1858	sp|P82413|RK19_SPIOL	50S ribosomal protein L19, chloroplastic OS=Spinacia oleracea GN=RPL19 PE=1 SV=2	2e-29	324	sp|P82413|RK19_SPIOL	50S ribosomal protein L19, chloroplastic OS=Spinacia oleracea GN=RPL19 PE=1 SV=2	2e-29	324	sp|P82413|RK19_SPIOL	50S ribosomal protein L19, chloroplastic OS=Spinacia oleracea GN=RPL19 PE=1 SV=2	2e-29	324
1859
1860
1861	sp|Q5R9K4|TMM49_PONAB	Transmembrane protein 49 OS=Pongo abelii GN=TMEM49 PE=2 SV=1	2e-37	397	sp|Q5R9K4|TMM49_PONAB	Transmembrane protein 49 OS=Pongo abelii GN=TMEM49 PE=2 SV=1	2e-37	397	sp|Q5R9K4|TMM49_PONAB	Transmembrane protein 49 OS=Pongo abelii GN=TMEM49 PE=2 SV=1	2e-37	397
1862
1863
1864	sp|Q921I9|EXOS4_MOUSE	Exosome complex exonuclease RRP41 OS=Mus musculus GN=Exosc4 PE=2 SV=3	5e-47	477	sp|Q921I9|EXOS4_MOUSE	Exosome complex exonuclease RRP41 OS=Mus musculus GN=Exosc4 PE=2 SV=3	5e-47	477	sp|Q921I9|EXOS4_MOUSE	Exosome complex exonuclease RRP41 OS=Mus musculus GN=Exosc4 PE=2 SV=3	5e-47	477
1865	sp|Q0DWQ7|CCB12_ORYSJ	Cyclin-B1-2 OS=Oryza sativa subsp. japonica GN=CYCB1-2 PE=3 SV=1	3e-33	359	sp|Q0DWQ7|CCB12_ORYSJ	Cyclin-B1-2 OS=Oryza sativa subsp. japonica GN=CYCB1-2 PE=3 SV=1	3e-33	359	sp|Q0DWQ7|CCB12_ORYSJ	Cyclin-B1-2 OS=Oryza sativa subsp. japonica GN=CYCB1-2 PE=3 SV=1	3e-33	359
1866									sp|O49354|COQ3_ARATH	Hexaprenyldihydroxybenzoate methyltransferase, mitochondrial OS=Arabidopsis thaliana GN=COQ3 PE=2 SV=2	5e-13	181
1868	sp|Q9FE20|PBS1_ARATH	Serine/threonine-protein kinase PBS1 OS=Arabidopsis thaliana GN=PBS1 PE=1 SV=1	2e-68	665	sp|Q9FE20|PBS1_ARATH	Serine/threonine-protein kinase PBS1 OS=Arabidopsis thaliana GN=PBS1 PE=1 SV=1	2e-68	665	sp|Q9FE20|PBS1_ARATH	Serine/threonine-protein kinase PBS1 OS=Arabidopsis thaliana GN=PBS1 PE=1 SV=1	2e-68	665
1870
1871	sp|Q7KWX9|EXOS3_DICDI	Putative exosome complex exonuclease rrp40 OS=Dictyostelium discoideum GN=exosc3 PE=3 SV=1	6e-39	409	sp|Q7KWX9|EXOS3_DICDI	Putative exosome complex exonuclease rrp40 OS=Dictyostelium discoideum GN=exosc3 PE=3 SV=1	6e-39	409	sp|Q7KWX9|EXOS3_DICDI	Putative exosome complex exonuclease rrp40 OS=Dictyostelium discoideum GN=exosc3 PE=3 SV=1	6e-39	409
1872
1873
1874
1875
1877
1879									sp|Q9FL28|FLS2_ARATH	LRR receptor-like serine/threonine-protein kinase FLS2 OS=Arabidopsis thaliana GN=FLS2 PE=1 SV=1	8e-11	165
1880
1881	sp|Q9CWK8|SNX2_MOUSE	Sorting nexin-2 OS=Mus musculus GN=Snx2 PE=1 SV=2	2e-24	284	sp|Q9CWK8|SNX2_MOUSE	Sorting nexin-2 OS=Mus musculus GN=Snx2 PE=1 SV=2	2e-24	284	sp|Q9CWK8|SNX2_MOUSE	Sorting nexin-2 OS=Mus musculus GN=Snx2 PE=1 SV=2	2e-24	284
1883
1884	sp|Q9M1S8|GCP2_ARATH	Probable glutamate carboxypeptidase 2 OS=Arabidopsis thaliana GN=AMP1 PE=1 SV=2	5e-72	694	sp|Q9M1S8|GCP2_ARATH	Probable glutamate carboxypeptidase 2 OS=Arabidopsis thaliana GN=AMP1 PE=1 SV=2	5e-72	694	sp|Q9M1S8|GCP2_ARATH	Probable glutamate carboxypeptidase 2 OS=Arabidopsis thaliana GN=AMP1 PE=1 SV=2	5e-72	694
1885	sp|Q9LTR9|NMT1_ARATH	Glycylpeptide N-tetradecanoyltransferase 1 OS=Arabidopsis thaliana GN=NMT1 PE=1 SV=2	2e-59	583	sp|Q9LTR9|NMT1_ARATH	Glycylpeptide N-tetradecanoyltransferase 1 OS=Arabidopsis thaliana GN=NMT1 PE=1 SV=2	2e-59	583	sp|Q9LTR9|NMT1_ARATH	Glycylpeptide N-tetradecanoyltransferase 1 OS=Arabidopsis thaliana GN=NMT1 PE=1 SV=2	2e-59	583
1886	sp|Q9SH88|RRS1_ARATH	Ribosome biogenesis regulatory protein homolog OS=Arabidopsis thaliana GN=At2g37990 PE=2 SV=2	3e-58	575	sp|Q9SH88|RRS1_ARATH	Ribosome biogenesis regulatory protein homolog OS=Arabidopsis thaliana GN=At2g37990 PE=2 SV=2	3e-58	575	sp|Q9SH88|RRS1_ARATH	Ribosome biogenesis regulatory protein homolog OS=Arabidopsis thaliana GN=At2g37990 PE=2 SV=2	3e-58	575
1888	sp|Q86H36|RPA1_DICDI	DNA-directed RNA polymerase I subunit rpa1 OS=Dictyostelium discoideum GN=polr1a PE=3 SV=1	1e-35	376	sp|Q86H36|RPA1_DICDI	DNA-directed RNA polymerase I subunit rpa1 OS=Dictyostelium discoideum GN=polr1a PE=3 SV=1	1e-35	376	sp|Q86H36|RPA1_DICDI	DNA-directed RNA polymerase I subunit rpa1 OS=Dictyostelium discoideum GN=polr1a PE=3 SV=1	1e-35	376
1889	sp|Q769E5|CAX1A_ORYSJ	Vacuolar cation/proton exchanger 1a OS=Oryza sativa subsp. japonica GN=CAX1a PE=1 SV=1	1e-75	724	sp|Q769E5|CAX1A_ORYSJ	Vacuolar cation/proton exchanger 1a OS=Oryza sativa subsp. japonica GN=CAX1a PE=1 SV=1	1e-75	724	sp|Q769E5|CAX1A_ORYSJ	Vacuolar cation/proton exchanger 1a OS=Oryza sativa subsp. japonica GN=CAX1a PE=1 SV=1	1e-75	724
1893	sp|Q6MEW4|GPMA_PARUW	2,3-bisphosphoglycerate-dependent phosphoglycerate mutase OS=Protochlamydia amoebophila (strain UWE25) GN=gpmA PE=3 SV=1	3e-60	592	sp|Q6MEW4|GPMA_PARUW	2,3-bisphosphoglycerate-dependent phosphoglycerate mutase OS=Protochlamydia amoebophila (strain UWE25) GN=gpmA PE=3 SV=1	3e-60	592	sp|Q6MEW4|GPMA_PARUW	2,3-bisphosphoglycerate-dependent phosphoglycerate mutase OS=Protochlamydia amoebophila (strain UWE25) GN=gpmA PE=3 SV=1	3e-60	592
1900	sp|Q8N3C0|HELC1_HUMAN	Activating signal cointegrator 1 complex subunit 3 OS=Homo sapiens GN=ASCC3 PE=1 SV=3	3e-46	474	sp|Q8N3C0|HELC1_HUMAN	Activating signal cointegrator 1 complex subunit 3 OS=Homo sapiens GN=ASCC3 PE=1 SV=3	3e-46	474	sp|Q8N3C0|HELC1_HUMAN	Activating signal cointegrator 1 complex subunit 3 OS=Homo sapiens GN=ASCC3 PE=1 SV=3	3e-46	474
1903
1904
1906
1907	sp|P11143|HSP70_MAIZE	Heat shock 70 kDa protein OS=Zea mays GN=HSP70 PE=3 SV=2	2e-65	635	sp|P11143|HSP70_MAIZE	Heat shock 70 kDa protein OS=Zea mays GN=HSP70 PE=3 SV=2	2e-65	635	sp|P11143|HSP70_MAIZE	Heat shock 70 kDa protein OS=Zea mays GN=HSP70 PE=3 SV=2	2e-65	635
1909	sp|Q10P67|DAPB2_ORYSJ	Probable dihydrodipicolinate reductase 2, chloroplastic OS=Oryza sativa subsp. japonica GN=DAPB2 PE=2 SV=1	1e-130	1192	sp|Q10P67|DAPB2_ORYSJ	Probable dihydrodipicolinate reductase 2, chloroplastic OS=Oryza sativa subsp. japonica GN=DAPB2 PE=2 SV=1	1e-130	1192	sp|Q10P67|DAPB2_ORYSJ	Probable dihydrodipicolinate reductase 2, chloroplastic OS=Oryza sativa subsp. japonica GN=DAPB2 PE=2 SV=1	1e-130	1192
1911					sp|Q54DK3|CDC7_DICDI	Probable serine/threonine-protein kinase cdc7 OS=Dictyostelium discoideum GN=cdc7 PE=3 SV=1	3e-16	212	sp|Q54DK3|CDC7_DICDI	Probable serine/threonine-protein kinase cdc7 OS=Dictyostelium discoideum GN=cdc7 PE=3 SV=1	3e-16	212
1912	sp|Q9MAX5|COPZ1_ORYSJ	Coatomer subunit zeta-1 OS=Oryza sativa subsp. japonica GN=COPZ1 PE=2 SV=1	8e-78	743	sp|Q9MAX5|COPZ1_ORYSJ	Coatomer subunit zeta-1 OS=Oryza sativa subsp. japonica GN=COPZ1 PE=2 SV=1	8e-78	743	sp|Q9MAX5|COPZ1_ORYSJ	Coatomer subunit zeta-1 OS=Oryza sativa subsp. japonica GN=COPZ1 PE=2 SV=1	8e-78	743
1913
1914
1915	sp|Q9C801|MOS2_ARATH	Protein MOS2 OS=Arabidopsis thaliana GN=MOS2 PE=2 SV=1	1e-34	372	sp|Q9C801|MOS2_ARATH	Protein MOS2 OS=Arabidopsis thaliana GN=MOS2 PE=2 SV=1	1e-34	372	sp|Q9C801|MOS2_ARATH	Protein MOS2 OS=Arabidopsis thaliana GN=MOS2 PE=2 SV=1	1e-34	372
1916
1917
1918
1919	sp|Q7XC27|CNBL1_ORYSJ	Calcineurin B-like protein 1 OS=Oryza sativa subsp. japonica GN=CBL1 PE=2 SV=2	1e-106	984	sp|Q7XC27|CNBL1_ORYSJ	Calcineurin B-like protein 1 OS=Oryza sativa subsp. japonica GN=CBL1 PE=2 SV=2	1e-106	984	sp|Q7XC27|CNBL1_ORYSJ	Calcineurin B-like protein 1 OS=Oryza sativa subsp. japonica GN=CBL1 PE=2 SV=2	1e-106	984
1920					sp|Q54RF3|EI2BE_DICDI	Translation initiation factor eIF-2B subunit epsilon OS=Dictyostelium discoideum GN=eif2b5 PE=3 SV=1	1e-20	252	sp|Q54RF3|EI2BE_DICDI	Translation initiation factor eIF-2B subunit epsilon OS=Dictyostelium discoideum GN=eif2b5 PE=3 SV=1	1e-20	252
1922	sp|Q9AXB0|DCUP1_ORYSJ	Uroporphyrinogen decarboxylase 1, chloroplastic OS=Oryza sativa subsp. japonica GN=Os01g0622300 PE=2 SV=1	1e-62	611	sp|Q9AXB0|DCUP1_ORYSJ	Uroporphyrinogen decarboxylase 1, chloroplastic OS=Oryza sativa subsp. japonica GN=Os01g0622300 PE=2 SV=1	1e-62	611	sp|Q9AXB0|DCUP1_ORYSJ	Uroporphyrinogen decarboxylase 1, chloroplastic OS=Oryza sativa subsp. japonica GN=Os01g0622300 PE=2 SV=1	1e-62	611
1924	sp|P52303|AP1B1_RAT	AP-1 complex subunit beta-1 OS=Rattus norvegicus GN=Ap1b1 PE=1 SV=1	3e-24	282	sp|P52303|AP1B1_RAT	AP-1 complex subunit beta-1 OS=Rattus norvegicus GN=Ap1b1 PE=1 SV=1	3e-24	282	sp|P52303|AP1B1_RAT	AP-1 complex subunit beta-1 OS=Rattus norvegicus GN=Ap1b1 PE=1 SV=1	3e-24	282
1925	sp|Q8BWU5|OSGEP_MOUSE	Probable O-sialoglycoprotein endopeptidase OS=Mus musculus GN=Osgep PE=2 SV=2	6e-75	466	sp|Q8BWU5|OSGEP_MOUSE	Probable O-sialoglycoprotein endopeptidase OS=Mus musculus GN=Osgep PE=2 SV=2	6e-75	466	sp|Q8BWU5|OSGEP_MOUSE	Probable O-sialoglycoprotein endopeptidase OS=Mus musculus GN=Osgep PE=2 SV=2	6e-75	466
1927
1929	sp|P0C896|PP209_ARATH	Pentatricopeptide repeat-containing protein At3g02650, mitochondrial OS=Arabidopsis thaliana GN=At3g02650 PE=2 SV=1	5e-93	876	sp|P0C896|PP209_ARATH	Pentatricopeptide repeat-containing protein At3g02650, mitochondrial OS=Arabidopsis thaliana GN=At3g02650 PE=2 SV=1	5e-93	876	sp|P0C896|PP209_ARATH	Pentatricopeptide repeat-containing protein At3g02650, mitochondrial OS=Arabidopsis thaliana GN=At3g02650 PE=2 SV=1	5e-93	876
1931	sp|Q04903|FNTB_PEA	Protein farnesyltransferase subunit beta OS=Pisum sativum GN=FTB PE=2 SV=1	1e-121	1109	sp|Q04903|FNTB_PEA	Protein farnesyltransferase subunit beta OS=Pisum sativum GN=FTB PE=2 SV=1	1e-121	1109	sp|Q04903|FNTB_PEA	Protein farnesyltransferase subunit beta OS=Pisum sativum GN=FTB PE=2 SV=1	1e-121	1109
1934									sp|Q6GL87|GRTP1_XENTR	Growth hormone-regulated TBC protein 1 OS=Xenopus tropicalis GN=grtp1 PE=2 SV=1	2e-12	183
1935	sp|Q0J2C6|ANM1_ORYSJ	Probable protein arginine N-methyltransferase 1 OS=Oryza sativa subsp. japonica GN=PRMT1 PE=2 SV=1	1e-160	1457	sp|Q0J2C6|ANM1_ORYSJ	Probable protein arginine N-methyltransferase 1 OS=Oryza sativa subsp. japonica GN=PRMT1 PE=2 SV=1	1e-160	1457	sp|Q0J2C6|ANM1_ORYSJ	Probable protein arginine N-methyltransferase 1 OS=Oryza sativa subsp. japonica GN=PRMT1 PE=2 SV=1	1e-160	1457
1938
1939	sp|Q10I26|RH34_ORYSJ	DEAD-box ATP-dependent RNA helicase 34 OS=Oryza sativa subsp. japonica GN=Os03g0566800 PE=2 SV=1	1e-144	1319	sp|Q10I26|RH34_ORYSJ	DEAD-box ATP-dependent RNA helicase 34 OS=Oryza sativa subsp. japonica GN=Os03g0566800 PE=2 SV=1	1e-144	1319	sp|Q10I26|RH34_ORYSJ	DEAD-box ATP-dependent RNA helicase 34 OS=Oryza sativa subsp. japonica GN=Os03g0566800 PE=2 SV=1	1e-144	1319
1941
1942
1943
1944	sp|P16968|IAA1_HORVU	Alpha-amylase inhibitor BMAI-1 (Fragment) OS=Hordeum vulgare GN=IAM1 PE=1 SV=2	1e-84	800	sp|P16968|IAA1_HORVU	Alpha-amylase inhibitor BMAI-1 (Fragment) OS=Hordeum vulgare GN=IAM1 PE=1 SV=2	1e-84	800	sp|P16968|IAA1_HORVU	Alpha-amylase inhibitor BMAI-1 (Fragment) OS=Hordeum vulgare GN=IAM1 PE=1 SV=2	1e-84	800
1945
1946	sp|Q9M2Z4|MSBP2_ARATH	Membrane steroid-binding protein 2 OS=Arabidopsis thaliana GN=MSBP2 PE=1 SV=1	2e-38	350	sp|Q9M2Z4|MSBP2_ARATH	Membrane steroid-binding protein 2 OS=Arabidopsis thaliana GN=MSBP2 PE=1 SV=1	2e-38	350	sp|Q9M2Z4|MSBP2_ARATH	Membrane steroid-binding protein 2 OS=Arabidopsis thaliana GN=MSBP2 PE=1 SV=1	2e-38	350
1947					sp|Q9ZVC9|FRS3_ARATH	Protein FAR1-RELATED SEQUENCE 3 OS=Arabidopsis thaliana GN=FRS3 PE=2 SV=2	9e-16	209	sp|Q9ZVC9|FRS3_ARATH	Protein FAR1-RELATED SEQUENCE 3 OS=Arabidopsis thaliana GN=FRS3 PE=2 SV=2	9e-16	209
1948					sp|Q5BDW4|PRP5_EMENI	Pre-mRNA-processing ATP-dependent RNA helicase prp5 OS=Emericella nidulans GN=prp5 PE=3 SV=1	6e-17	219	sp|Q5BDW4|PRP5_EMENI	Pre-mRNA-processing ATP-dependent RNA helicase prp5 OS=Emericella nidulans GN=prp5 PE=3 SV=1	6e-17	219
1951
1952
1953	sp|Q5JJI4|TOM20_ORYSJ	Probable mitochondrial import receptor subunit TOM20 OS=Oryza sativa subsp. japonica GN=TOM20 PE=2 SV=1	2e-42	438	sp|Q5JJI4|TOM20_ORYSJ	Probable mitochondrial import receptor subunit TOM20 OS=Oryza sativa subsp. japonica GN=TOM20 PE=2 SV=1	2e-42	438	sp|Q5JJI4|TOM20_ORYSJ	Probable mitochondrial import receptor subunit TOM20 OS=Oryza sativa subsp. japonica GN=TOM20 PE=2 SV=1	2e-42	438
1954
1955
1958	sp|P05336|ADH1_HORVU	Alcohol dehydrogenase 1 OS=Hordeum vulgare GN=ADH1 PE=2 SV=1	0.0	1812	sp|P05336|ADH1_HORVU	Alcohol dehydrogenase 1 OS=Hordeum vulgare GN=ADH1 PE=2 SV=1	0.0	1812	sp|P05336|ADH1_HORVU	Alcohol dehydrogenase 1 OS=Hordeum vulgare GN=ADH1 PE=2 SV=1	0.0	1812
1959	sp|Q2RAP0|GLDH1_ORYSJ	L-galactono-1,4-lactone dehydrogenase 1, mitochondrial OS=Oryza sativa subsp. japonica GN=GLDH1 PE=2 SV=1	8e-87	790	sp|Q2RAP0|GLDH1_ORYSJ	L-galactono-1,4-lactone dehydrogenase 1, mitochondrial OS=Oryza sativa subsp. japonica GN=GLDH1 PE=2 SV=1	8e-87	790	sp|Q2RAP0|GLDH1_ORYSJ	L-galactono-1,4-lactone dehydrogenase 1, mitochondrial OS=Oryza sativa subsp. japonica GN=GLDH1 PE=2 SV=1	8e-87	790
1960
1962
1964	sp|Q5QM99|RL37A_ORYSJ	60S ribosomal protein L37a OS=Oryza sativa subsp. japonica GN=Os01g0679700 PE=1 SV=1	8e-48	481	sp|Q5QM99|RL37A_ORYSJ	60S ribosomal protein L37a OS=Oryza sativa subsp. japonica GN=Os01g0679700 PE=1 SV=1	8e-48	481	sp|Q5QM99|RL37A_ORYSJ	60S ribosomal protein L37a OS=Oryza sativa subsp. japonica GN=Os01g0679700 PE=1 SV=1	8e-48	481
1965
1966
1967	sp|Q500Z2|ZDH20_ARATH	Probable S-acyltransferase At5g04270 OS=Arabidopsis thaliana GN=At5g04270 PE=2 SV=1	3e-28	314	sp|Q500Z2|ZDH20_ARATH	Probable S-acyltransferase At5g04270 OS=Arabidopsis thaliana GN=At5g04270 PE=2 SV=1	3e-28	314	sp|Q500Z2|ZDH20_ARATH	Probable S-acyltransferase At5g04270 OS=Arabidopsis thaliana GN=At5g04270 PE=2 SV=1	3e-28	314
1968	sp|Q5SNN4|C3H40_ORYSJ	Zinc finger CCCH domain-containing protein 40 OS=Oryza sativa subsp. japonica GN=Os06g0170500 PE=2 SV=1	1e-100	933	sp|Q5SNN4|C3H40_ORYSJ	Zinc finger CCCH domain-containing protein 40 OS=Oryza sativa subsp. japonica GN=Os06g0170500 PE=2 SV=1	1e-100	933	sp|Q5SNN4|C3H40_ORYSJ	Zinc finger CCCH domain-containing protein 40 OS=Oryza sativa subsp. japonica GN=Os06g0170500 PE=2 SV=1	1e-100	933
1969									sp|Q6DEY1|SPF30_XENTR	Survival of motor neuron-related-splicing factor 30 OS=Xenopus tropicalis GN=smndc1 PE=2 SV=1	2e-13	189
1971					sp|Q9Y394|DHRS7_HUMAN	Dehydrogenase/reductase SDR family member 7 OS=Homo sapiens GN=DHRS7 PE=1 SV=1	8e-18	224	sp|Q9Y394|DHRS7_HUMAN	Dehydrogenase/reductase SDR family member 7 OS=Homo sapiens GN=DHRS7 PE=1 SV=1	8e-18	224
1973
1976	sp|A1E9S1|ATPA_SORBI	ATP synthase subunit alpha, chloroplastic OS=Sorghum bicolor GN=atpA PE=3 SV=1	5e-85	803	sp|A1E9S1|ATPA_SORBI	ATP synthase subunit alpha, chloroplastic OS=Sorghum bicolor GN=atpA PE=3 SV=1	5e-85	803	sp|A1E9S1|ATPA_SORBI	ATP synthase subunit alpha, chloroplastic OS=Sorghum bicolor GN=atpA PE=3 SV=1	5e-85	803
1977	sp|P28523|CSK2A_MAIZE	Casein kinase II subunit alpha OS=Zea mays GN=ACK2 PE=1 SV=1	1e-160	1456	sp|P28523|CSK2A_MAIZE	Casein kinase II subunit alpha OS=Zea mays GN=ACK2 PE=1 SV=1	1e-160	1456	sp|P28523|CSK2A_MAIZE	Casein kinase II subunit alpha OS=Zea mays GN=ACK2 PE=1 SV=1	1e-160	1456
1978
1979
1981
1982									sp|Q9XGY5|TIM13_ORYSJ	Mitochondrial import inner membrane translocase subunit Tim13 OS=Oryza sativa subsp. japonica GN=TIM13 PE=3 SV=2	2e-11	169
1983	sp|P52178|TPT2_BRAOB	Triose phosphate/phosphate translocator, non-green plastid, chloroplastic OS=Brassica oleracea var. botrytis GN=NGTPT PE=2 SV=1	8e-27	302	sp|P52178|TPT2_BRAOB	Triose phosphate/phosphate translocator, non-green plastid, chloroplastic OS=Brassica oleracea var. botrytis GN=NGTPT PE=2 SV=1	8e-27	302	sp|P52178|TPT2_BRAOB	Triose phosphate/phosphate translocator, non-green plastid, chloroplastic OS=Brassica oleracea var. botrytis GN=NGTPT PE=2 SV=1	8e-27	302
1984	sp|Q75I54|CCA31_ORYSJ	Cyclin-A3-1 OS=Oryza sativa subsp. japonica GN=CYCA3-1 PE=3 SV=1	7e-41	422	sp|Q75I54|CCA31_ORYSJ	Cyclin-A3-1 OS=Oryza sativa subsp. japonica GN=CYCA3-1 PE=3 SV=1	7e-41	422	sp|Q75I54|CCA31_ORYSJ	Cyclin-A3-1 OS=Oryza sativa subsp. japonica GN=CYCA3-1 PE=3 SV=1	7e-41	422
1986
1987	sp|Q6K2E8|ILVB1_ORYSJ	Acetolactate synthase 1, chloroplastic OS=Oryza sativa subsp. japonica GN=ALS1 PE=2 SV=1	1e-143	1184	sp|Q6K2E8|ILVB1_ORYSJ	Acetolactate synthase 1, chloroplastic OS=Oryza sativa subsp. japonica GN=ALS1 PE=2 SV=1	1e-143	1184	sp|Q6K2E8|ILVB1_ORYSJ	Acetolactate synthase 1, chloroplastic OS=Oryza sativa subsp. japonica GN=ALS1 PE=2 SV=1	1e-143	1184
1988	sp|Q05737|YPTM2_MAIZE	GTP-binding protein YPTM2 OS=Zea mays GN=YPTM2 PE=2 SV=1	1e-101	945	sp|Q05737|YPTM2_MAIZE	GTP-binding protein YPTM2 OS=Zea mays GN=YPTM2 PE=2 SV=1	1e-101	945	sp|Q05737|YPTM2_MAIZE	GTP-binding protein YPTM2 OS=Zea mays GN=YPTM2 PE=2 SV=1	1e-101	945
1989	sp|Q91WM3|U3IP2_MOUSE	U3 small nucleolar RNA-interacting protein 2 OS=Mus musculus GN=Rrp9 PE=1 SV=1	3e-50	507	sp|Q91WM3|U3IP2_MOUSE	U3 small nucleolar RNA-interacting protein 2 OS=Mus musculus GN=Rrp9 PE=1 SV=1	3e-50	507	sp|Q91WM3|U3IP2_MOUSE	U3 small nucleolar RNA-interacting protein 2 OS=Mus musculus GN=Rrp9 PE=1 SV=1	3e-50	507
1990
1991									sp|Q91WG5|AAKG2_MOUSE	5'-AMP-activated protein kinase subunit gamma-2 OS=Mus musculus GN=Prkag2 PE=1 SV=1	2e-14	193
1992					sp|Q6PDY2|AEDO_MOUSE	2-aminoethanethiol dioxygenase OS=Mus musculus GN=Ado PE=1 SV=2	2e-16	214	sp|Q6PDY2|AEDO_MOUSE	2-aminoethanethiol dioxygenase OS=Mus musculus GN=Ado PE=1 SV=2	2e-16	214
1993	sp|Q6AUG0|U2AFB_ORYSJ	Splicing factor U2af small subunit B OS=Oryza sativa subsp. japonica GN=U2AF35B PE=2 SV=1	1e-98	923	sp|Q6AUG0|U2AFB_ORYSJ	Splicing factor U2af small subunit B OS=Oryza sativa subsp. japonica GN=U2AF35B PE=2 SV=1	1e-98	923	sp|Q6AUG0|U2AFB_ORYSJ	Splicing factor U2af small subunit B OS=Oryza sativa subsp. japonica GN=U2AF35B PE=2 SV=1	1e-98	923
1994
1995
1996
1998	sp|Q8W1L6|MFP_ORYSJ	Peroxisomal fatty acid beta-oxidation multifunctional protein OS=Oryza sativa subsp. japonica GN=MFP PE=1 SV=2	0.0	1788	sp|Q8W1L6|MFP_ORYSJ	Peroxisomal fatty acid beta-oxidation multifunctional protein OS=Oryza sativa subsp. japonica GN=MFP PE=1 SV=2	0.0	1788	sp|Q8W1L6|MFP_ORYSJ	Peroxisomal fatty acid beta-oxidation multifunctional protein OS=Oryza sativa subsp. japonica GN=MFP PE=1 SV=2	0.0	1788
2000
2002					sp|Q03164|HRX_HUMAN	Histone-lysine N-methyltransferase HRX OS=Homo sapiens GN=MLL PE=1 SV=5	4e-20	249	sp|Q03164|HRX_HUMAN	Histone-lysine N-methyltransferase HRX OS=Homo sapiens GN=MLL PE=1 SV=5	4e-20	249
2003									sp|B8CH70|RL34_SHEPW	50S ribosomal protein L34 OS=Shewanella piezotolerans (strain WP3 / JCM 13877) GN=rpmH PE=3 SV=1	7e-11	164
2004	sp|Q54KZ8|EIF3M_DICDI	Eukaryotic translation initiation factor 3 subunit M OS=Dictyostelium discoideum GN=eif3m PE=1 SV=1	9e-36	382	sp|Q54KZ8|EIF3M_DICDI	Eukaryotic translation initiation factor 3 subunit M OS=Dictyostelium discoideum GN=eif3m PE=1 SV=1	9e-36	382	sp|Q54KZ8|EIF3M_DICDI	Eukaryotic translation initiation factor 3 subunit M OS=Dictyostelium discoideum GN=eif3m PE=1 SV=1	9e-36	382
2005	sp|Q5JNC0|COQ5_ORYSJ	Ubiquinone biosynthesis methyltransferase COQ5, mitochondrial OS=Oryza sativa subsp. japonica GN=COQ5 PE=2 SV=1	1e-115	981	sp|Q5JNC0|COQ5_ORYSJ	Ubiquinone biosynthesis methyltransferase COQ5, mitochondrial OS=Oryza sativa subsp. japonica GN=COQ5 PE=2 SV=1	1e-115	981	sp|Q5JNC0|COQ5_ORYSJ	Ubiquinone biosynthesis methyltransferase COQ5, mitochondrial OS=Oryza sativa subsp. japonica GN=COQ5 PE=2 SV=1	1e-115	981
2006
2007
2008
2009	sp|Q6Z3A3|GSH1B_ORYSJ	Glutamate--cysteine ligase B, chloroplastic OS=Oryza sativa subsp. japonica GN=GSH1-2 PE=3 SV=1	1e-132	1033	sp|Q6Z3A3|GSH1B_ORYSJ	Glutamate--cysteine ligase B, chloroplastic OS=Oryza sativa subsp. japonica GN=GSH1-2 PE=3 SV=1	1e-132	1033	sp|Q6Z3A3|GSH1B_ORYSJ	Glutamate--cysteine ligase B, chloroplastic OS=Oryza sativa subsp. japonica GN=GSH1-2 PE=3 SV=1	1e-132	1033
2010	sp|Q9SJL6|MEM11_ARATH	Membrin-11 OS=Arabidopsis thaliana GN=MEMB11 PE=1 SV=1	2e-57	566	sp|Q9SJL6|MEM11_ARATH	Membrin-11 OS=Arabidopsis thaliana GN=MEMB11 PE=1 SV=1	2e-57	566	sp|Q9SJL6|MEM11_ARATH	Membrin-11 OS=Arabidopsis thaliana GN=MEMB11 PE=1 SV=1	2e-57	566
2011	sp|Q9SQT8|DHQSD_ARATH	Bifunctional 3-dehydroquinate dehydratase/shikimate dehydrogenase, chloroplastic OS=Arabidopsis thaliana GN=EMB3004 PE=1 SV=1	8e-95	891	sp|Q9SQT8|DHQSD_ARATH	Bifunctional 3-dehydroquinate dehydratase/shikimate dehydrogenase, chloroplastic OS=Arabidopsis thaliana GN=EMB3004 PE=1 SV=1	8e-95	891	sp|Q9SQT8|DHQSD_ARATH	Bifunctional 3-dehydroquinate dehydratase/shikimate dehydrogenase, chloroplastic OS=Arabidopsis thaliana GN=EMB3004 PE=1 SV=1	8e-95	891
2012					sp|Q5RCP3|LSM8_PONAB	U6 snRNA-associated Sm-like protein LSm8 OS=Pongo abelii GN=LSM8 PE=3 SV=3	7e-19	171	sp|Q5RCP3|LSM8_PONAB	U6 snRNA-associated Sm-like protein LSm8 OS=Pongo abelii GN=LSM8 PE=3 SV=3	7e-19	171
2013
2014
2020					sp|P59234|YIPL_SOLTU	Protein yippee-like OS=Solanum tuberosum PE=2 SV=1	2e-20	243	sp|P59234|YIPL_SOLTU	Protein yippee-like OS=Solanum tuberosum PE=2 SV=1	2e-20	243
2021	sp|Q76E23|IF4G1_ARATH	Eukaryotic translation initiation factor 4G OS=Arabidopsis thaliana GN=EIF4G PE=1 SV=1	9e-27	302	sp|Q76E23|IF4G1_ARATH	Eukaryotic translation initiation factor 4G OS=Arabidopsis thaliana GN=EIF4G PE=1 SV=1	9e-27	302	sp|Q76E23|IF4G1_ARATH	Eukaryotic translation initiation factor 4G OS=Arabidopsis thaliana GN=EIF4G PE=1 SV=1	9e-27	302
2022
2023	sp|Q10LJ0|NCBP1_ORYSJ	Nuclear cap-binding protein subunit 1 OS=Oryza sativa subsp. japonica GN=ABH1 PE=2 SV=1	8e-86	810	sp|Q10LJ0|NCBP1_ORYSJ	Nuclear cap-binding protein subunit 1 OS=Oryza sativa subsp. japonica GN=ABH1 PE=2 SV=1	8e-86	810	sp|Q10LJ0|NCBP1_ORYSJ	Nuclear cap-binding protein subunit 1 OS=Oryza sativa subsp. japonica GN=ABH1 PE=2 SV=1	8e-86	810
2024					sp|Q91W90|TXND5_MOUSE	Thioredoxin domain-containing protein 5 OS=Mus musculus GN=Txndc5 PE=1 SV=2	1e-20	247	sp|Q91W90|TXND5_MOUSE	Thioredoxin domain-containing protein 5 OS=Mus musculus GN=Txndc5 PE=1 SV=2	1e-20	247
2025									sp|Q12893|TM115_HUMAN	Transmembrane protein 115 OS=Homo sapiens GN=TMEM115 PE=1 SV=1	7e-14	192
2026
2027	sp|Q9LST7|PSB3_ORYSJ	Proteasome subunit beta type-3 OS=Oryza sativa subsp. japonica GN=PBC1 PE=2 SV=1	1e-100	914	sp|Q9LST7|PSB3_ORYSJ	Proteasome subunit beta type-3 OS=Oryza sativa subsp. japonica GN=PBC1 PE=2 SV=1	1e-100	914	sp|Q9LST7|PSB3_ORYSJ	Proteasome subunit beta type-3 OS=Oryza sativa subsp. japonica GN=PBC1 PE=2 SV=1	1e-100	914
2028	sp|Q9CPY6|CQ039_MOUSE	Uncharacterized protein C17orf39 homolog OS=Mus musculus PE=2 SV=1	2e-21	255	sp|Q9CPY6|CQ039_MOUSE	Uncharacterized protein C17orf39 homolog OS=Mus musculus PE=2 SV=1	2e-21	255	sp|Q9CPY6|CQ039_MOUSE	Uncharacterized protein C17orf39 homolog OS=Mus musculus PE=2 SV=1	2e-21	255
2029	sp|Q4R5D9|YTHD2_MACFA	YTH domain family protein 2 OS=Macaca fascicularis GN=YTHDF2 PE=2 SV=1	1e-51	519	sp|Q4R5D9|YTHD2_MACFA	YTH domain family protein 2 OS=Macaca fascicularis GN=YTHDF2 PE=2 SV=1	1e-51	519	sp|Q4R5D9|YTHD2_MACFA	YTH domain family protein 2 OS=Macaca fascicularis GN=YTHDF2 PE=2 SV=1	1e-51	519
2031									sp|Q8IWJ2|GCC2_HUMAN	GRIP and coiled-coil domain-containing protein 2 OS=Homo sapiens GN=GCC2 PE=1 SV=3	8e-13	185
2032	sp|Q84WJ2|PRI2_ARATH	Probable DNA primase large subunit OS=Arabidopsis thaliana GN=At1g67320 PE=2 SV=2	5e-99	925	sp|Q84WJ2|PRI2_ARATH	Probable DNA primase large subunit OS=Arabidopsis thaliana GN=At1g67320 PE=2 SV=2	5e-99	925	sp|Q84WJ2|PRI2_ARATH	Probable DNA primase large subunit OS=Arabidopsis thaliana GN=At1g67320 PE=2 SV=2	5e-99	925
2034	sp|Q5T280|CI114_HUMAN	Uncharacterized protein C9orf114 OS=Homo sapiens GN=C9orf114 PE=1 SV=3	9e-44	451	sp|Q5T280|CI114_HUMAN	Uncharacterized protein C9orf114 OS=Homo sapiens GN=C9orf114 PE=1 SV=3	9e-44	451	sp|Q5T280|CI114_HUMAN	Uncharacterized protein C9orf114 OS=Homo sapiens GN=C9orf114 PE=1 SV=3	9e-44	451
2036
2038
2040	sp|Q8BJS4|UN84B_MOUSE	Protein unc-84 homolog B OS=Mus musculus GN=Unc84b PE=1 SV=2	6e-23	271	sp|Q8BJS4|UN84B_MOUSE	Protein unc-84 homolog B OS=Mus musculus GN=Unc84b PE=1 SV=2	6e-23	271	sp|Q8BJS4|UN84B_MOUSE	Protein unc-84 homolog B OS=Mus musculus GN=Unc84b PE=1 SV=2	6e-23	271
2044
2045	sp|Q3ZWD8|KGUA_DEHSC	Guanylate kinase OS=Dehalococcoides sp. (strain CBDB1) GN=gmk PE=3 SV=1	2e-44	455	sp|Q3ZWD8|KGUA_DEHSC	Guanylate kinase OS=Dehalococcoides sp. (strain CBDB1) GN=gmk PE=3 SV=1	2e-44	455	sp|Q3ZWD8|KGUA_DEHSC	Guanylate kinase OS=Dehalococcoides sp. (strain CBDB1) GN=gmk PE=3 SV=1	2e-44	455
2046	sp|P25866|UBC2_WHEAT	Ubiquitin-conjugating enzyme E2 2 OS=Triticum aestivum GN=UBC2 PE=1 SV=1	4e-87	823	sp|P25866|UBC2_WHEAT	Ubiquitin-conjugating enzyme E2 2 OS=Triticum aestivum GN=UBC2 PE=1 SV=1	4e-87	823	sp|P25866|UBC2_WHEAT	Ubiquitin-conjugating enzyme E2 2 OS=Triticum aestivum GN=UBC2 PE=1 SV=1	4e-87	823
2047	sp|Q9XEE2|ANXD2_ARATH	Annexin D2 OS=Arabidopsis thaliana GN=ANN2 PE=2 SV=1	5e-79	754	sp|Q9XEE2|ANXD2_ARATH	Annexin D2 OS=Arabidopsis thaliana GN=ANN2 PE=2 SV=1	5e-79	754	sp|Q9XEE2|ANXD2_ARATH	Annexin D2 OS=Arabidopsis thaliana GN=ANN2 PE=2 SV=1	5e-79	754
2048
2049	sp|Q3HRP5|CNBL2_ORYSJ	Calcineurin B-like protein 2 OS=Oryza sativa subsp. japonica GN=CBL2 PE=2 SV=1	1e-118	1094	sp|Q3HRP5|CNBL2_ORYSJ	Calcineurin B-like protein 2 OS=Oryza sativa subsp. japonica GN=CBL2 PE=2 SV=1	1e-118	1094	sp|Q3HRP5|CNBL2_ORYSJ	Calcineurin B-like protein 2 OS=Oryza sativa subsp. japonica GN=CBL2 PE=2 SV=1	1e-118	1094
2050	sp|Q7XRU4|MUB4_ORYSJ	Membrane-anchored ubiquitin-fold protein 4 OS=Oryza sativa subsp. japonica GN=MUB4 PE=2 SV=2	5e-56	554	sp|Q7XRU4|MUB4_ORYSJ	Membrane-anchored ubiquitin-fold protein 4 OS=Oryza sativa subsp. japonica GN=MUB4 PE=2 SV=2	5e-56	554	sp|Q7XRU4|MUB4_ORYSJ	Membrane-anchored ubiquitin-fold protein 4 OS=Oryza sativa subsp. japonica GN=MUB4 PE=2 SV=2	5e-56	554
2051	sp|Q9LSU1|PSA5_ORYSJ	Proteasome subunit alpha type-5 OS=Oryza sativa subsp. japonica GN=PAE1 PE=2 SV=1	4e-30	329	sp|Q9LSU1|PSA5_ORYSJ	Proteasome subunit alpha type-5 OS=Oryza sativa subsp. japonica GN=PAE1 PE=2 SV=1	4e-30	329	sp|Q9LSU1|PSA5_ORYSJ	Proteasome subunit alpha type-5 OS=Oryza sativa subsp. japonica GN=PAE1 PE=2 SV=1	4e-30	329
2052	sp|B0C9F4|RLMN_ACAM1	Ribosomal RNA large subunit methyltransferase N OS=Acaryochloris marina (strain MBIC 11017) GN=rlmN PE=3 SV=1	8e-63	614	sp|B0C9F4|RLMN_ACAM1	Ribosomal RNA large subunit methyltransferase N OS=Acaryochloris marina (strain MBIC 11017) GN=rlmN PE=3 SV=1	8e-63	614	sp|B0C9F4|RLMN_ACAM1	Ribosomal RNA large subunit methyltransferase N OS=Acaryochloris marina (strain MBIC 11017) GN=rlmN PE=3 SV=1	8e-63	614
2053	sp|O48646|GPX6_ARATH	Probable phospholipid hydroperoxide glutathione peroxidase 6, mitochondrial OS=Arabidopsis thaliana GN=GPX6 PE=2 SV=2	3e-67	651	sp|O48646|GPX6_ARATH	Probable phospholipid hydroperoxide glutathione peroxidase 6, mitochondrial OS=Arabidopsis thaliana GN=GPX6 PE=2 SV=2	3e-67	651	sp|O48646|GPX6_ARATH	Probable phospholipid hydroperoxide glutathione peroxidase 6, mitochondrial OS=Arabidopsis thaliana GN=GPX6 PE=2 SV=2	3e-67	651
2056
2057	sp|Q9ZQ34|Y2433_ARATH	Uncharacterized protein At2g24330 OS=Arabidopsis thaliana GN=At2g24330 PE=2 SV=1	3e-79	758	sp|Q9ZQ34|Y2433_ARATH	Uncharacterized protein At2g24330 OS=Arabidopsis thaliana GN=At2g24330 PE=2 SV=1	3e-79	758	sp|Q9ZQ34|Y2433_ARATH	Uncharacterized protein At2g24330 OS=Arabidopsis thaliana GN=At2g24330 PE=2 SV=1	3e-79	758
2060	sp|Q9S9U0|CALSB_ARATH	Callose synthase 11 OS=Arabidopsis thaliana GN=CALS11 PE=2 SV=1	1e-59	526	sp|Q9S9U0|CALSB_ARATH	Callose synthase 11 OS=Arabidopsis thaliana GN=CALS11 PE=2 SV=1	1e-59	526	sp|Q9S9U0|CALSB_ARATH	Callose synthase 11 OS=Arabidopsis thaliana GN=CALS11 PE=2 SV=1	1e-59	526
2062
2063					sp|Q8R2N2|CIR1A_MOUSE	Cirhin OS=Mus musculus GN=Cirh1a PE=2 SV=3	2e-18	232	sp|Q8R2N2|CIR1A_MOUSE	Cirhin OS=Mus musculus GN=Cirh1a PE=2 SV=3	2e-18	232
2065
2066	sp|Q9S9U0|CALSB_ARATH	Callose synthase 11 OS=Arabidopsis thaliana GN=CALS11 PE=2 SV=1	0.0	1980	sp|Q9S9U0|CALSB_ARATH	Callose synthase 11 OS=Arabidopsis thaliana GN=CALS11 PE=2 SV=1	0.0	1980	sp|Q9S9U0|CALSB_ARATH	Callose synthase 11 OS=Arabidopsis thaliana GN=CALS11 PE=2 SV=1	0.0	1980
2067
2070
2071
2072	sp|Q9SQI3|FATB_GOSHI	Myristoyl-acyl carrier protein thioesterase, chloroplastic OS=Gossypium hirsutum GN=FATB1 PE=1 SV=1	1e-131	1209	sp|Q9SQI3|FATB_GOSHI	Myristoyl-acyl carrier protein thioesterase, chloroplastic OS=Gossypium hirsutum GN=FATB1 PE=1 SV=1	1e-131	1209	sp|Q9SQI3|FATB_GOSHI	Myristoyl-acyl carrier protein thioesterase, chloroplastic OS=Gossypium hirsutum GN=FATB1 PE=1 SV=1	1e-131	1209
2074
2075	sp|Q9QZE7|TSNAX_MOUSE	Translin-associated protein X OS=Mus musculus GN=Tsnax PE=1 SV=1	4e-28	282	sp|Q9QZE7|TSNAX_MOUSE	Translin-associated protein X OS=Mus musculus GN=Tsnax PE=1 SV=1	4e-28	282	sp|Q9QZE7|TSNAX_MOUSE	Translin-associated protein X OS=Mus musculus GN=Tsnax PE=1 SV=1	4e-28	282
2076	sp|Q7XZF7|GYRA_ORYSJ	Probable DNA gyrase subunit A, chloroplastic/mitochondrial OS=Oryza sativa subsp. japonica GN=GYRA PE=2 SV=2	1e-133	1220	sp|Q7XZF7|GYRA_ORYSJ	Probable DNA gyrase subunit A, chloroplastic/mitochondrial OS=Oryza sativa subsp. japonica GN=GYRA PE=2 SV=2	1e-133	1220	sp|Q7XZF7|GYRA_ORYSJ	Probable DNA gyrase subunit A, chloroplastic/mitochondrial OS=Oryza sativa subsp. japonica GN=GYRA PE=2 SV=2	1e-133	1220
2077
2078
2079									sp|Q84J78|SSBP_ARATH	Single-stranded DNA-binding protein, mitochondrial OS=Arabidopsis thaliana GN=At4g11060 PE=2 SV=1	4e-12	175
2080	sp|P21577|6PGD_SYNE7	6-phosphogluconate dehydrogenase, decarboxylating OS=Synechococcus elongatus (strain PCC 7942) GN=gnd PE=1 SV=4	5e-36	381	sp|P21577|6PGD_SYNE7	6-phosphogluconate dehydrogenase, decarboxylating OS=Synechococcus elongatus (strain PCC 7942) GN=gnd PE=1 SV=4	5e-36	381	sp|P21577|6PGD_SYNE7	6-phosphogluconate dehydrogenase, decarboxylating OS=Synechococcus elongatus (strain PCC 7942) GN=gnd PE=1 SV=4	5e-36	381
2083	sp|O81488|Y5621_ARATH	PHD finger protein At5g26210 OS=Arabidopsis thaliana GN=At5g26210 PE=1 SV=2	3e-56	500	sp|O81488|Y5621_ARATH	PHD finger protein At5g26210 OS=Arabidopsis thaliana GN=At5g26210 PE=1 SV=2	3e-56	500	sp|O81488|Y5621_ARATH	PHD finger protein At5g26210 OS=Arabidopsis thaliana GN=At5g26210 PE=1 SV=2	3e-56	500
2084	sp|Q9S850|SUOX_ARATH	Sulfite oxidase OS=Arabidopsis thaliana GN=SOX PE=1 SV=1	1e-119	1102	sp|Q9S850|SUOX_ARATH	Sulfite oxidase OS=Arabidopsis thaliana GN=SOX PE=1 SV=1	1e-119	1102	sp|Q9S850|SUOX_ARATH	Sulfite oxidase OS=Arabidopsis thaliana GN=SOX PE=1 SV=1	1e-119	1102
2090	sp|Q9SJ20|RIR1_ARATH	Ribonucleoside-diphosphate reductase large subunit OS=Arabidopsis thaliana GN=RNR1 PE=1 SV=1	1e-29	327	sp|Q9SJ20|RIR1_ARATH	Ribonucleoside-diphosphate reductase large subunit OS=Arabidopsis thaliana GN=RNR1 PE=1 SV=1	1e-29	327	sp|Q9SJ20|RIR1_ARATH	Ribonucleoside-diphosphate reductase large subunit OS=Arabidopsis thaliana GN=RNR1 PE=1 SV=1	1e-29	327
2092	sp|Q9LGR0|SSP1A_ORYSJ	FACT complex subunit SSRP1-A OS=Oryza sativa subsp. japonica GN=SSRP1-A PE=2 SV=1	2e-50	403	sp|Q9LGR0|SSP1A_ORYSJ	FACT complex subunit SSRP1-A OS=Oryza sativa subsp. japonica GN=SSRP1-A PE=2 SV=1	2e-50	403	sp|Q9LGR0|SSP1A_ORYSJ	FACT complex subunit SSRP1-A OS=Oryza sativa subsp. japonica GN=SSRP1-A PE=2 SV=1	2e-50	403
2093
2095	sp|P58386|PSAB_WHEAT	Photosystem I P700 chlorophyll a apoprotein A2 OS=Triticum aestivum GN=psaB PE=3 SV=1	0.0	1405	sp|P58386|PSAB_WHEAT	Photosystem I P700 chlorophyll a apoprotein A2 OS=Triticum aestivum GN=psaB PE=3 SV=1	0.0	1405	sp|P58386|PSAB_WHEAT	Photosystem I P700 chlorophyll a apoprotein A2 OS=Triticum aestivum GN=psaB PE=3 SV=1	0.0	1405
2097	sp|Q9D853|MTL10_MOUSE	Methyltransferase-like protein 10 OS=Mus musculus GN=Mettl10 PE=2 SV=1	4e-25	270	sp|Q9D853|MTL10_MOUSE	Methyltransferase-like protein 10 OS=Mus musculus GN=Mettl10 PE=2 SV=1	4e-25	270	sp|Q9D853|MTL10_MOUSE	Methyltransferase-like protein 10 OS=Mus musculus GN=Mettl10 PE=2 SV=1	4e-25	270
2098	sp|O60870|KIN17_HUMAN	DNA/RNA-binding protein KIN17 OS=Homo sapiens GN=KIN PE=1 SV=2	1e-28	318	sp|O60870|KIN17_HUMAN	DNA/RNA-binding protein KIN17 OS=Homo sapiens GN=KIN PE=1 SV=2	1e-28	318	sp|O60870|KIN17_HUMAN	DNA/RNA-binding protein KIN17 OS=Homo sapiens GN=KIN PE=1 SV=2	1e-28	318
2099									sp|O35459|ECH1_MOUSE	Delta(3,5)-Delta(2,4)-dienoyl-CoA isomerase, mitochondrial OS=Mus musculus GN=Ech1 PE=2 SV=1	7e-13	177
2100	sp|Q71H73|H33_VITVI	Histone H3.3 OS=Vitis vinifera PE=2 SV=3	3e-65	636	sp|Q71H73|H33_VITVI	Histone H3.3 OS=Vitis vinifera PE=2 SV=3	3e-65	636	sp|Q71H73|H33_VITVI	Histone H3.3 OS=Vitis vinifera PE=2 SV=3	3e-65	636
2101
2105
2106	sp|Q9LGB4|SPCS3_ORYSJ	Probable signal peptidase complex subunit 3 OS=Oryza sativa subsp. japonica GN=Os01g0131800 PE=3 SV=2	4e-46	469	sp|Q9LGB4|SPCS3_ORYSJ	Probable signal peptidase complex subunit 3 OS=Oryza sativa subsp. japonica GN=Os01g0131800 PE=3 SV=2	4e-46	469	sp|Q9LGB4|SPCS3_ORYSJ	Probable signal peptidase complex subunit 3 OS=Oryza sativa subsp. japonica GN=Os01g0131800 PE=3 SV=2	4e-46	469
2107					sp|Q86BN8|PTPM1_DROME	Protein-tyrosine phosphatase mitochondrial 1-like protein OS=Drosophila melanogaster GN=Plip PE=2 SV=1	2e-17	223	sp|Q86BN8|PTPM1_DROME	Protein-tyrosine phosphatase mitochondrial 1-like protein OS=Drosophila melanogaster GN=Plip PE=2 SV=1	2e-17	223
2108	sp|O22224|Y2162_ARATH	Uncharacterized protein At2g41620 OS=Arabidopsis thaliana GN=At2g41620 PE=2 SV=2	1e-135	1238	sp|O22224|Y2162_ARATH	Uncharacterized protein At2g41620 OS=Arabidopsis thaliana GN=At2g41620 PE=2 SV=2	1e-135	1238	sp|O22224|Y2162_ARATH	Uncharacterized protein At2g41620 OS=Arabidopsis thaliana GN=At2g41620 PE=2 SV=2	1e-135	1238
2109
2110									sp|O94424|T2FB_SCHPO	Transcription initiation factor IIF subunit beta OS=Schizosaccharomyces pombe GN=tfg2 PE=1 SV=1	5e-15	200
2112	sp|Q9C585|UBP8_ARATH	Ubiquitin carboxyl-terminal hydrolase 8 OS=Arabidopsis thaliana GN=UBP8 PE=1 SV=2	1e-58	556	sp|Q9C585|UBP8_ARATH	Ubiquitin carboxyl-terminal hydrolase 8 OS=Arabidopsis thaliana GN=UBP8 PE=1 SV=2	1e-58	556	sp|Q9C585|UBP8_ARATH	Ubiquitin carboxyl-terminal hydrolase 8 OS=Arabidopsis thaliana GN=UBP8 PE=1 SV=2	1e-58	556
2114	sp|Q54T05|RIO2_DICDI	Serine/threonine-protein kinase rio2 OS=Dictyostelium discoideum GN=rio2 PE=3 SV=1	1e-28	321	sp|Q54T05|RIO2_DICDI	Serine/threonine-protein kinase rio2 OS=Dictyostelium discoideum GN=rio2 PE=3 SV=1	1e-28	321	sp|Q54T05|RIO2_DICDI	Serine/threonine-protein kinase rio2 OS=Dictyostelium discoideum GN=rio2 PE=3 SV=1	1e-28	321
2116	sp|Q9ZSS6|THD1_ARATH	Threonine dehydratase biosynthetic, chloroplastic OS=Arabidopsis thaliana GN=OMR1 PE=1 SV=1	1e-157	1428	sp|Q9ZSS6|THD1_ARATH	Threonine dehydratase biosynthetic, chloroplastic OS=Arabidopsis thaliana GN=OMR1 PE=1 SV=1	1e-157	1428	sp|Q9ZSS6|THD1_ARATH	Threonine dehydratase biosynthetic, chloroplastic OS=Arabidopsis thaliana GN=OMR1 PE=1 SV=1	1e-157	1428
2117	sp|P35683|IF4A1_ORYSJ	Eukaryotic initiation factor 4A-1 OS=Oryza sativa subsp. japonica GN=Os06g0701100 PE=2 SV=2	1e-164	1489	sp|P35683|IF4A1_ORYSJ	Eukaryotic initiation factor 4A-1 OS=Oryza sativa subsp. japonica GN=Os06g0701100 PE=2 SV=2	1e-164	1489	sp|P35683|IF4A1_ORYSJ	Eukaryotic initiation factor 4A-1 OS=Oryza sativa subsp. japonica GN=Os06g0701100 PE=2 SV=2	1e-164	1489
2118	sp|Q54MJ7|ALAM_DICDI	Probable alanine aminotransferase, mitochondrial OS=Dictyostelium discoideum GN=gpt PE=3 SV=1	9e-60	587	sp|Q54MJ7|ALAM_DICDI	Probable alanine aminotransferase, mitochondrial OS=Dictyostelium discoideum GN=gpt PE=3 SV=1	9e-60	587	sp|Q54MJ7|ALAM_DICDI	Probable alanine aminotransferase, mitochondrial OS=Dictyostelium discoideum GN=gpt PE=3 SV=1	9e-60	587
2119	sp|Q54EX5|SPTC2_DICDI	Serine palmitoyltransferase 2 OS=Dictyostelium discoideum GN=sptB PE=3 SV=1	3e-99	929	sp|Q54EX5|SPTC2_DICDI	Serine palmitoyltransferase 2 OS=Dictyostelium discoideum GN=sptB PE=3 SV=1	3e-99	929	sp|Q54EX5|SPTC2_DICDI	Serine palmitoyltransferase 2 OS=Dictyostelium discoideum GN=sptB PE=3 SV=1	3e-99	929
2121	sp|P49727|UCRI_MAIZE	Cytochrome b-c1 complex subunit Rieske, mitochondrial OS=Zea mays PE=2 SV=1	1e-111	1030	sp|P49727|UCRI_MAIZE	Cytochrome b-c1 complex subunit Rieske, mitochondrial OS=Zea mays PE=2 SV=1	1e-111	1030	sp|P49727|UCRI_MAIZE	Cytochrome b-c1 complex subunit Rieske, mitochondrial OS=Zea mays PE=2 SV=1	1e-111	1030
2122	sp|P56330|SUI1_MAIZE	Protein translation factor SUI1 homolog OS=Zea mays GN=TIF PE=3 SV=1	2e-50	506	sp|P56330|SUI1_MAIZE	Protein translation factor SUI1 homolog OS=Zea mays GN=TIF PE=3 SV=1	2e-50	506	sp|P56330|SUI1_MAIZE	Protein translation factor SUI1 homolog OS=Zea mays GN=TIF PE=3 SV=1	2e-50	506
2123
2126
2129					sp|Q96EQ0|SGTB_HUMAN	Small glutamine-rich tetratricopeptide repeat-containing protein beta OS=Homo sapiens GN=SGTB PE=1 SV=1	4e-19	239	sp|Q96EQ0|SGTB_HUMAN	Small glutamine-rich tetratricopeptide repeat-containing protein beta OS=Homo sapiens GN=SGTB PE=1 SV=1	4e-19	239
2130	sp|Q6PAQ4|REXO4_MOUSE	RNA exonuclease 4 OS=Mus musculus GN=Rexo4 PE=2 SV=2	2e-24	282	sp|Q6PAQ4|REXO4_MOUSE	RNA exonuclease 4 OS=Mus musculus GN=Rexo4 PE=2 SV=2	2e-24	282	sp|Q6PAQ4|REXO4_MOUSE	RNA exonuclease 4 OS=Mus musculus GN=Rexo4 PE=2 SV=2	2e-24	282
2131									sp|Q562C7|K0020_RAT	Pumilio domain-containing protein KIAA0020 homolog OS=Rattus norvegicus PE=2 SV=1	6e-17	222
2133	sp|Q6H7U2|C3H13_ORYSJ	Zinc finger CCCH domain-containing protein 13 OS=Oryza sativa subsp. japonica GN=Os02g0161200 PE=2 SV=1	2e-40	423	sp|Q6H7U2|C3H13_ORYSJ	Zinc finger CCCH domain-containing protein 13 OS=Oryza sativa subsp. japonica GN=Os02g0161200 PE=2 SV=1	2e-40	423	sp|Q6H7U2|C3H13_ORYSJ	Zinc finger CCCH domain-containing protein 13 OS=Oryza sativa subsp. japonica GN=Os02g0161200 PE=2 SV=1	2e-40	423
2135
2139
2140	sp|Q9SUT9|RTNLB_ARATH	Reticulon-like protein B2 OS=Arabidopsis thaliana GN=RTNLB2 PE=1 SV=1	2e-54	541	sp|Q9SUT9|RTNLB_ARATH	Reticulon-like protein B2 OS=Arabidopsis thaliana GN=RTNLB2 PE=1 SV=1	2e-54	541	sp|Q9SUT9|RTNLB_ARATH	Reticulon-like protein B2 OS=Arabidopsis thaliana GN=RTNLB2 PE=1 SV=1	2e-54	541
2143
2145
2146
2148
2149	sp|Q9LM55|FBK8_ARATH	F-box/kelch-repeat protein At1g22040 OS=Arabidopsis thaliana GN=At1g22040 PE=2 SV=1	1e-107	995	sp|Q9LM55|FBK8_ARATH	F-box/kelch-repeat protein At1g22040 OS=Arabidopsis thaliana GN=At1g22040 PE=2 SV=1	1e-107	995	sp|Q9LM55|FBK8_ARATH	F-box/kelch-repeat protein At1g22040 OS=Arabidopsis thaliana GN=At1g22040 PE=2 SV=1	1e-107	995
2150
2151	sp|Q6YY75|NEK6_ORYSJ	Serine/threonine-protein kinase Nek6 OS=Oryza sativa subsp. japonica GN=NEK6 PE=2 SV=2	1e-114	733	sp|Q6YY75|NEK6_ORYSJ	Serine/threonine-protein kinase Nek6 OS=Oryza sativa subsp. japonica GN=NEK6 PE=2 SV=2	1e-114	733	sp|Q6YY75|NEK6_ORYSJ	Serine/threonine-protein kinase Nek6 OS=Oryza sativa subsp. japonica GN=NEK6 PE=2 SV=2	1e-114	733
2154	sp|P71019|FABD_BACSU	Malonyl CoA-acyl carrier protein transacylase OS=Bacillus subtilis GN=fabD PE=3 SV=2	3e-41	429	sp|P71019|FABD_BACSU	Malonyl CoA-acyl carrier protein transacylase OS=Bacillus subtilis GN=fabD PE=3 SV=2	3e-41	429	sp|P71019|FABD_BACSU	Malonyl CoA-acyl carrier protein transacylase OS=Bacillus subtilis GN=fabD PE=3 SV=2	3e-41	429
2155
2156	sp|Q9ZRB2|TBB1_WHEAT	Tubulin beta-1 chain OS=Triticum aestivum GN=TUBB1 PE=2 SV=1	1e-156	1234	sp|Q9ZRB2|TBB1_WHEAT	Tubulin beta-1 chain OS=Triticum aestivum GN=TUBB1 PE=2 SV=1	1e-156	1234	sp|Q9ZRB2|TBB1_WHEAT	Tubulin beta-1 chain OS=Triticum aestivum GN=TUBB1 PE=2 SV=1	1e-156	1234
2157
2158	sp|Q943F3|RL18A_ORYSJ	60S ribosomal protein L18a OS=Oryza sativa subsp. japonica GN=RPL18A PE=2 SV=1	1e-92	870	sp|Q943F3|RL18A_ORYSJ	60S ribosomal protein L18a OS=Oryza sativa subsp. japonica GN=RPL18A PE=2 SV=1	1e-92	870	sp|Q943F3|RL18A_ORYSJ	60S ribosomal protein L18a OS=Oryza sativa subsp. japonica GN=RPL18A PE=2 SV=1	1e-92	870
2160
2161	sp|Q9C6B2|NRAM2_ARATH	Metal transporter Nramp2 OS=Arabidopsis thaliana GN=NRAMP2 PE=2 SV=1	3e-74	712	sp|Q9C6B2|NRAM2_ARATH	Metal transporter Nramp2 OS=Arabidopsis thaliana GN=NRAMP2 PE=2 SV=1	3e-74	712	sp|Q9C6B2|NRAM2_ARATH	Metal transporter Nramp2 OS=Arabidopsis thaliana GN=NRAMP2 PE=2 SV=1	3e-74	712
2162
2163
2164	sp|P69218|COX3_ONCNE	Cytochrome c oxidase subunit 3 OS=Oncorhynchus nerka GN=mt-co3 PE=3 SV=1	4e-97	910	sp|P69218|COX3_ONCNE	Cytochrome c oxidase subunit 3 OS=Oncorhynchus nerka GN=mt-co3 PE=3 SV=1	4e-97	910	sp|P69218|COX3_ONCNE	Cytochrome c oxidase subunit 3 OS=Oncorhynchus nerka GN=mt-co3 PE=3 SV=1	4e-97	910
2166					sp|Q6ZPR6|IBTK_MOUSE	Inhibitor of Bruton tyrosine kinase OS=Mus musculus GN=Ibtk PE=1 SV=2	7e-20	243	sp|Q6ZPR6|IBTK_MOUSE	Inhibitor of Bruton tyrosine kinase OS=Mus musculus GN=Ibtk PE=1 SV=2	7e-20	243
2167	sp|Q43772|UGPA_HORVU	UTP--glucose-1-phosphate uridylyltransferase OS=Hordeum vulgare PE=2 SV=1	0.0	1915	sp|Q43772|UGPA_HORVU	UTP--glucose-1-phosphate uridylyltransferase OS=Hordeum vulgare PE=2 SV=1	0.0	1915	sp|Q43772|UGPA_HORVU	UTP--glucose-1-phosphate uridylyltransferase OS=Hordeum vulgare PE=2 SV=1	0.0	1915
2168	sp|O04834|SAR1A_ARATH	GTP-binding protein SAR1A OS=Arabidopsis thaliana GN=SAR1A PE=2 SV=1	7e-43	441	sp|O04834|SAR1A_ARATH	GTP-binding protein SAR1A OS=Arabidopsis thaliana GN=SAR1A PE=2 SV=1	7e-43	441	sp|O04834|SAR1A_ARATH	GTP-binding protein SAR1A OS=Arabidopsis thaliana GN=SAR1A PE=2 SV=1	7e-43	441
2169
2170	sp|Q6NX08|WDR12_DANRE	Ribosome biogenesis protein wdr12 OS=Danio rerio GN=wdr12 PE=2 SV=1	3e-28	315	sp|Q6NX08|WDR12_DANRE	Ribosome biogenesis protein wdr12 OS=Danio rerio GN=wdr12 PE=2 SV=1	3e-28	315	sp|Q6NX08|WDR12_DANRE	Ribosome biogenesis protein wdr12 OS=Danio rerio GN=wdr12 PE=2 SV=1	3e-28	315
2171					sp|O08583|THOC4_MOUSE	THO complex subunit 4 OS=Mus musculus GN=Thoc4 PE=1 SV=3	6e-20	245	sp|O08583|THOC4_MOUSE	THO complex subunit 4 OS=Mus musculus GN=Thoc4 PE=1 SV=3	6e-20	245
2172
2174
2175	sp|Q9ZVD0|SRRT_ARATH	Serrate RNA effector molecule OS=Arabidopsis thaliana GN=SE PE=1 SV=2	8e-92	865	sp|Q9ZVD0|SRRT_ARATH	Serrate RNA effector molecule OS=Arabidopsis thaliana GN=SE PE=1 SV=2	8e-92	865	sp|Q9ZVD0|SRRT_ARATH	Serrate RNA effector molecule OS=Arabidopsis thaliana GN=SE PE=1 SV=2	8e-92	865
2176
2179
2180
2183
2184	sp|Q55D52|ER25A_DICDI	Putative C-4 methylsterol oxidase DDB_G0270946 OS=Dictyostelium discoideum GN=DDB_G0270946 PE=3 SV=2	1e-56	561	sp|Q55D52|ER25A_DICDI	Putative C-4 methylsterol oxidase DDB_G0270946 OS=Dictyostelium discoideum GN=DDB_G0270946 PE=3 SV=2	1e-56	561	sp|Q55D52|ER25A_DICDI	Putative C-4 methylsterol oxidase DDB_G0270946 OS=Dictyostelium discoideum GN=DDB_G0270946 PE=3 SV=2	1e-56	561
2185
2186	sp|A7SKE9|EIF3G_NEMVE	Eukaryotic translation initiation factor 3 subunit G OS=Nematostella vectensis GN=v1g171563 PE=3 SV=1	6e-29	301	sp|A7SKE9|EIF3G_NEMVE	Eukaryotic translation initiation factor 3 subunit G OS=Nematostella vectensis GN=v1g171563 PE=3 SV=1	6e-29	301	sp|A7SKE9|EIF3G_NEMVE	Eukaryotic translation initiation factor 3 subunit G OS=Nematostella vectensis GN=v1g171563 PE=3 SV=1	6e-29	301
2187
2190
2191
2192	sp|Q75HE6|MTHR_ORYSJ	Probable methylenetetrahydrofolate reductase OS=Oryza sativa subsp. japonica GN=Os03g0815200 PE=2 SV=1	0.0	2159	sp|Q75HE6|MTHR_ORYSJ	Probable methylenetetrahydrofolate reductase OS=Oryza sativa subsp. japonica GN=Os03g0815200 PE=2 SV=1	0.0	2159	sp|Q75HE6|MTHR_ORYSJ	Probable methylenetetrahydrofolate reductase OS=Oryza sativa subsp. japonica GN=Os03g0815200 PE=2 SV=1	0.0	2159
2193	sp|Q42884|AROC1_SOLLC	Chorismate synthase 1, chloroplastic OS=Solanum lycopersicum GN=CS1 PE=2 SV=1	1e-118	1089	sp|Q42884|AROC1_SOLLC	Chorismate synthase 1, chloroplastic OS=Solanum lycopersicum GN=CS1 PE=2 SV=1	1e-118	1089	sp|Q42884|AROC1_SOLLC	Chorismate synthase 1, chloroplastic OS=Solanum lycopersicum GN=CS1 PE=2 SV=1	1e-118	1089
2195	sp|Q2RAC5|CCT13_ORYSJ	Cyclin-T1-3 OS=Oryza sativa subsp. japonica GN=CYCT1-3 PE=3 SV=2	5e-96	901	sp|Q2RAC5|CCT13_ORYSJ	Cyclin-T1-3 OS=Oryza sativa subsp. japonica GN=CYCT1-3 PE=3 SV=2	5e-96	901	sp|Q2RAC5|CCT13_ORYSJ	Cyclin-T1-3 OS=Oryza sativa subsp. japonica GN=CYCT1-3 PE=3 SV=2	5e-96	901
2197	sp|Q5M8V0|BT3L4_XENTR	Transcription factor BTF3 homolog 4 OS=Xenopus tropicalis GN=btf3l4 PE=2 SV=1	5e-29	321	sp|Q5M8V0|BT3L4_XENTR	Transcription factor BTF3 homolog 4 OS=Xenopus tropicalis GN=btf3l4 PE=2 SV=1	5e-29	321	sp|Q5M8V0|BT3L4_XENTR	Transcription factor BTF3 homolog 4 OS=Xenopus tropicalis GN=btf3l4 PE=2 SV=1	5e-29	321
2199
2200	sp|Q5SSW2|PSME4_MOUSE	Proteasome activator complex subunit 4 OS=Mus musculus GN=Psme4 PE=1 SV=1	6e-26	297	sp|Q5SSW2|PSME4_MOUSE	Proteasome activator complex subunit 4 OS=Mus musculus GN=Psme4 PE=1 SV=1	6e-26	297	sp|Q5SSW2|PSME4_MOUSE	Proteasome activator complex subunit 4 OS=Mus musculus GN=Psme4 PE=1 SV=1	6e-26	297
2203									sp|A0JND9|ENTP8_BOVIN	Ectonucleoside triphosphate diphosphohydrolase 8 OS=Bos taurus GN=ENTPD8 PE=2 SV=1	6e-11	156
2204
2205					sp|Q84SL2|C3H50_ORYSJ	Zinc finger CCCH domain-containing protein 50 OS=Oryza sativa subsp. japonica GN=Os07g0568300 PE=2 SV=1	3e-17	218	sp|Q84SL2|C3H50_ORYSJ	Zinc finger CCCH domain-containing protein 50 OS=Oryza sativa subsp. japonica GN=Os07g0568300 PE=2 SV=1	3e-17	218
2206
2207	sp|Q0WM29|MMSA_ARATH	Methylmalonate-semialdehyde dehydrogenase [acylating], mitochondrial OS=Arabidopsis thaliana GN=ALDH6B2 PE=2 SV=2	1e-165	1497	sp|Q0WM29|MMSA_ARATH	Methylmalonate-semialdehyde dehydrogenase [acylating], mitochondrial OS=Arabidopsis thaliana GN=ALDH6B2 PE=2 SV=2	1e-165	1497	sp|Q0WM29|MMSA_ARATH	Methylmalonate-semialdehyde dehydrogenase [acylating], mitochondrial OS=Arabidopsis thaliana GN=ALDH6B2 PE=2 SV=2	1e-165	1497
2208
2209
2210	sp|Q9Z1Z2|STRAP_MOUSE	Serine-threonine kinase receptor-associated protein OS=Mus musculus GN=Strap PE=1 SV=2	5e-83	790	sp|Q9Z1Z2|STRAP_MOUSE	Serine-threonine kinase receptor-associated protein OS=Mus musculus GN=Strap PE=1 SV=2	5e-83	790	sp|Q9Z1Z2|STRAP_MOUSE	Serine-threonine kinase receptor-associated protein OS=Mus musculus GN=Strap PE=1 SV=2	5e-83	790
2212
2213	sp|Q9SKZ1|PUR_ARATH	Transcription factor Pur-alpha 1 OS=Arabidopsis thaliana GN=PURA1 PE=1 SV=2	3e-37	312	sp|Q9SKZ1|PUR_ARATH	Transcription factor Pur-alpha 1 OS=Arabidopsis thaliana GN=PURA1 PE=1 SV=2	3e-37	312	sp|Q9SKZ1|PUR_ARATH	Transcription factor Pur-alpha 1 OS=Arabidopsis thaliana GN=PURA1 PE=1 SV=2	3e-37	312
2217	sp|Q0J4P2|HSP81_ORYSJ	Heat shock protein 81-1 OS=Oryza sativa subsp. japonica GN=HSP81-1 PE=2 SV=2	8e-67	644	sp|Q0J4P2|HSP81_ORYSJ	Heat shock protein 81-1 OS=Oryza sativa subsp. japonica GN=HSP81-1 PE=2 SV=2	8e-67	644	sp|Q0J4P2|HSP81_ORYSJ	Heat shock protein 81-1 OS=Oryza sativa subsp. japonica GN=HSP81-1 PE=2 SV=2	8e-67	644
2221
2222	sp|P24021|NUS1_ASPOR	Nuclease S1 OS=Aspergillus oryzae GN=nucS PE=1 SV=2	9e-23	269	sp|P24021|NUS1_ASPOR	Nuclease S1 OS=Aspergillus oryzae GN=nucS PE=1 SV=2	9e-23	269	sp|P24021|NUS1_ASPOR	Nuclease S1 OS=Aspergillus oryzae GN=nucS PE=1 SV=2	9e-23	269
2223
2225	sp|Q96564|RS27_HORVU	40S ribosomal protein S27 OS=Hordeum vulgare GN=RPS27 PE=3 SV=2	1e-38	403	sp|Q96564|RS27_HORVU	40S ribosomal protein S27 OS=Hordeum vulgare GN=RPS27 PE=3 SV=2	1e-38	403	sp|Q96564|RS27_HORVU	40S ribosomal protein S27 OS=Hordeum vulgare GN=RPS27 PE=3 SV=2	1e-38	403
2226	sp|P45482|FTSZ_ANASP	Cell division protein ftsZ OS=Anabaena sp. (strain PCC 7120) GN=ftsZ PE=3 SV=2	3e-99	929	sp|P45482|FTSZ_ANASP	Cell division protein ftsZ OS=Anabaena sp. (strain PCC 7120) GN=ftsZ PE=3 SV=2	3e-99	929	sp|P45482|FTSZ_ANASP	Cell division protein ftsZ OS=Anabaena sp. (strain PCC 7120) GN=ftsZ PE=3 SV=2	3e-99	929
2228	sp|Q9H2J4|PDCL3_HUMAN	Phosducin-like protein 3 OS=Homo sapiens GN=PDCL3 PE=1 SV=1	1e-21	257	sp|Q9H2J4|PDCL3_HUMAN	Phosducin-like protein 3 OS=Homo sapiens GN=PDCL3 PE=1 SV=1	1e-21	257	sp|Q9H2J4|PDCL3_HUMAN	Phosducin-like protein 3 OS=Homo sapiens GN=PDCL3 PE=1 SV=1	1e-21	257
2229
2230
2232	sp|Q9LK31|Y3272_ARATH	Kelch repeat-containing protein At3g27220 OS=Arabidopsis thaliana GN=At3g27220 PE=1 SV=1	1e-124	1145	sp|Q9LK31|Y3272_ARATH	Kelch repeat-containing protein At3g27220 OS=Arabidopsis thaliana GN=At3g27220 PE=1 SV=1	1e-124	1145	sp|Q9LK31|Y3272_ARATH	Kelch repeat-containing protein At3g27220 OS=Arabidopsis thaliana GN=At3g27220 PE=1 SV=1	1e-124	1145
2233	sp|Q9LMI0|TPS7_ARATH	Probable alpha,alpha-trehalose-phosphate synthase [UDP-forming] 7 OS=Arabidopsis thaliana GN=TPS7 PE=1 SV=1	1e-110	1023	sp|Q9LMI0|TPS7_ARATH	Probable alpha,alpha-trehalose-phosphate synthase [UDP-forming] 7 OS=Arabidopsis thaliana GN=TPS7 PE=1 SV=1	1e-110	1023	sp|Q9LMI0|TPS7_ARATH	Probable alpha,alpha-trehalose-phosphate synthase [UDP-forming] 7 OS=Arabidopsis thaliana GN=TPS7 PE=1 SV=1	1e-110	1023
2236	sp|Q8GYX8|DNJ10_ARATH	Chaperone protein dnaJ 10 OS=Arabidopsis thaliana GN=ATJ10 PE=2 SV=2	2e-83	793	sp|Q8GYX8|DNJ10_ARATH	Chaperone protein dnaJ 10 OS=Arabidopsis thaliana GN=ATJ10 PE=2 SV=2	2e-83	793	sp|Q8GYX8|DNJ10_ARATH	Chaperone protein dnaJ 10 OS=Arabidopsis thaliana GN=ATJ10 PE=2 SV=2	2e-83	793
2237	sp|O65479|CRK20_ARATH	Putative cysteine-rich receptor-like protein kinase 20 OS=Arabidopsis thaliana GN=CRK20 PE=2 SV=2	3e-33	322	sp|O65479|CRK20_ARATH	Putative cysteine-rich receptor-like protein kinase 20 OS=Arabidopsis thaliana GN=CRK20 PE=2 SV=2	3e-33	322	sp|O65479|CRK20_ARATH	Putative cysteine-rich receptor-like protein kinase 20 OS=Arabidopsis thaliana GN=CRK20 PE=2 SV=2	3e-33	322
2238
2239
2243	sp|Q9SVG4|RETOL_ARATH	Reticuline oxidase-like protein OS=Arabidopsis thaliana GN=At4g20830 PE=1 SV=2	7e-41	424	sp|Q9SVG4|RETOL_ARATH	Reticuline oxidase-like protein OS=Arabidopsis thaliana GN=At4g20830 PE=1 SV=2	7e-41	424	sp|Q9SVG4|RETOL_ARATH	Reticuline oxidase-like protein OS=Arabidopsis thaliana GN=At4g20830 PE=1 SV=2	7e-41	424
2244
2245	sp|Q9ZW33|TIM10_ARATH	Mitochondrial import inner membrane translocase subunit Tim10 OS=Arabidopsis thaliana GN=TIM10 PE=2 SV=1	6e-22	257	sp|Q9ZW33|TIM10_ARATH	Mitochondrial import inner membrane translocase subunit Tim10 OS=Arabidopsis thaliana GN=TIM10 PE=2 SV=1	6e-22	257	sp|Q9ZW33|TIM10_ARATH	Mitochondrial import inner membrane translocase subunit Tim10 OS=Arabidopsis thaliana GN=TIM10 PE=2 SV=1	6e-22	257
2246	sp|Q6INH1|RN157_XENLA	RING finger protein 157 OS=Xenopus laevis GN=rnf157 PE=2 SV=1	4e-31	340	sp|Q6INH1|RN157_XENLA	RING finger protein 157 OS=Xenopus laevis GN=rnf157 PE=2 SV=1	4e-31	340	sp|Q6INH1|RN157_XENLA	RING finger protein 157 OS=Xenopus laevis GN=rnf157 PE=2 SV=1	4e-31	340
2247	sp|P22778|ATPO_IPOBA	ATP synthase subunit O, mitochondrial OS=Ipomoea batatas PE=1 SV=1	4e-28	309	sp|P22778|ATPO_IPOBA	ATP synthase subunit O, mitochondrial OS=Ipomoea batatas PE=1 SV=1	4e-28	309	sp|P22778|ATPO_IPOBA	ATP synthase subunit O, mitochondrial OS=Ipomoea batatas PE=1 SV=1	4e-28	309
2248	sp|Q4PR52|EXP13_ORYSJ	Expansin-A13 OS=Oryza sativa subsp. japonica GN=EXPA13 PE=2 SV=2	4e-43	442	sp|Q4PR52|EXP13_ORYSJ	Expansin-A13 OS=Oryza sativa subsp. japonica GN=EXPA13 PE=2 SV=2	4e-43	442	sp|Q4PR52|EXP13_ORYSJ	Expansin-A13 OS=Oryza sativa subsp. japonica GN=EXPA13 PE=2 SV=2	4e-43	442
2249	sp|Q6ZLP5|CIPKN_ORYSJ	CBL-interacting protein kinase 23 OS=Oryza sativa subsp. japonica GN=CIPK23 PE=2 SV=1	1e-152	1386	sp|Q6ZLP5|CIPKN_ORYSJ	CBL-interacting protein kinase 23 OS=Oryza sativa subsp. japonica GN=CIPK23 PE=2 SV=1	1e-152	1386	sp|Q6ZLP5|CIPKN_ORYSJ	CBL-interacting protein kinase 23 OS=Oryza sativa subsp. japonica GN=CIPK23 PE=2 SV=1	1e-152	1386
2250
2251
2253					sp|Q766C2|NEP2_NEPGR	Aspartic proteinase nepenthesin-2 OS=Nepenthes gracilis GN=nep2 PE=1 SV=1	3e-18	231	sp|Q766C3|NEP1_NEPGR	Aspartic proteinase nepenthesin-1 OS=Nepenthes gracilis GN=nep1 PE=1 SV=1	4e-20	247
2254	sp|O62703|CTBL1_BOVIN	Beta-catenin-like protein 1 OS=Bos taurus GN=CTNNBL1 PE=2 SV=3	1e-41	432	sp|O62703|CTBL1_BOVIN	Beta-catenin-like protein 1 OS=Bos taurus GN=CTNNBL1 PE=2 SV=3	1e-41	432	sp|O62703|CTBL1_BOVIN	Beta-catenin-like protein 1 OS=Bos taurus GN=CTNNBL1 PE=2 SV=3	1e-41	432
2255
2256	sp|O80977|VSR3_ARATH	Vacuolar-sorting receptor 3 OS=Arabidopsis thaliana GN=VSR3 PE=2 SV=1	0.0	2074	sp|O80977|VSR3_ARATH	Vacuolar-sorting receptor 3 OS=Arabidopsis thaliana GN=VSR3 PE=2 SV=1	0.0	2074	sp|O80977|VSR3_ARATH	Vacuolar-sorting receptor 3 OS=Arabidopsis thaliana GN=VSR3 PE=2 SV=1	0.0	2074
2257
2258
2259
2260	sp|Q39290|RPAB5_BRANA	DNA-directed RNA polymerases I, II, and III subunit RPABC5 OS=Brassica napus PE=3 SV=1	1e-27	308	sp|Q39290|RPAB5_BRANA	DNA-directed RNA polymerases I, II, and III subunit RPABC5 OS=Brassica napus PE=3 SV=1	1e-27	308	sp|Q39290|RPAB5_BRANA	DNA-directed RNA polymerases I, II, and III subunit RPABC5 OS=Brassica napus PE=3 SV=1	1e-27	308
2264
2265	sp|Q8L586|Y4958_ARATH	Uncharacterized membrane protein At4g09580 OS=Arabidopsis thaliana GN=At4g09580 PE=1 SV=1	5e-75	599	sp|Q8L586|Y4958_ARATH	Uncharacterized membrane protein At4g09580 OS=Arabidopsis thaliana GN=At4g09580 PE=1 SV=1	5e-75	599	sp|Q8L586|Y4958_ARATH	Uncharacterized membrane protein At4g09580 OS=Arabidopsis thaliana GN=At4g09580 PE=1 SV=1	5e-75	599
2272
2273	sp|Q43468|STIP_SOYBN	Heat shock protein STI OS=Glycine max GN=STI PE=2 SV=1	1e-149	1360	sp|Q43468|STIP_SOYBN	Heat shock protein STI OS=Glycine max GN=STI PE=2 SV=1	1e-149	1360	sp|Q43468|STIP_SOYBN	Heat shock protein STI OS=Glycine max GN=STI PE=2 SV=1	1e-149	1360
2274
2275	sp|Q9FPS3|UBP24_ARATH	Ubiquitin carboxyl-terminal hydrolase 24 OS=Arabidopsis thaliana GN=UBP24 PE=1 SV=1	1e-116	917	sp|Q9FPS3|UBP24_ARATH	Ubiquitin carboxyl-terminal hydrolase 24 OS=Arabidopsis thaliana GN=UBP24 PE=1 SV=1	1e-116	917	sp|Q9FPS3|UBP24_ARATH	Ubiquitin carboxyl-terminal hydrolase 24 OS=Arabidopsis thaliana GN=UBP24 PE=1 SV=1	1e-116	917
2277
2278	sp|Q792Q4|CRIPT_RAT	Cysteine-rich PDZ-binding protein OS=Rattus norvegicus GN=Cript PE=1 SV=1	5e-32	347	sp|Q792Q4|CRIPT_RAT	Cysteine-rich PDZ-binding protein OS=Rattus norvegicus GN=Cript PE=1 SV=1	5e-32	347	sp|Q792Q4|CRIPT_RAT	Cysteine-rich PDZ-binding protein OS=Rattus norvegicus GN=Cript PE=1 SV=1	5e-32	347
2282
2284	sp|Q9LXE5|DRM1_ARATH	DNA (cytosine-5)-methyltransferase DRM1 OS=Arabidopsis thaliana GN=DRM1 PE=4 SV=2	6e-68	659	sp|Q9LXE5|DRM1_ARATH	DNA (cytosine-5)-methyltransferase DRM1 OS=Arabidopsis thaliana GN=DRM1 PE=4 SV=2	6e-68	659	sp|Q9LXE5|DRM1_ARATH	DNA (cytosine-5)-methyltransferase DRM1 OS=Arabidopsis thaliana GN=DRM1 PE=4 SV=2	6e-68	659
2285	sp|Q567B1|OTU1_DANRE	Ubiquitin thioesterase OTU1 OS=Danio rerio GN=yod1 PE=2 SV=1	2e-49	498	sp|Q567B1|OTU1_DANRE	Ubiquitin thioesterase OTU1 OS=Danio rerio GN=yod1 PE=2 SV=1	2e-49	498	sp|Q567B1|OTU1_DANRE	Ubiquitin thioesterase OTU1 OS=Danio rerio GN=yod1 PE=2 SV=1	2e-49	498
2286	sp|Q9FMT4|SNF12_ARATH	SWI/SNF complex component SNF12 homolog OS=Arabidopsis thaliana GN=At5g14170 PE=1 SV=1	9e-69	665	sp|Q9FMT4|SNF12_ARATH	SWI/SNF complex component SNF12 homolog OS=Arabidopsis thaliana GN=At5g14170 PE=1 SV=1	9e-69	665	sp|Q9FMT4|SNF12_ARATH	SWI/SNF complex component SNF12 homolog OS=Arabidopsis thaliana GN=At5g14170 PE=1 SV=1	9e-69	665
2288
2289					sp|Q9FGK3|MO25N_ARATH	Putative MO25-like protein At5g47540 OS=Arabidopsis thaliana GN=At5g47540 PE=2 SV=1	2e-20	244	sp|Q9FGK3|MO25N_ARATH	Putative MO25-like protein At5g47540 OS=Arabidopsis thaliana GN=At5g47540 PE=2 SV=1	2e-20	244
2290	sp|Q02790|FKBP4_HUMAN	FK506-binding protein 4 OS=Homo sapiens GN=FKBP4 PE=1 SV=3	3e-25	289	sp|Q02790|FKBP4_HUMAN	FK506-binding protein 4 OS=Homo sapiens GN=FKBP4 PE=1 SV=3	3e-25	289	sp|Q02790|FKBP4_HUMAN	FK506-binding protein 4 OS=Homo sapiens GN=FKBP4 PE=1 SV=3	3e-25	289
2292	sp|O88761|PSMD1_RAT	26S proteasome non-ATPase regulatory subunit 1 OS=Rattus norvegicus GN=Psmd1 PE=2 SV=1	1e-101	913	sp|O88761|PSMD1_RAT	26S proteasome non-ATPase regulatory subunit 1 OS=Rattus norvegicus GN=Psmd1 PE=2 SV=1	1e-101	913	sp|O88761|PSMD1_RAT	26S proteasome non-ATPase regulatory subunit 1 OS=Rattus norvegicus GN=Psmd1 PE=2 SV=1	1e-101	913
2294	sp|Q9M891|PP208_ARATH	Pentatricopeptide repeat-containing protein At3g02490, mitochondrial OS=Arabidopsis thaliana GN=At3g02490 PE=2 SV=1	5e-49	495	sp|Q9M891|PP208_ARATH	Pentatricopeptide repeat-containing protein At3g02490, mitochondrial OS=Arabidopsis thaliana GN=At3g02490 PE=2 SV=1	5e-49	495	sp|Q9M891|PP208_ARATH	Pentatricopeptide repeat-containing protein At3g02490, mitochondrial OS=Arabidopsis thaliana GN=At3g02490 PE=2 SV=1	5e-49	495
2295	sp|O65282|CH10C_ARATH	20 kDa chaperonin, chloroplastic OS=Arabidopsis thaliana GN=CPN21 PE=1 SV=2	1e-72	698	sp|O65282|CH10C_ARATH	20 kDa chaperonin, chloroplastic OS=Arabidopsis thaliana GN=CPN21 PE=1 SV=2	1e-72	698	sp|O65282|CH10C_ARATH	20 kDa chaperonin, chloroplastic OS=Arabidopsis thaliana GN=CPN21 PE=1 SV=2	1e-72	698
2296					sp|Q5RAD5|RTF1_PONAB	RNA polymerase-associated protein RTF1 homolog OS=Pongo abelii GN=RTF1 PE=2 SV=1	2e-20	250	sp|Q5RAD5|RTF1_PONAB	RNA polymerase-associated protein RTF1 homolog OS=Pongo abelii GN=RTF1 PE=2 SV=1	2e-20	250
2298	sp|O48558|RL30_MAIZE	60S ribosomal protein L30 OS=Zea mays GN=RPL30 PE=3 SV=1	2e-50	506	sp|O48558|RL30_MAIZE	60S ribosomal protein L30 OS=Zea mays GN=RPL30 PE=3 SV=1	2e-50	506	sp|O48558|RL30_MAIZE	60S ribosomal protein L30 OS=Zea mays GN=RPL30 PE=3 SV=1	2e-50	506
2299					sp|Q54MA9|KU70_DICDI	ATP-dependent DNA helicase ku70 OS=Dictyostelium discoideum GN=ku70 PE=3 SV=1	5e-19	236	sp|Q54MA9|KU70_DICDI	ATP-dependent DNA helicase ku70 OS=Dictyostelium discoideum GN=ku70 PE=3 SV=1	5e-19	236
2300
2303
2305									sp|P20397|NUCL_XENLA	Nucleolin OS=Xenopus laevis GN=ncl PE=2 SV=3	2e-11	172
2306	sp|Q8H1G3|MTPC4_ARATH	Metal tolerance protein C4 OS=Arabidopsis thaliana GN=MTPC4 PE=2 SV=1	1e-123	987	sp|Q8H1G3|MTPC4_ARATH	Metal tolerance protein C4 OS=Arabidopsis thaliana GN=MTPC4 PE=2 SV=1	1e-123	987	sp|Q8H1G3|MTPC4_ARATH	Metal tolerance protein C4 OS=Arabidopsis thaliana GN=MTPC4 PE=2 SV=1	1e-123	987
2307	sp|Q00004|SRP68_CANFA	Signal recognition particle 68 kDa protein OS=Canis familiaris GN=SRP68 PE=1 SV=1	6e-59	583	sp|Q00004|SRP68_CANFA	Signal recognition particle 68 kDa protein OS=Canis familiaris GN=SRP68 PE=1 SV=1	6e-59	583	sp|Q00004|SRP68_CANFA	Signal recognition particle 68 kDa protein OS=Canis familiaris GN=SRP68 PE=1 SV=1	6e-59	583
2310	sp|P69326|UBIQ_WHEAT	Ubiquitin OS=Triticum aestivum PE=3 SV=1	6e-26	270	sp|P69326|UBIQ_WHEAT	Ubiquitin OS=Triticum aestivum PE=3 SV=1	6e-26	270	sp|P69326|UBIQ_WHEAT	Ubiquitin OS=Triticum aestivum PE=3 SV=1	6e-26	270
2312
2313
2314
2317	sp|Q10AZ4|ACT3_ORYSJ	Actin-3 OS=Oryza sativa subsp. japonica GN=ACT3 PE=2 SV=1	2e-75	721	sp|Q10AZ4|ACT3_ORYSJ	Actin-3 OS=Oryza sativa subsp. japonica GN=ACT3 PE=2 SV=1	2e-75	721	sp|Q10AZ4|ACT3_ORYSJ	Actin-3 OS=Oryza sativa subsp. japonica GN=ACT3 PE=2 SV=1	2e-75	721
2320	sp|Q8C0D7|ING4_MOUSE	Inhibitor of growth protein 4 OS=Mus musculus GN=Ing4 PE=1 SV=2	1e-27	310	sp|Q8C0D7|ING4_MOUSE	Inhibitor of growth protein 4 OS=Mus musculus GN=Ing4 PE=1 SV=2	1e-27	310	sp|Q8C0D7|ING4_MOUSE	Inhibitor of growth protein 4 OS=Mus musculus GN=Ing4 PE=1 SV=2	1e-27	310
2321	sp|O22315|SFRS1_ARATH	Pre-mRNA-splicing factor SF2 OS=Arabidopsis thaliana GN=SF2 PE=1 SV=1	3e-40	418	sp|O22315|SFRS1_ARATH	Pre-mRNA-splicing factor SF2 OS=Arabidopsis thaliana GN=SF2 PE=1 SV=1	3e-40	418	sp|O22315|SFRS1_ARATH	Pre-mRNA-splicing factor SF2 OS=Arabidopsis thaliana GN=SF2 PE=1 SV=1	3e-40	418
2326	sp|A2VDC2|HIBCH_XENLA	3-hydroxyisobutyryl-CoA hydrolase, mitochondrial OS=Xenopus laevis GN=hibch PE=2 SV=1	4e-40	413	sp|A2VDC2|HIBCH_XENLA	3-hydroxyisobutyryl-CoA hydrolase, mitochondrial OS=Xenopus laevis GN=hibch PE=2 SV=1	4e-40	413	sp|A2VDC2|HIBCH_XENLA	3-hydroxyisobutyryl-CoA hydrolase, mitochondrial OS=Xenopus laevis GN=hibch PE=2 SV=1	4e-40	413
2329	sp|Q6ETK3|P2C11_ORYSJ	Probable protein phosphatase 2C 11 OS=Oryza sativa subsp. japonica GN=Os02g0180000 PE=2 SV=1	4e-65	633	sp|Q6ETK3|P2C11_ORYSJ	Probable protein phosphatase 2C 11 OS=Oryza sativa subsp. japonica GN=Os02g0180000 PE=2 SV=1	4e-65	633	sp|Q6ETK3|P2C11_ORYSJ	Probable protein phosphatase 2C 11 OS=Oryza sativa subsp. japonica GN=Os02g0180000 PE=2 SV=1	4e-65	633
2331	sp|Q9SSP5|THRC2_ARATH	Threonine synthase 2, chloroplastic OS=Arabidopsis thaliana GN=TS2 PE=1 SV=1	7e-85	803	sp|Q9SSP5|THRC2_ARATH	Threonine synthase 2, chloroplastic OS=Arabidopsis thaliana GN=TS2 PE=1 SV=1	7e-85	803	sp|Q9SSP5|THRC2_ARATH	Threonine synthase 2, chloroplastic OS=Arabidopsis thaliana GN=TS2 PE=1 SV=1	7e-85	803
2332	sp|Q2QQS5|CCT14_ORYSJ	Cyclin-T1-4 OS=Oryza sativa subsp. japonica GN=CYCT1-1 PE=2 SV=1	9e-67	649	sp|Q2QQS5|CCT14_ORYSJ	Cyclin-T1-4 OS=Oryza sativa subsp. japonica GN=CYCT1-1 PE=2 SV=1	9e-67	649	sp|Q2QQS5|CCT14_ORYSJ	Cyclin-T1-4 OS=Oryza sativa subsp. japonica GN=CYCT1-1 PE=2 SV=1	9e-67	649
2333	sp|Q9NGP4|UBC9_DICDI	Sumo-conjugating enzyme ubc9 OS=Dictyostelium discoideum GN=ubc9 PE=3 SV=1	2e-48	488	sp|Q9NGP4|UBC9_DICDI	Sumo-conjugating enzyme ubc9 OS=Dictyostelium discoideum GN=ubc9 PE=3 SV=1	2e-48	488	sp|Q9NGP4|UBC9_DICDI	Sumo-conjugating enzyme ubc9 OS=Dictyostelium discoideum GN=ubc9 PE=3 SV=1	2e-48	488
2335	sp|Q54318|HLYC_TREHY	Hemolysin C OS=Treponema hyodysenteriae GN=tlyC PE=3 SV=1	1e-37	398	sp|Q54318|HLYC_TREHY	Hemolysin C OS=Treponema hyodysenteriae GN=tlyC PE=3 SV=1	1e-37	398	sp|Q54318|HLYC_TREHY	Hemolysin C OS=Treponema hyodysenteriae GN=tlyC PE=3 SV=1	1e-37	398
2337
2339
2340
2341
2342
2343	sp|Q94AG2|SERK1_ARATH	Somatic embryogenesis receptor kinase 1 OS=Arabidopsis thaliana GN=SERK1 PE=1 SV=2	2e-89	842	sp|Q94AG2|SERK1_ARATH	Somatic embryogenesis receptor kinase 1 OS=Arabidopsis thaliana GN=SERK1 PE=1 SV=2	2e-89	842	sp|Q94AG2|SERK1_ARATH	Somatic embryogenesis receptor kinase 1 OS=Arabidopsis thaliana GN=SERK1 PE=1 SV=2	2e-89	842
2345
2346
2348
2349
2351	sp|Q10LJ0|NCBP1_ORYSJ	Nuclear cap-binding protein subunit 1 OS=Oryza sativa subsp. japonica GN=ABH1 PE=2 SV=1	3e-68	661	sp|Q10LJ0|NCBP1_ORYSJ	Nuclear cap-binding protein subunit 1 OS=Oryza sativa subsp. japonica GN=ABH1 PE=2 SV=1	3e-68	661	sp|Q10LJ0|NCBP1_ORYSJ	Nuclear cap-binding protein subunit 1 OS=Oryza sativa subsp. japonica GN=ABH1 PE=2 SV=1	3e-68	661
2353	sp|Q9JJF9|PSL2_MOUSE	Signal peptide peptidase-like 2A OS=Mus musculus GN=Sppl2a PE=2 SV=1	2e-32	350	sp|Q9JJF9|PSL2_MOUSE	Signal peptide peptidase-like 2A OS=Mus musculus GN=Sppl2a PE=2 SV=1	2e-32	350	sp|Q9JJF9|PSL2_MOUSE	Signal peptide peptidase-like 2A OS=Mus musculus GN=Sppl2a PE=2 SV=1	2e-32	350
2354	sp|Q54BW6|TTC27_DICDI	Tetratricopeptide repeat protein 27 homolog OS=Dictyostelium discoideum GN=ttc27 PE=3 SV=1	2e-24	284	sp|Q54BW6|TTC27_DICDI	Tetratricopeptide repeat protein 27 homolog OS=Dictyostelium discoideum GN=ttc27 PE=3 SV=1	2e-24	284	sp|Q54BW6|TTC27_DICDI	Tetratricopeptide repeat protein 27 homolog OS=Dictyostelium discoideum GN=ttc27 PE=3 SV=1	2e-24	284
2355	sp|Q6AWX0|XYLL2_ARATH	D-xylose-proton symporter-like 2 OS=Arabidopsis thaliana GN=At5g17010 PE=1 SV=1	1e-128	1175	sp|Q6AWX0|XYLL2_ARATH	D-xylose-proton symporter-like 2 OS=Arabidopsis thaliana GN=At5g17010 PE=1 SV=1	1e-128	1175	sp|Q6AWX0|XYLL2_ARATH	D-xylose-proton symporter-like 2 OS=Arabidopsis thaliana GN=At5g17010 PE=1 SV=1	1e-128	1175
2356	sp|Q08C72|CWC22_DANRE	Pre-mRNA-splicing factor CWC22 homolog OS=Danio rerio GN=cwc22 PE=2 SV=1	2e-53	533	sp|Q08C72|CWC22_DANRE	Pre-mRNA-splicing factor CWC22 homolog OS=Danio rerio GN=cwc22 PE=2 SV=1	2e-53	533	sp|Q08C72|CWC22_DANRE	Pre-mRNA-splicing factor CWC22 homolog OS=Danio rerio GN=cwc22 PE=2 SV=1	2e-53	533
2357
2358
2359
2360	sp|Q6S4P4|RF2B_ORYSJ	Transcription factor RF2b OS=Oryza sativa subsp. japonica GN=RF2b PE=1 SV=1	7e-28	311	sp|Q6S4P4|RF2B_ORYSJ	Transcription factor RF2b OS=Oryza sativa subsp. japonica GN=RF2b PE=1 SV=1	7e-28	311	sp|Q6S4P4|RF2B_ORYSJ	Transcription factor RF2b OS=Oryza sativa subsp. japonica GN=RF2b PE=1 SV=1	7e-28	311
2361					sp|O13747|EPT1_SCHPO	RING finger protein ETP1 homolog OS=Schizosaccharomyces pombe GN=SPAC16E8.13 PE=2 SV=1	6e-19	236	sp|O13747|EPT1_SCHPO	RING finger protein ETP1 homolog OS=Schizosaccharomyces pombe GN=SPAC16E8.13 PE=2 SV=1	6e-19	236
2362
2365	sp|Q9BZK7|TBL1R_HUMAN	F-box-like/WD repeat-containing protein TBL1XR1 OS=Homo sapiens GN=TBL1XR1 PE=1 SV=1	1e-149	1361	sp|Q9BZK7|TBL1R_HUMAN	F-box-like/WD repeat-containing protein TBL1XR1 OS=Homo sapiens GN=TBL1XR1 PE=1 SV=1	1e-149	1361	sp|Q9BZK7|TBL1R_HUMAN	F-box-like/WD repeat-containing protein TBL1XR1 OS=Homo sapiens GN=TBL1XR1 PE=1 SV=1	1e-149	1361
2366
2367	sp|Q6C253|ATP23_YARLI	Mitochondrial inner membrane protease ATP23 OS=Yarrowia lipolytica GN=ATP23 PE=3 SV=1	3e-26	296	sp|Q6C253|ATP23_YARLI	Mitochondrial inner membrane protease ATP23 OS=Yarrowia lipolytica GN=ATP23 PE=3 SV=1	3e-26	296	sp|Q6C253|ATP23_YARLI	Mitochondrial inner membrane protease ATP23 OS=Yarrowia lipolytica GN=ATP23 PE=3 SV=1	3e-26	296
2368					sp|B2RY56|RBM25_MOUSE	RNA-binding protein 25 OS=Mus musculus GN=Rbm25 PE=1 SV=1	4e-16	213	sp|B2RY56|RBM25_MOUSE	RNA-binding protein 25 OS=Mus musculus GN=Rbm25 PE=1 SV=1	4e-16	213
2369	sp|P32771|FADH_YEAST	S-(hydroxymethyl)glutathione dehydrogenase OS=Saccharomyces cerevisiae GN=SFA1 PE=1 SV=1	3e-23	272	sp|P32771|FADH_YEAST	S-(hydroxymethyl)glutathione dehydrogenase OS=Saccharomyces cerevisiae GN=SFA1 PE=1 SV=1	3e-23	272	sp|P32771|FADH_YEAST	S-(hydroxymethyl)glutathione dehydrogenase OS=Saccharomyces cerevisiae GN=SFA1 PE=1 SV=1	3e-23	272
2370	sp|Q9C5Z1|EIF3B_ARATH	Eukaryotic translation initiation factor 3 subunit B OS=Arabidopsis thaliana GN=TIF3B1 PE=2 SV=1	1e-133	1226	sp|Q9C5Z1|EIF3B_ARATH	Eukaryotic translation initiation factor 3 subunit B OS=Arabidopsis thaliana GN=TIF3B1 PE=2 SV=1	1e-133	1226	sp|Q9C5Z1|EIF3B_ARATH	Eukaryotic translation initiation factor 3 subunit B OS=Arabidopsis thaliana GN=TIF3B1 PE=2 SV=1	1e-133	1226
2373	sp|Q55909|Y305_SYNY3	TVP38/TMEM64 family membrane protein slr0305 OS=Synechocystis sp. (strain PCC 6803) GN=slr0305 PE=3 SV=1	9e-28	311	sp|Q55909|Y305_SYNY3	TVP38/TMEM64 family membrane protein slr0305 OS=Synechocystis sp. (strain PCC 6803) GN=slr0305 PE=3 SV=1	9e-28	311	sp|Q55909|Y305_SYNY3	TVP38/TMEM64 family membrane protein slr0305 OS=Synechocystis sp. (strain PCC 6803) GN=slr0305 PE=3 SV=1	9e-28	311
2374
2375	sp|Q9FGK3|MO25N_ARATH	Putative MO25-like protein At5g47540 OS=Arabidopsis thaliana GN=At5g47540 PE=2 SV=1	2e-88	832	sp|Q9FGK3|MO25N_ARATH	Putative MO25-like protein At5g47540 OS=Arabidopsis thaliana GN=At5g47540 PE=2 SV=1	2e-88	832	sp|Q9FGK3|MO25N_ARATH	Putative MO25-like protein At5g47540 OS=Arabidopsis thaliana GN=At5g47540 PE=2 SV=1	2e-88	832
2377	sp|Q9CQE7|ERGI3_MOUSE	Endoplasmic reticulum-Golgi intermediate compartment protein 3 OS=Mus musculus GN=Ergic3 PE=2 SV=1	1e-107	1001	sp|Q9CQE7|ERGI3_MOUSE	Endoplasmic reticulum-Golgi intermediate compartment protein 3 OS=Mus musculus GN=Ergic3 PE=2 SV=1	1e-107	1001	sp|Q9CQE7|ERGI3_MOUSE	Endoplasmic reticulum-Golgi intermediate compartment protein 3 OS=Mus musculus GN=Ergic3 PE=2 SV=1	1e-107	1001
2380
2383
2384
2385	sp|Q8H0V6|AB3F_ARATH	ABC transporter F family member 3 OS=Arabidopsis thaliana GN=ABCF3 PE=2 SV=1	0.0	1789	sp|Q8H0V6|AB3F_ARATH	ABC transporter F family member 3 OS=Arabidopsis thaliana GN=ABCF3 PE=2 SV=1	0.0	1789	sp|Q8H0V6|AB3F_ARATH	ABC transporter F family member 3 OS=Arabidopsis thaliana GN=ABCF3 PE=2 SV=1	0.0	1789
2386
2387	sp|O13828|DCP2_SCHPO	mRNA decapping complex subunit 2 OS=Schizosaccharomyces pombe GN=dcp2 PE=1 SV=1	2e-38	403	sp|O13828|DCP2_SCHPO	mRNA decapping complex subunit 2 OS=Schizosaccharomyces pombe GN=dcp2 PE=1 SV=1	2e-38	403	sp|O13828|DCP2_SCHPO	mRNA decapping complex subunit 2 OS=Schizosaccharomyces pombe GN=dcp2 PE=1 SV=1	2e-38	403
2388	sp|P91924|ARF_DUGJA	ADP-ribosylation factor OS=Dugesia japonica PE=2 SV=3	3e-65	636	sp|P91924|ARF_DUGJA	ADP-ribosylation factor OS=Dugesia japonica PE=2 SV=3	3e-65	636	sp|P91924|ARF_DUGJA	ADP-ribosylation factor OS=Dugesia japonica PE=2 SV=3	3e-65	636
2389	sp|Q8LHP0|ELOF1_ORYSJ	Transcription elongation factor 1 homolog OS=Oryza sativa subsp. japonica GN=Os07g0631100 PE=3 SV=1	1e-35	376	sp|Q8LHP0|ELOF1_ORYSJ	Transcription elongation factor 1 homolog OS=Oryza sativa subsp. japonica GN=Os07g0631100 PE=3 SV=1	1e-35	376	sp|Q8LHP0|ELOF1_ORYSJ	Transcription elongation factor 1 homolog OS=Oryza sativa subsp. japonica GN=Os07g0631100 PE=3 SV=1	1e-35	376
2390					sp|A2ZC67|ASP1_ORYSI	Aspartic proteinase Asp1 OS=Oryza sativa subsp. indica GN=ASP1 PE=2 SV=2	5e-18	227	sp|A2ZC67|ASP1_ORYSI	Aspartic proteinase Asp1 OS=Oryza sativa subsp. indica GN=ASP1 PE=2 SV=2	5e-18	227
2392
2394	sp|Q9FXB6|LIP4_ARATH	GDSL esterase/lipase LIP-4 OS=Arabidopsis thaliana GN=LIP4 PE=2 SV=1	3e-84	799	sp|Q9FXB6|LIP4_ARATH	GDSL esterase/lipase LIP-4 OS=Arabidopsis thaliana GN=LIP4 PE=2 SV=1	3e-84	799	sp|Q9FXB6|LIP4_ARATH	GDSL esterase/lipase LIP-4 OS=Arabidopsis thaliana GN=LIP4 PE=2 SV=1	3e-84	799
2395	sp|Q0VA16|WDR70_XENTR	WD repeat-containing protein 70 OS=Xenopus tropicalis GN=wdr70 PE=2 SV=1	4e-71	594	sp|Q0VA16|WDR70_XENTR	WD repeat-containing protein 70 OS=Xenopus tropicalis GN=wdr70 PE=2 SV=1	4e-71	594	sp|Q0VA16|WDR70_XENTR	WD repeat-containing protein 70 OS=Xenopus tropicalis GN=wdr70 PE=2 SV=1	4e-71	594
2396	sp|Q8N573|OXR1_HUMAN	Oxidation resistance protein 1 OS=Homo sapiens GN=OXR1 PE=1 SV=1	3e-25	290	sp|Q8N573|OXR1_HUMAN	Oxidation resistance protein 1 OS=Homo sapiens GN=OXR1 PE=1 SV=1	3e-25	290	sp|Q8N573|OXR1_HUMAN	Oxidation resistance protein 1 OS=Homo sapiens GN=OXR1 PE=1 SV=1	3e-25	290
2401
2402	sp|P22059|OSBP1_HUMAN	Oxysterol-binding protein 1 OS=Homo sapiens GN=OSBP PE=1 SV=1	8e-26	295	sp|P22059|OSBP1_HUMAN	Oxysterol-binding protein 1 OS=Homo sapiens GN=OSBP PE=1 SV=1	8e-26	295	sp|P22059|OSBP1_HUMAN	Oxysterol-binding protein 1 OS=Homo sapiens GN=OSBP PE=1 SV=1	8e-26	295
2405
2408	sp|O24304|FNTA_PEA	Protein farnesyltransferase/geranylgeranyltransferase type-1 subunit alpha OS=Pisum sativum GN=FTA PE=2 SV=1	1e-78	751	sp|O24304|FNTA_PEA	Protein farnesyltransferase/geranylgeranyltransferase type-1 subunit alpha OS=Pisum sativum GN=FTA PE=2 SV=1	1e-78	751	sp|O24304|FNTA_PEA	Protein farnesyltransferase/geranylgeranyltransferase type-1 subunit alpha OS=Pisum sativum GN=FTA PE=2 SV=1	1e-78	751
2409	sp|O23049|RK6_ARATH	50S ribosomal protein L6, chloroplastic OS=Arabidopsis thaliana GN=RPL6 PE=1 SV=1	3e-79	755	sp|O23049|RK6_ARATH	50S ribosomal protein L6, chloroplastic OS=Arabidopsis thaliana GN=RPL6 PE=1 SV=1	3e-79	755	sp|O23049|RK6_ARATH	50S ribosomal protein L6, chloroplastic OS=Arabidopsis thaliana GN=RPL6 PE=1 SV=1	3e-79	755
2410	sp|Q9ZQE5|PP153_ARATH	Pentatricopeptide repeat-containing protein At2g15690 OS=Arabidopsis thaliana GN=PCMP-H66 PE=2 SV=2	2e-41	278	sp|Q9ZQE5|PP153_ARATH	Pentatricopeptide repeat-containing protein At2g15690 OS=Arabidopsis thaliana GN=PCMP-H66 PE=2 SV=2	2e-41	278	sp|Q9ZQE5|PP153_ARATH	Pentatricopeptide repeat-containing protein At2g15690 OS=Arabidopsis thaliana GN=PCMP-H66 PE=2 SV=2	2e-41	278
2412
2413
2414	sp|P83877|TXN4A_MOUSE	Thioredoxin-like protein 4A OS=Mus musculus GN=Txnl4a PE=2 SV=1	1e-68	663	sp|P83877|TXN4A_MOUSE	Thioredoxin-like protein 4A OS=Mus musculus GN=Txnl4a PE=2 SV=1	1e-68	663	sp|P83877|TXN4A_MOUSE	Thioredoxin-like protein 4A OS=Mus musculus GN=Txnl4a PE=2 SV=1	1e-68	663
2415	sp|Q3T100|MGST3_BOVIN	Microsomal glutathione S-transferase 3 OS=Bos taurus GN=MGST3 PE=2 SV=1	6e-21	251	sp|Q3T100|MGST3_BOVIN	Microsomal glutathione S-transferase 3 OS=Bos taurus GN=MGST3 PE=2 SV=1	6e-21	251	sp|Q3T100|MGST3_BOVIN	Microsomal glutathione S-transferase 3 OS=Bos taurus GN=MGST3 PE=2 SV=1	6e-21	251
2417	sp|Q8BG32|PSD11_MOUSE	26S proteasome non-ATPase regulatory subunit 11 OS=Mus musculus GN=Psmd11 PE=1 SV=3	6e-87	824	sp|Q8BG32|PSD11_MOUSE	26S proteasome non-ATPase regulatory subunit 11 OS=Mus musculus GN=Psmd11 PE=1 SV=3	6e-87	824	sp|Q8BG32|PSD11_MOUSE	26S proteasome non-ATPase regulatory subunit 11 OS=Mus musculus GN=Psmd11 PE=1 SV=3	6e-87	824
2418	sp|O80594|ERG28_ARATH	Ergosterol biosynthetic protein 28 OS=Arabidopsis thaliana GN=At1g10030 PE=2 SV=2	5e-51	511	sp|O80594|ERG28_ARATH	Ergosterol biosynthetic protein 28 OS=Arabidopsis thaliana GN=At1g10030 PE=2 SV=2	5e-51	511	sp|O80594|ERG28_ARATH	Ergosterol biosynthetic protein 28 OS=Arabidopsis thaliana GN=At1g10030 PE=2 SV=2	5e-51	511
2420									sp|Q8LF97|ASK21_ARATH	SKP1-like protein 21 OS=Arabidopsis thaliana GN=ASK21 PE=2 SV=1	1e-12	182
2421
2422
2423
2424	sp|Q00IB6|CPL4_ARATH	RNA polymerase II C-terminal domain phosphatase-like 4 OS=Arabidopsis thaliana GN=CPL4 PE=1 SV=1	2e-41	428	sp|Q00IB6|CPL4_ARATH	RNA polymerase II C-terminal domain phosphatase-like 4 OS=Arabidopsis thaliana GN=CPL4 PE=1 SV=1	2e-41	428	sp|Q00IB6|CPL4_ARATH	RNA polymerase II C-terminal domain phosphatase-like 4 OS=Arabidopsis thaliana GN=CPL4 PE=1 SV=1	2e-41	428
2425					sp|Q3MHX6|OS9_BOVIN	Protein OS-9 OS=Bos taurus GN=OS9 PE=2 SV=1	1e-19	242	sp|Q3MHX6|OS9_BOVIN	Protein OS-9 OS=Bos taurus GN=OS9 PE=2 SV=1	1e-19	242
2426	sp|Q8LDQ4|TAP46_ARATH	PP2A regulatory subunit TAP46 OS=Arabidopsis thaliana GN=TAP46 PE=1 SV=2	2e-88	835	sp|Q8LDQ4|TAP46_ARATH	PP2A regulatory subunit TAP46 OS=Arabidopsis thaliana GN=TAP46 PE=1 SV=2	2e-88	835	sp|Q8LDQ4|TAP46_ARATH	PP2A regulatory subunit TAP46 OS=Arabidopsis thaliana GN=TAP46 PE=1 SV=2	2e-88	835
2427	sp|Q7XT07|DUS3L_ORYSJ	tRNA-dihydrouridine synthase 3-like OS=Oryza sativa subsp. japonica GN=Os04g0117600 PE=2 SV=2	0.0	1597	sp|Q7XT07|DUS3L_ORYSJ	tRNA-dihydrouridine synthase 3-like OS=Oryza sativa subsp. japonica GN=Os04g0117600 PE=2 SV=2	0.0	1597	sp|Q7XT07|DUS3L_ORYSJ	tRNA-dihydrouridine synthase 3-like OS=Oryza sativa subsp. japonica GN=Os04g0117600 PE=2 SV=2	0.0	1597
2431	sp|Q5EA79|GALM_BOVIN	Aldose 1-epimerase OS=Bos taurus GN=GALM PE=2 SV=1	5e-78	746	sp|Q5EA79|GALM_BOVIN	Aldose 1-epimerase OS=Bos taurus GN=GALM PE=2 SV=1	5e-78	746	sp|Q5EA79|GALM_BOVIN	Aldose 1-epimerase OS=Bos taurus GN=GALM PE=2 SV=1	5e-78	746
2432	sp|P46269|QCR8_SOLTU	Cytochrome b-c1 complex subunit 8 OS=Solanum tuberosum PE=1 SV=2	9e-27	300	sp|P46269|QCR8_SOLTU	Cytochrome b-c1 complex subunit 8 OS=Solanum tuberosum PE=1 SV=2	9e-27	300	sp|P46269|QCR8_SOLTU	Cytochrome b-c1 complex subunit 8 OS=Solanum tuberosum PE=1 SV=2	9e-27	300
2434									sp|P38389|SC61B_ARATH	Protein transport protein Sec61 subunit beta OS=Arabidopsis thaliana GN=At2g45070 PE=2 SV=1	3e-11	164
2435	sp|Q10AZ4|ACT3_ORYSJ	Actin-3 OS=Oryza sativa subsp. japonica GN=ACT3 PE=2 SV=1	1e-122	1129	sp|Q10AZ4|ACT3_ORYSJ	Actin-3 OS=Oryza sativa subsp. japonica GN=ACT3 PE=2 SV=1	1e-122	1129	sp|Q10AZ4|ACT3_ORYSJ	Actin-3 OS=Oryza sativa subsp. japonica GN=ACT3 PE=2 SV=1	1e-122	1129
2436	sp|A5BUU4|RSSA_VITVI	40S ribosomal protein SA OS=Vitis vinifera GN=GSVIVT00034021001 PE=3 SV=1	1e-109	1012	sp|A5BUU4|RSSA_VITVI	40S ribosomal protein SA OS=Vitis vinifera GN=GSVIVT00034021001 PE=3 SV=1	1e-109	1012	sp|A5BUU4|RSSA_VITVI	40S ribosomal protein SA OS=Vitis vinifera GN=GSVIVT00034021001 PE=3 SV=1	1e-109	1012
2437	sp|P0C0L1|APX6_ORYSJ	Probable L-ascorbate peroxidase 6, chloroplastic OS=Oryza sativa subsp. japonica GN=APX6 PE=2 SV=1	2.33e-156	1334	sp|P0C0L1|APX6_ORYSJ	Probable L-ascorbate peroxidase 6, chloroplastic OS=Oryza sativa subsp. japonica GN=APX6 PE=2 SV=1	2.33e-156	1334	sp|P0C0L1|APX6_ORYSJ	Probable L-ascorbate peroxidase 6, chloroplastic OS=Oryza sativa subsp. japonica GN=APX6 PE=2 SV=1	2.33e-156	1334
2439	sp|Q9M647|IAR1_ARATH	IAA-alanine resistance protein 1 OS=Arabidopsis thaliana GN=IAR1 PE=2 SV=3	5e-79	755	sp|Q9M647|IAR1_ARATH	IAA-alanine resistance protein 1 OS=Arabidopsis thaliana GN=IAR1 PE=2 SV=3	5e-79	755	sp|Q9M647|IAR1_ARATH	IAA-alanine resistance protein 1 OS=Arabidopsis thaliana GN=IAR1 PE=2 SV=3	5e-79	755
2441
2442	sp|Q01J96|CCB21_ORYSI	Cyclin-B2-1 OS=Oryza sativa subsp. indica GN=CYCB2-1 PE=1 SV=1	9e-59	578	sp|Q01J96|CCB21_ORYSI	Cyclin-B2-1 OS=Oryza sativa subsp. indica GN=CYCB2-1 PE=1 SV=1	9e-59	578	sp|Q01J96|CCB21_ORYSI	Cyclin-B2-1 OS=Oryza sativa subsp. indica GN=CYCB2-1 PE=1 SV=1	9e-59	578
2443
2446	sp|Q9CR50|ZN363_MOUSE	RING finger and CHY zinc finger domain-containing protein 1 OS=Mus musculus GN=Rchy1 PE=1 SV=1	6e-54	539	sp|Q9CR50|ZN363_MOUSE	RING finger and CHY zinc finger domain-containing protein 1 OS=Mus musculus GN=Rchy1 PE=1 SV=1	6e-54	539	sp|Q9CR50|ZN363_MOUSE	RING finger and CHY zinc finger domain-containing protein 1 OS=Mus musculus GN=Rchy1 PE=1 SV=1	6e-54	539
2447
2448	sp|Q5XGY1|TSR1_XENLA	Pre-rRNA-processing protein TSR1 homolog OS=Xenopus laevis GN=tsr1 PE=2 SV=1	1e-82	787	sp|Q5XGY1|TSR1_XENLA	Pre-rRNA-processing protein TSR1 homolog OS=Xenopus laevis GN=tsr1 PE=2 SV=1	1e-82	787	sp|Q5XGY1|TSR1_XENLA	Pre-rRNA-processing protein TSR1 homolog OS=Xenopus laevis GN=tsr1 PE=2 SV=1	1e-82	787
2450	sp|Q7XI75|CARM1_ORYSJ	Probable histone-arginine methyltransferase CARM1 OS=Oryza sativa subsp. japonica GN=CARM1 PE=2 SV=1	1e-91	587	sp|Q7XI75|CARM1_ORYSJ	Probable histone-arginine methyltransferase CARM1 OS=Oryza sativa subsp. japonica GN=CARM1 PE=2 SV=1	1e-91	587	sp|Q7XI75|CARM1_ORYSJ	Probable histone-arginine methyltransferase CARM1 OS=Oryza sativa subsp. japonica GN=CARM1 PE=2 SV=1	1e-91	587
2452
2456	sp|Q6YXZ7|ANM5_ORYSJ	Protein arginine N-methyltransferase 5 OS=Oryza sativa subsp. japonica GN=PRMT5 PE=2 SV=1	0.0	1940	sp|Q6YXZ7|ANM5_ORYSJ	Protein arginine N-methyltransferase 5 OS=Oryza sativa subsp. japonica GN=PRMT5 PE=2 SV=1	0.0	1940	sp|Q6YXZ7|ANM5_ORYSJ	Protein arginine N-methyltransferase 5 OS=Oryza sativa subsp. japonica GN=PRMT5 PE=2 SV=1	0.0	1940
2457	sp|Q5R7K6|K0090_PONAB	Uncharacterized protein KIAA0090 homolog OS=Pongo abelii PE=2 SV=1	1e-29	327	sp|Q5R7K6|K0090_PONAB	Uncharacterized protein KIAA0090 homolog OS=Pongo abelii PE=2 SV=1	1e-29	327	sp|Q5R7K6|K0090_PONAB	Uncharacterized protein KIAA0090 homolog OS=Pongo abelii PE=2 SV=1	1e-29	327
2460	sp|Q0JF03|ARP9_ORYSJ	Actin-related protein 9 OS=Oryza sativa subsp. japonica GN=ARP9 PE=2 SV=1	6e-23	267	sp|Q0JF03|ARP9_ORYSJ	Actin-related protein 9 OS=Oryza sativa subsp. japonica GN=ARP9 PE=2 SV=1	6e-23	267	sp|Q0JF03|ARP9_ORYSJ	Actin-related protein 9 OS=Oryza sativa subsp. japonica GN=ARP9 PE=2 SV=1	6e-23	267
2461	sp|Q94C11|SF04_ARATH	Splicing factor 4-like protein OS=Arabidopsis thaliana GN=At3g52120 PE=2 SV=1	1e-21	256	sp|Q94C11|SF04_ARATH	Splicing factor 4-like protein OS=Arabidopsis thaliana GN=At3g52120 PE=2 SV=1	1e-21	256	sp|Q94C11|SF04_ARATH	Splicing factor 4-like protein OS=Arabidopsis thaliana GN=At3g52120 PE=2 SV=1	1e-21	256
2462					sp|O49453|Y4844_ARATH	Uncharacterized protein At4g28440 OS=Arabidopsis thaliana GN=At4g28440 PE=1 SV=1	5e-16	206	sp|O49453|Y4844_ARATH	Uncharacterized protein At4g28440 OS=Arabidopsis thaliana GN=At4g28440 PE=1 SV=1	5e-16	206
2463									sp|Q84J71|PP161_ARATH	Pentatricopeptide repeat-containing protein At2g17670 OS=Arabidopsis thaliana GN=At2g17670 PE=2 SV=1	2e-14	193
2464
2466	sp|Q40193|RB11C_LOTJA	Ras-related protein Rab11C OS=Lotus japonicus GN=RAB11C PE=2 SV=1	6e-81	770	sp|Q40193|RB11C_LOTJA	Ras-related protein Rab11C OS=Lotus japonicus GN=RAB11C PE=2 SV=1	6e-81	770	sp|Q40193|RB11C_LOTJA	Ras-related protein Rab11C OS=Lotus japonicus GN=RAB11C PE=2 SV=1	6e-81	770
2467	sp|P48642|GSHRC_ORYSJ	Glutathione reductase, cytosolic OS=Oryza sativa subsp. japonica GN=GRC2 PE=2 SV=2	1e-148	1348	sp|P48642|GSHRC_ORYSJ	Glutathione reductase, cytosolic OS=Oryza sativa subsp. japonica GN=GRC2 PE=2 SV=2	1e-148	1348	sp|P48642|GSHRC_ORYSJ	Glutathione reductase, cytosolic OS=Oryza sativa subsp. japonica GN=GRC2 PE=2 SV=2	1e-148	1348
2468
2469	sp|Q42541|UBC13_ARATH	Ubiquitin-conjugating enzyme E2 13 OS=Arabidopsis thaliana GN=UBC13 PE=2 SV=1	7e-72	691	sp|Q42541|UBC13_ARATH	Ubiquitin-conjugating enzyme E2 13 OS=Arabidopsis thaliana GN=UBC13 PE=2 SV=1	7e-72	691	sp|Q42541|UBC13_ARATH	Ubiquitin-conjugating enzyme E2 13 OS=Arabidopsis thaliana GN=UBC13 PE=2 SV=1	7e-72	691
2470
2471
2472
2473
2478									sp|Q8BH15|CNOTA_MOUSE	CCR4-NOT transcription complex subunit 10 OS=Mus musculus GN=Cnot10 PE=2 SV=1	7e-12	172
2479
2481	sp|Q32SG4|WRKY1_MAIZE	Protein WRKY1 OS=Zea mays PE=1 SV=1	6e-72	693	sp|Q32SG4|WRKY1_MAIZE	Protein WRKY1 OS=Zea mays PE=1 SV=1	6e-72	693	sp|Q32SG4|WRKY1_MAIZE	Protein WRKY1 OS=Zea mays PE=1 SV=1	6e-72	693
2483	sp|O65351|SUBL_ARATH	Subtilisin-like protease OS=Arabidopsis thaliana GN=ARA12 PE=1 SV=1	3e-89	845	sp|O65351|SUBL_ARATH	Subtilisin-like protease OS=Arabidopsis thaliana GN=ARA12 PE=1 SV=1	3e-89	845	sp|O65351|SUBL_ARATH	Subtilisin-like protease OS=Arabidopsis thaliana GN=ARA12 PE=1 SV=1	3e-89	845
2484
2485
2486	sp|Q9C7U5|E132_ARATH	Glucan endo-1,3-beta-glucosidase 2 OS=Arabidopsis thaliana GN=At1g66250 PE=1 SV=2	1e-71	464	sp|Q9C7U5|E132_ARATH	Glucan endo-1,3-beta-glucosidase 2 OS=Arabidopsis thaliana GN=At1g66250 PE=1 SV=2	1e-71	464	sp|Q9C7U5|E132_ARATH	Glucan endo-1,3-beta-glucosidase 2 OS=Arabidopsis thaliana GN=At1g66250 PE=1 SV=2	1e-71	464
2487	sp|Q9SLK6|ALA6_ARATH	Phospholipid-transporting ATPase 6 OS=Arabidopsis thaliana GN=ALA6 PE=1 SV=2	1e-55	552	sp|Q9SLK6|ALA6_ARATH	Phospholipid-transporting ATPase 6 OS=Arabidopsis thaliana GN=ALA6 PE=1 SV=2	1e-55	552	sp|Q9SLK6|ALA6_ARATH	Phospholipid-transporting ATPase 6 OS=Arabidopsis thaliana GN=ALA6 PE=1 SV=2	1e-55	552
2489	sp|Q43654|SSY1_WHEAT	Starch synthase 1, chloroplastic/amyloplastic OS=Triticum aestivum GN=WSSI-2 PE=2 SV=2	0.0	2654	sp|Q43654|SSY1_WHEAT	Starch synthase 1, chloroplastic/amyloplastic OS=Triticum aestivum GN=WSSI-2 PE=2 SV=2	0.0	2654	sp|Q43654|SSY1_WHEAT	Starch synthase 1, chloroplastic/amyloplastic OS=Triticum aestivum GN=WSSI-2 PE=2 SV=2	0.0	2654
2491	sp|Q5I7K9|RL30_WHEAT	60S ribosomal protein L30 OS=Triticum aestivum PE=1 SV=2	8e-53	530	sp|Q5I7K9|RL30_WHEAT	60S ribosomal protein L30 OS=Triticum aestivum PE=1 SV=2	8e-53	530	sp|Q5I7K9|RL30_WHEAT	60S ribosomal protein L30 OS=Triticum aestivum PE=1 SV=2	8e-53	530
2494	sp|Q9ZVD0|SRRT_ARATH	Serrate RNA effector molecule OS=Arabidopsis thaliana GN=SE PE=1 SV=2	1e-134	1235	sp|Q9ZVD0|SRRT_ARATH	Serrate RNA effector molecule OS=Arabidopsis thaliana GN=SE PE=1 SV=2	1e-134	1235	sp|Q9ZVD0|SRRT_ARATH	Serrate RNA effector molecule OS=Arabidopsis thaliana GN=SE PE=1 SV=2	1e-134	1235
2495	sp|Q8W0H5|PHT43_ORYSJ	Probable anion transporter 3, chloroplastic OS=Oryza sativa subsp. japonica GN=PHT4;3 PE=2 SV=1	5e-60	590	sp|Q8W0H5|PHT43_ORYSJ	Probable anion transporter 3, chloroplastic OS=Oryza sativa subsp. japonica GN=PHT4;3 PE=2 SV=1	5e-60	590	sp|Q8W0H5|PHT43_ORYSJ	Probable anion transporter 3, chloroplastic OS=Oryza sativa subsp. japonica GN=PHT4;3 PE=2 SV=1	5e-60	590
2496	sp|Q38813|DNAJ1_ARATH	Chaperone protein dnaJ 1, mitochondrial OS=Arabidopsis thaliana GN=ATJ1 PE=2 SV=2	1e-43	449	sp|Q38813|DNAJ1_ARATH	Chaperone protein dnaJ 1, mitochondrial OS=Arabidopsis thaliana GN=ATJ1 PE=2 SV=2	1e-43	449	sp|Q38813|DNAJ1_ARATH	Chaperone protein dnaJ 1, mitochondrial OS=Arabidopsis thaliana GN=ATJ1 PE=2 SV=2	1e-43	449
2497
2498	sp|Q8GWR3|QKIL5_ARATH	KH domain-containing protein At1g09660 OS=Arabidopsis thaliana GN=At1g09660 PE=2 SV=1	1e-73	710	sp|Q8GWR3|QKIL5_ARATH	KH domain-containing protein At1g09660 OS=Arabidopsis thaliana GN=At1g09660 PE=2 SV=1	1e-73	710	sp|Q8GWR3|QKIL5_ARATH	KH domain-containing protein At1g09660 OS=Arabidopsis thaliana GN=At1g09660 PE=2 SV=1	1e-73	710
2500	sp|Q10MN6|P2C33_ORYSJ	Probable protein phosphatase 2C 33 OS=Oryza sativa subsp. japonica GN=Os03g0301700 PE=2 SV=1	1e-118	1095	sp|Q10MN6|P2C33_ORYSJ	Probable protein phosphatase 2C 33 OS=Oryza sativa subsp. japonica GN=Os03g0301700 PE=2 SV=1	1e-118	1095	sp|Q10MN6|P2C33_ORYSJ	Probable protein phosphatase 2C 33 OS=Oryza sativa subsp. japonica GN=Os03g0301700 PE=2 SV=1	1e-118	1095
2501
2503	sp|O13775|SYEC_SCHPO	Probable glutamyl-tRNA synthetase, cytoplasmic OS=Schizosaccharomyces pombe GN=SPAC17A5.15c PE=1 SV=1	3e-61	600	sp|O13775|SYEC_SCHPO	Probable glutamyl-tRNA synthetase, cytoplasmic OS=Schizosaccharomyces pombe GN=SPAC17A5.15c PE=1 SV=1	3e-61	600	sp|O13775|SYEC_SCHPO	Probable glutamyl-tRNA synthetase, cytoplasmic OS=Schizosaccharomyces pombe GN=SPAC17A5.15c PE=1 SV=1	3e-61	600
2504	sp|P38076|CYSK_WHEAT	Cysteine synthase OS=Triticum aestivum GN=CYS1 PE=2 SV=1	1e-145	1325	sp|P38076|CYSK_WHEAT	Cysteine synthase OS=Triticum aestivum GN=CYS1 PE=2 SV=1	1e-145	1325	sp|P38076|CYSK_WHEAT	Cysteine synthase OS=Triticum aestivum GN=CYS1 PE=2 SV=1	1e-145	1325
2505	sp|Q54JE4|ODO1_DICDI	2-oxoglutarate dehydrogenase E1 component, mitochondrial OS=Dictyostelium discoideum GN=ogdh PE=3 SV=1	1e-101	803	sp|Q54JE4|ODO1_DICDI	2-oxoglutarate dehydrogenase E1 component, mitochondrial OS=Dictyostelium discoideum GN=ogdh PE=3 SV=1	1e-101	803	sp|Q54JE4|ODO1_DICDI	2-oxoglutarate dehydrogenase E1 component, mitochondrial OS=Dictyostelium discoideum GN=ogdh PE=3 SV=1	1e-101	803
2506	sp|Q9FUY2|LEUNG_ARATH	Transcriptional corepressor LEUNIG OS=Arabidopsis thaliana GN=LUG PE=1 SV=2	8e-56	552	sp|Q9FUY2|LEUNG_ARATH	Transcriptional corepressor LEUNIG OS=Arabidopsis thaliana GN=LUG PE=1 SV=2	8e-56	552	sp|Q9FUY2|LEUNG_ARATH	Transcriptional corepressor LEUNIG OS=Arabidopsis thaliana GN=LUG PE=1 SV=2	8e-56	552
2507	sp|Q9M8D3|PUR4_ARATH	Probable phosphoribosylformylglycinamidine synthase, chloroplastic OS=Arabidopsis thaliana GN=At1g74260 PE=1 SV=1	3e-65	636	sp|Q9M8D3|PUR4_ARATH	Probable phosphoribosylformylglycinamidine synthase, chloroplastic OS=Arabidopsis thaliana GN=At1g74260 PE=1 SV=1	3e-65	636	sp|Q9M8D3|PUR4_ARATH	Probable phosphoribosylformylglycinamidine synthase, chloroplastic OS=Arabidopsis thaliana GN=At1g74260 PE=1 SV=1	3e-65	636
2509	sp|Q9SJI8|MBF1A_ARATH	Multiprotein-bridging factor 1a OS=Arabidopsis thaliana GN=MBF1A PE=2 SV=1	5e-55	544	sp|Q9SJI8|MBF1A_ARATH	Multiprotein-bridging factor 1a OS=Arabidopsis thaliana GN=MBF1A PE=2 SV=1	5e-55	544	sp|Q9SJI8|MBF1A_ARATH	Multiprotein-bridging factor 1a OS=Arabidopsis thaliana GN=MBF1A PE=2 SV=1	5e-55	544
2510	sp|P23974|YTXM_BACSU	Putative esterase ytxM OS=Bacillus subtilis GN=ytxM PE=3 SV=2	4e-23	193	sp|P23974|YTXM_BACSU	Putative esterase ytxM OS=Bacillus subtilis GN=ytxM PE=3 SV=2	4e-23	193	sp|P23974|YTXM_BACSU	Putative esterase ytxM OS=Bacillus subtilis GN=ytxM PE=3 SV=2	4e-23	193
2511	sp|Q8LG98|OTUBL_ARATH	Ubiquitin thioesterase otubain-like OS=Arabidopsis thaliana GN=At1g28120 PE=2 SV=2	3e-36	382	sp|Q8LG98|OTUBL_ARATH	Ubiquitin thioesterase otubain-like OS=Arabidopsis thaliana GN=At1g28120 PE=2 SV=2	3e-36	382	sp|Q8LG98|OTUBL_ARATH	Ubiquitin thioesterase otubain-like OS=Arabidopsis thaliana GN=At1g28120 PE=2 SV=2	3e-36	382
2512	sp|Q5ZMQ9|PEX5_CHICK	Peroxisomal targeting signal 1 receptor OS=Gallus gallus GN=PEX5 PE=2 SV=1	1e-54	482	sp|Q5ZMQ9|PEX5_CHICK	Peroxisomal targeting signal 1 receptor OS=Gallus gallus GN=PEX5 PE=2 SV=1	1e-54	482	sp|Q5ZMQ9|PEX5_CHICK	Peroxisomal targeting signal 1 receptor OS=Gallus gallus GN=PEX5 PE=2 SV=1	1e-54	482
2513	sp|Q9EQH3|VPS35_MOUSE	Vacuolar protein sorting-associated protein 35 OS=Mus musculus GN=Vps35 PE=1 SV=1	2e-59	587	sp|Q9EQH3|VPS35_MOUSE	Vacuolar protein sorting-associated protein 35 OS=Mus musculus GN=Vps35 PE=1 SV=1	2e-59	587	sp|Q9EQH3|VPS35_MOUSE	Vacuolar protein sorting-associated protein 35 OS=Mus musculus GN=Vps35 PE=1 SV=1	2e-59	587
2514	sp|Q96558|UGDH_SOYBN	UDP-glucose 6-dehydrogenase OS=Glycine max PE=2 SV=1	0.0	2306	sp|Q96558|UGDH_SOYBN	UDP-glucose 6-dehydrogenase OS=Glycine max PE=2 SV=1	0.0	2306	sp|Q96558|UGDH_SOYBN	UDP-glucose 6-dehydrogenase OS=Glycine max PE=2 SV=1	0.0	2306
2515
2518
2519					sp|Q766C2|NEP2_NEPGR	Aspartic proteinase nepenthesin-2 OS=Nepenthes gracilis GN=nep2 PE=1 SV=1	6e-18	228	sp|Q766C2|NEP2_NEPGR	Aspartic proteinase nepenthesin-2 OS=Nepenthes gracilis GN=nep2 PE=1 SV=1	6e-18	228
2522	sp|Q75IW1|COBL2_ORYSJ	COBRA-like protein 2 OS=Oryza sativa subsp. japonica GN=BC1L2 PE=2 SV=1	0.0	2059	sp|Q75IW1|COBL2_ORYSJ	COBRA-like protein 2 OS=Oryza sativa subsp. japonica GN=BC1L2 PE=2 SV=1	0.0	2059	sp|Q75IW1|COBL2_ORYSJ	COBRA-like protein 2 OS=Oryza sativa subsp. japonica GN=BC1L2 PE=2 SV=1	0.0	2059
2523
2525	sp|P50398|GDIA_RAT	Rab GDP dissociation inhibitor alpha OS=Rattus norvegicus GN=Gdi1 PE=1 SV=1	1e-111	1030	sp|P50398|GDIA_RAT	Rab GDP dissociation inhibitor alpha OS=Rattus norvegicus GN=Gdi1 PE=1 SV=1	1e-111	1030	sp|P50398|GDIA_RAT	Rab GDP dissociation inhibitor alpha OS=Rattus norvegicus GN=Gdi1 PE=1 SV=1	1e-111	1030
2527	sp|P48261|TRPG_CYAPA	Anthranilate synthase component II OS=Cyanophora paradoxa GN=trpG PE=3 SV=1	3e-51	515	sp|P48261|TRPG_CYAPA	Anthranilate synthase component II OS=Cyanophora paradoxa GN=trpG PE=3 SV=1	3e-51	515	sp|P48261|TRPG_CYAPA	Anthranilate synthase component II OS=Cyanophora paradoxa GN=trpG PE=3 SV=1	3e-51	515
2528
2529	sp|Q2QRX6|DRTS_ORYSJ	Putative bifunctional dihydrofolate reductase-thymidylate synthase OS=Oryza sativa subsp. japonica GN=Os12g0446900 PE=3 SV=2	0.0	1050	sp|Q2QRX6|DRTS_ORYSJ	Putative bifunctional dihydrofolate reductase-thymidylate synthase OS=Oryza sativa subsp. japonica GN=Os12g0446900 PE=3 SV=2	0.0	1050	sp|Q2QRX6|DRTS_ORYSJ	Putative bifunctional dihydrofolate reductase-thymidylate synthase OS=Oryza sativa subsp. japonica GN=Os12g0446900 PE=3 SV=2	0.0	1050
2530	sp|B3Q970|GRPE_RHOPT	Protein grpE OS=Rhodopseudomonas palustris (strain TIE-1) GN=grpE PE=3 SV=1	2e-32	352	sp|B3Q970|GRPE_RHOPT	Protein grpE OS=Rhodopseudomonas palustris (strain TIE-1) GN=grpE PE=3 SV=1	2e-32	352	sp|B3Q970|GRPE_RHOPT	Protein grpE OS=Rhodopseudomonas palustris (strain TIE-1) GN=grpE PE=3 SV=1	2e-32	352
2533	sp|Q338B9|GCN5_ORYSJ	Histone acetyltransferase GCN5 OS=Oryza sativa subsp. japonica GN=GCN5 PE=2 SV=1	0.0	1771	sp|Q338B9|GCN5_ORYSJ	Histone acetyltransferase GCN5 OS=Oryza sativa subsp. japonica GN=GCN5 PE=2 SV=1	0.0	1771	sp|Q338B9|GCN5_ORYSJ	Histone acetyltransferase GCN5 OS=Oryza sativa subsp. japonica GN=GCN5 PE=2 SV=1	0.0	1771
2535
2536	sp|Q05609|CTR1_ARATH	Serine/threonine-protein kinase CTR1 OS=Arabidopsis thaliana GN=CTR1 PE=1 SV=1	4e-66	645	sp|Q05609|CTR1_ARATH	Serine/threonine-protein kinase CTR1 OS=Arabidopsis thaliana GN=CTR1 PE=1 SV=1	4e-66	645	sp|Q05609|CTR1_ARATH	Serine/threonine-protein kinase CTR1 OS=Arabidopsis thaliana GN=CTR1 PE=1 SV=1	4e-66	645
2537	sp|P31683|ENO_CHLRE	Enolase (Fragment) OS=Chlamydomonas reinhardtii GN=ENO PE=2 SV=1	1e-52	526	sp|P31683|ENO_CHLRE	Enolase (Fragment) OS=Chlamydomonas reinhardtii GN=ENO PE=2 SV=1	1e-52	526	sp|P31683|ENO_CHLRE	Enolase (Fragment) OS=Chlamydomonas reinhardtii GN=ENO PE=2 SV=1	1e-52	526
2538	sp|Q9LMP7|GOS11_ARATH	Golgi SNARE 11 protein OS=Arabidopsis thaliana GN=GOS11 PE=2 SV=1	3e-75	719	sp|Q9LMP7|GOS11_ARATH	Golgi SNARE 11 protein OS=Arabidopsis thaliana GN=GOS11 PE=2 SV=1	3e-75	719	sp|Q9LMP7|GOS11_ARATH	Golgi SNARE 11 protein OS=Arabidopsis thaliana GN=GOS11 PE=2 SV=1	3e-75	719
2539
2540					sp|Q8YAC7|TILS_LISMO	Bifunctional protein tilS/hprT OS=Listeria monocytogenes GN=tilS/hprT PE=3 SV=1	5e-20	240	sp|Q8YAC7|TILS_LISMO	Bifunctional protein tilS/hprT OS=Listeria monocytogenes GN=tilS/hprT PE=3 SV=1	5e-20	240
2541	sp|Q9LDR4|ERG24_ARATH	Delta(14)-sterol reductase OS=Arabidopsis thaliana GN=FK PE=1 SV=2	1e-120	1107	sp|Q9LDR4|ERG24_ARATH	Delta(14)-sterol reductase OS=Arabidopsis thaliana GN=FK PE=1 SV=2	1e-120	1107	sp|Q9LDR4|ERG24_ARATH	Delta(14)-sterol reductase OS=Arabidopsis thaliana GN=FK PE=1 SV=2	1e-120	1107
2543
2545									sp|Q54G21|FKBP5_DICDI	FK506-binding protein 5 OS=Dictyostelium discoideum GN=fkbp5 PE=3 SV=1	7e-11	168
2546
2547
2548	sp|O48670|RER1A_ARATH	Protein RER1A OS=Arabidopsis thaliana GN=RER1A PE=2 SV=1	4e-47	477	sp|O48670|RER1A_ARATH	Protein RER1A OS=Arabidopsis thaliana GN=RER1A PE=2 SV=1	4e-47	477	sp|O48670|RER1A_ARATH	Protein RER1A OS=Arabidopsis thaliana GN=RER1A PE=2 SV=1	4e-47	477
2549
2551	sp|O60177|YG42_SCHPO	Uncharacterized ATP-dependent helicase C23E6.02 OS=Schizosaccharomyces pombe GN=SPBC23E6.02 PE=2 SV=1	3e-32	351	sp|O60177|YG42_SCHPO	Uncharacterized ATP-dependent helicase C23E6.02 OS=Schizosaccharomyces pombe GN=SPBC23E6.02 PE=2 SV=1	3e-32	351	sp|O60177|YG42_SCHPO	Uncharacterized ATP-dependent helicase C23E6.02 OS=Schizosaccharomyces pombe GN=SPBC23E6.02 PE=2 SV=1	3e-32	351
2552	sp|Q55DB6|AHSA_DICDI	Activator of 90 kDa heat shock protein ATPase homolog OS=Dictyostelium discoideum GN=ahsa PE=2 SV=1	9e-22	260	sp|Q55DB6|AHSA_DICDI	Activator of 90 kDa heat shock protein ATPase homolog OS=Dictyostelium discoideum GN=ahsa PE=2 SV=1	9e-22	260	sp|Q55DB6|AHSA_DICDI	Activator of 90 kDa heat shock protein ATPase homolog OS=Dictyostelium discoideum GN=ahsa PE=2 SV=1	9e-22	260
2553	sp|P49359|GCSH_FLAPR	Glycine cleavage system H protein, mitochondrial OS=Flaveria pringlei GN=GDCSH PE=2 SV=1	5e-41	418	sp|P49359|GCSH_FLAPR	Glycine cleavage system H protein, mitochondrial OS=Flaveria pringlei GN=GDCSH PE=2 SV=1	5e-41	418	sp|P49359|GCSH_FLAPR	Glycine cleavage system H protein, mitochondrial OS=Flaveria pringlei GN=GDCSH PE=2 SV=1	5e-41	418
2555	sp|Q94AH6|CUL1_ARATH	Cullin-1 OS=Arabidopsis thaliana GN=CUL1 PE=1 SV=1	1e-98	923	sp|Q94AH6|CUL1_ARATH	Cullin-1 OS=Arabidopsis thaliana GN=CUL1 PE=1 SV=1	1e-98	923	sp|Q94AH6|CUL1_ARATH	Cullin-1 OS=Arabidopsis thaliana GN=CUL1 PE=1 SV=1	1e-98	923
2557
2559
2563	sp|Q5RC80|RBM39_PONAB	RNA-binding protein 39 OS=Pongo abelii GN=RBM39 PE=2 SV=1	1e-39	415	sp|Q5RC80|RBM39_PONAB	RNA-binding protein 39 OS=Pongo abelii GN=RBM39 PE=2 SV=1	1e-39	415	sp|Q5RC80|RBM39_PONAB	RNA-binding protein 39 OS=Pongo abelii GN=RBM39 PE=2 SV=1	1e-39	415
2564
2565
2566					sp|O60294|LCMT2_HUMAN	Leucine carboxyl methyltransferase 2 OS=Homo sapiens GN=LCMT2 PE=1 SV=3	9e-19	233	sp|O60294|LCMT2_HUMAN	Leucine carboxyl methyltransferase 2 OS=Homo sapiens GN=LCMT2 PE=1 SV=3	9e-19	233
2569
2571									sp|Q12010|YO092_YEAST	Uncharacterized membrane protein YOL092W OS=Saccharomyces cerevisiae GN=YOL092W PE=1 SV=1	7e-14	194
2572
2574
2575	sp|Q9LS09|ASF1B_ARATH	Histone chaperone ASF1B OS=Arabidopsis thaliana GN=ASF1B PE=1 SV=1	1e-70	680	sp|Q9LS09|ASF1B_ARATH	Histone chaperone ASF1B OS=Arabidopsis thaliana GN=ASF1B PE=1 SV=1	1e-70	680	sp|Q9LS09|ASF1B_ARATH	Histone chaperone ASF1B OS=Arabidopsis thaliana GN=ASF1B PE=1 SV=1	1e-70	680
2576
2577
2578	sp|Q9SKD3|OXA1L_ARATH	Mitochondrial inner membrane protein OXA1-like OS=Arabidopsis thaliana GN=OXA1L PE=2 SV=1	4e-46	345	sp|Q9SKD3|OXA1L_ARATH	Mitochondrial inner membrane protein OXA1-like OS=Arabidopsis thaliana GN=OXA1L PE=2 SV=1	4e-46	345	sp|Q9SKD3|OXA1L_ARATH	Mitochondrial inner membrane protein OXA1-like OS=Arabidopsis thaliana GN=OXA1L PE=2 SV=1	4e-46	345
2579	sp|Q40082|XYLA_HORVU	Xylose isomerase OS=Hordeum vulgare GN=XYLA PE=1 SV=1	1e-176	1597	sp|Q40082|XYLA_HORVU	Xylose isomerase OS=Hordeum vulgare GN=XYLA PE=1 SV=1	1e-176	1597	sp|Q40082|XYLA_HORVU	Xylose isomerase OS=Hordeum vulgare GN=XYLA PE=1 SV=1	1e-176	1597
2583	sp|Q7X660|YSL11_ORYSJ	Probable metal-nicotianamine transporter YSL11 OS=Oryza sativa subsp. japonica GN=YSL11 PE=2 SV=1	1e-100	848	sp|Q7X660|YSL11_ORYSJ	Probable metal-nicotianamine transporter YSL11 OS=Oryza sativa subsp. japonica GN=YSL11 PE=2 SV=1	1e-100	848	sp|Q7X660|YSL11_ORYSJ	Probable metal-nicotianamine transporter YSL11 OS=Oryza sativa subsp. japonica GN=YSL11 PE=2 SV=1	1e-100	848
2586	sp|Q7Y0V9|ROC4_ORYSJ	Homeobox-leucine zipper protein ROC4 OS=Oryza sativa subsp. japonica GN=ROC4 PE=2 SV=2	3e-23	274	sp|Q7Y0V9|ROC4_ORYSJ	Homeobox-leucine zipper protein ROC4 OS=Oryza sativa subsp. japonica GN=ROC4 PE=2 SV=2	3e-23	274	sp|Q7Y0V9|ROC4_ORYSJ	Homeobox-leucine zipper protein ROC4 OS=Oryza sativa subsp. japonica GN=ROC4 PE=2 SV=2	3e-23	274
2588	sp|P27061|PPA1_SOLLC	Acid phosphatase 1 OS=Solanum lycopersicum GN=APS1 PE=2 SV=1	4e-22	259	sp|P27061|PPA1_SOLLC	Acid phosphatase 1 OS=Solanum lycopersicum GN=APS1 PE=2 SV=1	4e-22	259	sp|P27061|PPA1_SOLLC	Acid phosphatase 1 OS=Solanum lycopersicum GN=APS1 PE=2 SV=1	4e-22	259
2589					sp|Q96AV8|E2F7_HUMAN	Transcription factor E2F7 OS=Homo sapiens GN=E2F7 PE=1 SV=2	6e-17	219	sp|Q96AV8|E2F7_HUMAN	Transcription factor E2F7 OS=Homo sapiens GN=E2F7 PE=1 SV=2	6e-17	219
2591	sp|Q9LK36|SAHH2_ARATH	Adenosylhomocysteinase 2 OS=Arabidopsis thaliana GN=SAHH2 PE=1 SV=1	3e-39	409	sp|Q9LK36|SAHH2_ARATH	Adenosylhomocysteinase 2 OS=Arabidopsis thaliana GN=SAHH2 PE=1 SV=1	3e-39	409	sp|Q9LK36|SAHH2_ARATH	Adenosylhomocysteinase 2 OS=Arabidopsis thaliana GN=SAHH2 PE=1 SV=1	3e-39	409
2592	sp|Q8CCP0|SDCG1_MOUSE	Serologically defined colon cancer antigen 1 homolog OS=Mus musculus GN=Sdccag1 PE=1 SV=2	9e-65	634	sp|Q8CCP0|SDCG1_MOUSE	Serologically defined colon cancer antigen 1 homolog OS=Mus musculus GN=Sdccag1 PE=1 SV=2	9e-65	634	sp|Q8CCP0|SDCG1_MOUSE	Serologically defined colon cancer antigen 1 homolog OS=Mus musculus GN=Sdccag1 PE=1 SV=2	9e-65	634
2593
2594
2595
2597									sp|Q69NK8|C3H59_ORYSJ	Zinc finger CCCH domain-containing protein 59 OS=Oryza sativa subsp. japonica GN=Os09g0364000 PE=2 SV=1	1e-15	204
2598	sp|Q0J466|MADS7_ORYSJ	MADS-box transcription factor 7 OS=Oryza sativa subsp. japonica GN=MADS7 PE=1 SV=2	1e-118	1092	sp|Q0J466|MADS7_ORYSJ	MADS-box transcription factor 7 OS=Oryza sativa subsp. japonica GN=MADS7 PE=1 SV=2	1e-118	1092	sp|Q0J466|MADS7_ORYSJ	MADS-box transcription factor 7 OS=Oryza sativa subsp. japonica GN=MADS7 PE=1 SV=2	1e-118	1092
2599	sp|Q2R0Q1|U2A2A_ORYSJ	Splicing factor U2af large subunit A OS=Oryza sativa subsp. japonica GN=U2AF65A PE=2 SV=2	1e-149	1362	sp|Q2R0Q1|U2A2A_ORYSJ	Splicing factor U2af large subunit A OS=Oryza sativa subsp. japonica GN=U2AF65A PE=2 SV=2	1e-149	1362	sp|Q2R0Q1|U2A2A_ORYSJ	Splicing factor U2af large subunit A OS=Oryza sativa subsp. japonica GN=U2AF65A PE=2 SV=2	1e-149	1362
2602	sp|Q69QB8|CCD31_ORYSJ	Cyclin-D3-1 OS=Oryza sativa subsp. japonica GN=CYCD3-1 PE=2 SV=2	2e-42	368	sp|Q69QB8|CCD31_ORYSJ	Cyclin-D3-1 OS=Oryza sativa subsp. japonica GN=CYCD3-1 PE=2 SV=2	2e-42	368	sp|Q69QB8|CCD31_ORYSJ	Cyclin-D3-1 OS=Oryza sativa subsp. japonica GN=CYCD3-1 PE=2 SV=2	2e-42	368
2603	sp|P42744|ULA1_ARATH	NEDD8-activating enzyme E1 regulatory subunit OS=Arabidopsis thaliana GN=AXR1 PE=1 SV=1	1e-104	808	sp|P42744|ULA1_ARATH	NEDD8-activating enzyme E1 regulatory subunit OS=Arabidopsis thaliana GN=AXR1 PE=1 SV=1	1e-104	808	sp|P42744|ULA1_ARATH	NEDD8-activating enzyme E1 regulatory subunit OS=Arabidopsis thaliana GN=AXR1 PE=1 SV=1	1e-104	808
2605
2608
2610	sp|Q9XX15|NEP1_CAEEL	Probable ribosome biogenesis protein nep-1 OS=Caenorhabditis elegans GN=Y39A1A.14 PE=2 SV=1	1e-51	518	sp|Q9XX15|NEP1_CAEEL	Probable ribosome biogenesis protein nep-1 OS=Caenorhabditis elegans GN=Y39A1A.14 PE=2 SV=1	1e-51	518	sp|Q9XX15|NEP1_CAEEL	Probable ribosome biogenesis protein nep-1 OS=Caenorhabditis elegans GN=Y39A1A.14 PE=2 SV=1	1e-51	518
2611	sp|Q69NG5|6PGL4_ORYSJ	Probable 6-phosphogluconolactonase 4, chloroplastic OS=Oryza sativa subsp. japonica GN=Os09g0529100 PE=2 SV=2	4e-90	745	sp|Q69NG5|6PGL4_ORYSJ	Probable 6-phosphogluconolactonase 4, chloroplastic OS=Oryza sativa subsp. japonica GN=Os09g0529100 PE=2 SV=2	4e-90	745	sp|Q69NG5|6PGL4_ORYSJ	Probable 6-phosphogluconolactonase 4, chloroplastic OS=Oryza sativa subsp. japonica GN=Os09g0529100 PE=2 SV=2	4e-90	745
2615
2617
2618	sp|Q3SWX0|NIPA2_BOVIN	Non-imprinted in Prader-Willi/Angelman syndrome region protein 2 homolog OS=Bos taurus GN=NIPA2 PE=2 SV=1	4e-53	367	sp|Q3SWX0|NIPA2_BOVIN	Non-imprinted in Prader-Willi/Angelman syndrome region protein 2 homolog OS=Bos taurus GN=NIPA2 PE=2 SV=1	4e-53	367	sp|Q3SWX0|NIPA2_BOVIN	Non-imprinted in Prader-Willi/Angelman syndrome region protein 2 homolog OS=Bos taurus GN=NIPA2 PE=2 SV=1	4e-53	367
2619									sp|Q6Q2C2|HYES_PIG	Epoxide hydrolase 2 OS=Sus scrofa GN=EPHX2 PE=2 SV=1	4e-11	166
2620	sp|Q67Y83|SCP51_ARATH	Serine carboxypeptidase-like 51 OS=Arabidopsis thaliana GN=SCPL51 PE=2 SV=2	3e-59	583	sp|Q67Y83|SCP51_ARATH	Serine carboxypeptidase-like 51 OS=Arabidopsis thaliana GN=SCPL51 PE=2 SV=2	3e-59	583	sp|Q67Y83|SCP51_ARATH	Serine carboxypeptidase-like 51 OS=Arabidopsis thaliana GN=SCPL51 PE=2 SV=2	3e-59	583
2624
2625
2626	sp|P31674|RS15_ORYSJ	40S ribosomal protein S15 OS=Oryza sativa subsp. japonica GN=RPS15 PE=2 SV=2	1e-41	429	sp|P31674|RS15_ORYSJ	40S ribosomal protein S15 OS=Oryza sativa subsp. japonica GN=RPS15 PE=2 SV=2	1e-41	429	sp|P31674|RS15_ORYSJ	40S ribosomal protein S15 OS=Oryza sativa subsp. japonica GN=RPS15 PE=2 SV=2	1e-41	429
2628	sp|Q9SMN1|UMP8_ARATH	Uncharacterized protein At3g48680, mitochondrial OS=Arabidopsis thaliana GN=At3g48680 PE=1 SV=1	6e-68	657	sp|Q9SMN1|UMP8_ARATH	Uncharacterized protein At3g48680, mitochondrial OS=Arabidopsis thaliana GN=At3g48680 PE=1 SV=1	6e-68	657	sp|Q9SMN1|UMP8_ARATH	Uncharacterized protein At3g48680, mitochondrial OS=Arabidopsis thaliana GN=At3g48680 PE=1 SV=1	6e-68	657
2631	sp|Q9ASU7|PPAN_ARATH	Peter Pan-like protein OS=Arabidopsis thaliana GN=PPAN PE=1 SV=1	5e-51	512	sp|Q9ASU7|PPAN_ARATH	Peter Pan-like protein OS=Arabidopsis thaliana GN=PPAN PE=1 SV=1	5e-51	512	sp|Q9ASU7|PPAN_ARATH	Peter Pan-like protein OS=Arabidopsis thaliana GN=PPAN PE=1 SV=1	5e-51	512
2632					sp|Q5RET6|T184C_PONAB	Transmembrane protein 184C OS=Pongo abelii GN=TMEM184C PE=2 SV=1	5e-17	218	sp|Q5RET6|T184C_PONAB	Transmembrane protein 184C OS=Pongo abelii GN=TMEM184C PE=2 SV=1	5e-17	218
2634	sp|Q02437|E13D_HORVU	Glucan endo-1,3-beta-glucosidase GIV OS=Hordeum vulgare PE=2 SV=1	4e-58	568	sp|Q02437|E13D_HORVU	Glucan endo-1,3-beta-glucosidase GIV OS=Hordeum vulgare PE=2 SV=1	4e-58	568	sp|Q02437|E13D_HORVU	Glucan endo-1,3-beta-glucosidase GIV OS=Hordeum vulgare PE=2 SV=1	4e-58	568
2635
2637
2638	sp|Q9UYR1|GYAR_PYRAB	Glyoxylate reductase OS=Pyrococcus abyssi GN=gyaR PE=3 SV=1	2e-23	220	sp|Q9UYR1|GYAR_PYRAB	Glyoxylate reductase OS=Pyrococcus abyssi GN=gyaR PE=3 SV=1	2e-23	220	sp|Q9UYR1|GYAR_PYRAB	Glyoxylate reductase OS=Pyrococcus abyssi GN=gyaR PE=3 SV=1	2e-23	220
2639	sp|Q9ZS97|AB8I_ARATH	UPF0051 protein ABCI8, chloroplastic OS=Arabidopsis thaliana GN=ABCI8 PE=2 SV=1	7e-88	830	sp|Q9ZS97|AB8I_ARATH	UPF0051 protein ABCI8, chloroplastic OS=Arabidopsis thaliana GN=ABCI8 PE=2 SV=1	7e-88	830	sp|Q9ZS97|AB8I_ARATH	UPF0051 protein ABCI8, chloroplastic OS=Arabidopsis thaliana GN=ABCI8 PE=2 SV=1	7e-88	830
2640
2642	sp|P51173|APEA_DICDI	DNA-(apurinic or apyrimidinic site) lyase OS=Dictyostelium discoideum GN=apeA PE=2 SV=2	1e-28	319	sp|P51173|APEA_DICDI	DNA-(apurinic or apyrimidinic site) lyase OS=Dictyostelium discoideum GN=apeA PE=2 SV=2	1e-28	319	sp|P51173|APEA_DICDI	DNA-(apurinic or apyrimidinic site) lyase OS=Dictyostelium discoideum GN=apeA PE=2 SV=2	1e-28	319
2643
2644	sp|Q4R5M2|CATB_MACFA	Cathepsin B OS=Macaca fascicularis GN=CTSB PE=2 SV=1	2e-65	636	sp|Q4R5M2|CATB_MACFA	Cathepsin B OS=Macaca fascicularis GN=CTSB PE=2 SV=1	2e-65	636	sp|Q4R5M2|CATB_MACFA	Cathepsin B OS=Macaca fascicularis GN=CTSB PE=2 SV=1	2e-65	636
2645	sp|Q8VZC9|VPS25_ARATH	Vacuolar protein sorting-associated protein 25 OS=Arabidopsis thaliana GN=VPS25 PE=2 SV=1	4e-42	434	sp|Q8VZC9|VPS25_ARATH	Vacuolar protein sorting-associated protein 25 OS=Arabidopsis thaliana GN=VPS25 PE=2 SV=1	4e-42	434	sp|Q8VZC9|VPS25_ARATH	Vacuolar protein sorting-associated protein 25 OS=Arabidopsis thaliana GN=VPS25 PE=2 SV=1	4e-42	434
2647
2650
2651
2653	sp|Q9SEX2|KTNA1_ARATH	Katanin p60 ATPase-containing subunit OS=Arabidopsis thaliana GN=AAA1 PE=1 SV=1	1e-150	1371	sp|Q9SEX2|KTNA1_ARATH	Katanin p60 ATPase-containing subunit OS=Arabidopsis thaliana GN=AAA1 PE=1 SV=1	1e-150	1371	sp|Q9SEX2|KTNA1_ARATH	Katanin p60 ATPase-containing subunit OS=Arabidopsis thaliana GN=AAA1 PE=1 SV=1	1e-150	1371
2654
2657
2658	sp|Q6AXT7|RBM42_RAT	RNA-binding protein 42 OS=Rattus norvegicus GN=Rbm42 PE=1 SV=1	2e-33	358	sp|Q6AXT7|RBM42_RAT	RNA-binding protein 42 OS=Rattus norvegicus GN=Rbm42 PE=1 SV=1	2e-33	358	sp|Q6AXT7|RBM42_RAT	RNA-binding protein 42 OS=Rattus norvegicus GN=Rbm42 PE=1 SV=1	2e-33	358
2660
2661	sp|Q2QWW7|PHT47_ORYSJ	Probable anion transporter 7 OS=Oryza sativa subsp. japonica GN=PHT4;7 PE=2 SV=1	1e-51	323	sp|Q2QWW7|PHT47_ORYSJ	Probable anion transporter 7 OS=Oryza sativa subsp. japonica GN=PHT4;7 PE=2 SV=1	1e-51	323	sp|Q2QWW7|PHT47_ORYSJ	Probable anion transporter 7 OS=Oryza sativa subsp. japonica GN=PHT4;7 PE=2 SV=1	1e-51	323
2664
2665
2666	sp|Q6UDF0|CSLA1_CYATE	Mannan synthase 1 OS=Cyamopsis tetragonoloba GN=ManS PE=1 SV=1	3e-53	531	sp|Q6UDF0|CSLA1_CYATE	Mannan synthase 1 OS=Cyamopsis tetragonoloba GN=ManS PE=1 SV=1	3e-53	531	sp|Q6UDF0|CSLA1_CYATE	Mannan synthase 1 OS=Cyamopsis tetragonoloba GN=ManS PE=1 SV=1	3e-53	531
2670	sp|P15927|RFA2_HUMAN	Replication protein A 32 kDa subunit OS=Homo sapiens GN=RPA2 PE=1 SV=1	5e-21	254	sp|P15927|RFA2_HUMAN	Replication protein A 32 kDa subunit OS=Homo sapiens GN=RPA2 PE=1 SV=1	5e-21	254	sp|P15927|RFA2_HUMAN	Replication protein A 32 kDa subunit OS=Homo sapiens GN=RPA2 PE=1 SV=1	5e-21	254
2671									sp|Q92750|TAF4B_HUMAN	Transcription initiation factor TFIID subunit 4B OS=Homo sapiens GN=TAF4B PE=1 SV=2	1e-12	183
2674
2675	sp|Q42290|MPPB_ARATH	Probable mitochondrial-processing peptidase subunit beta OS=Arabidopsis thaliana GN=At3g02090 PE=1 SV=2	2e-94	883	sp|Q42290|MPPB_ARATH	Probable mitochondrial-processing peptidase subunit beta OS=Arabidopsis thaliana GN=At3g02090 PE=1 SV=2	2e-94	883	sp|Q42290|MPPB_ARATH	Probable mitochondrial-processing peptidase subunit beta OS=Arabidopsis thaliana GN=At3g02090 PE=1 SV=2	2e-94	883
2676
2677	sp|Q8T191|UGGG_DICDI	Probable UDP-glucose:glycoprotein glucosyltransferase A OS=Dictyostelium discoideum GN=ggtA PE=1 SV=2	1e-129	1187	sp|Q8T191|UGGG_DICDI	Probable UDP-glucose:glycoprotein glucosyltransferase A OS=Dictyostelium discoideum GN=ggtA PE=1 SV=2	1e-129	1187	sp|Q8T191|UGGG_DICDI	Probable UDP-glucose:glycoprotein glucosyltransferase A OS=Dictyostelium discoideum GN=ggtA PE=1 SV=2	1e-129	1187
2678
2680
2681
2683
2684
2685	sp|Q8RX28|HDA5_ARATH	Histone deacetylase 5 OS=Arabidopsis thaliana GN=HDA5 PE=2 SV=1	1e-177	1602	sp|Q8RX28|HDA5_ARATH	Histone deacetylase 5 OS=Arabidopsis thaliana GN=HDA5 PE=2 SV=1	1e-177	1602	sp|Q8RX28|HDA5_ARATH	Histone deacetylase 5 OS=Arabidopsis thaliana GN=HDA5 PE=2 SV=1	1e-177	1602
2686	sp|P46605|HOX1A_MAIZE	Homeobox protein HOX1A OS=Zea mays GN=HOX1A PE=2 SV=1	2e-41	432	sp|P46605|HOX1A_MAIZE	Homeobox protein HOX1A OS=Zea mays GN=HOX1A PE=2 SV=1	2e-41	432	sp|P46605|HOX1A_MAIZE	Homeobox protein HOX1A OS=Zea mays GN=HOX1A PE=2 SV=1	2e-41	432
2688
2690	sp|Q42829|DCAM_HORCH	S-adenosylmethionine decarboxylase proenzyme OS=Hordeum chilense GN=SAMDC PE=2 SV=1	0.0	1956	sp|Q42829|DCAM_HORCH	S-adenosylmethionine decarboxylase proenzyme OS=Hordeum chilense GN=SAMDC PE=2 SV=1	0.0	1956	sp|Q42829|DCAM_HORCH	S-adenosylmethionine decarboxylase proenzyme OS=Hordeum chilense GN=SAMDC PE=2 SV=1	0.0	1956
2692
2694	sp|Q75LI2|FEN1B_ORYSJ	Flap endonuclease 1b OS=Oryza sativa subsp. japonica GN=FEN-1b PE=2 SV=1	1e-154	1405	sp|Q75LI2|FEN1B_ORYSJ	Flap endonuclease 1b OS=Oryza sativa subsp. japonica GN=FEN-1b PE=2 SV=1	1e-154	1405	sp|Q75LI2|FEN1B_ORYSJ	Flap endonuclease 1b OS=Oryza sativa subsp. japonica GN=FEN-1b PE=2 SV=1	1e-154	1405
2696	sp|P25870|CLH_DICDI	Clathrin heavy chain OS=Dictyostelium discoideum GN=chcA PE=1 SV=1	2e-65	632	sp|P25870|CLH_DICDI	Clathrin heavy chain OS=Dictyostelium discoideum GN=chcA PE=1 SV=1	2e-65	632	sp|P25870|CLH_DICDI	Clathrin heavy chain OS=Dictyostelium discoideum GN=chcA PE=1 SV=1	2e-65	632
2697	sp|Q9UKM7|MA1B1_HUMAN	Endoplasmic reticulum mannosyl-oligosaccharide 1,2-alpha-mannosidase OS=Homo sapiens GN=MAN1B1 PE=1 SV=2	3e-83	791	sp|Q9UKM7|MA1B1_HUMAN	Endoplasmic reticulum mannosyl-oligosaccharide 1,2-alpha-mannosidase OS=Homo sapiens GN=MAN1B1 PE=1 SV=2	3e-83	791	sp|Q9UKM7|MA1B1_HUMAN	Endoplasmic reticulum mannosyl-oligosaccharide 1,2-alpha-mannosidase OS=Homo sapiens GN=MAN1B1 PE=1 SV=2	3e-83	791
2698	sp|Q9FH37|ILR3_ARATH	Transcription factor ILR3 OS=Arabidopsis thaliana GN=ILR3 PE=1 SV=1	6e-43	443	sp|Q9FH37|ILR3_ARATH	Transcription factor ILR3 OS=Arabidopsis thaliana GN=ILR3 PE=1 SV=1	6e-43	443	sp|Q9FH37|ILR3_ARATH	Transcription factor ILR3 OS=Arabidopsis thaliana GN=ILR3 PE=1 SV=1	6e-43	443
2699	sp|Q7SIC9|TKTC_MAIZE	Transketolase, chloroplastic OS=Zea mays PE=1 SV=1	3e-95	894	sp|Q7SIC9|TKTC_MAIZE	Transketolase, chloroplastic OS=Zea mays PE=1 SV=1	3e-95	894	sp|Q7SIC9|TKTC_MAIZE	Transketolase, chloroplastic OS=Zea mays PE=1 SV=1	3e-95	894
2700	sp|Q96564|RS27_HORVU	40S ribosomal protein S27 OS=Hordeum vulgare GN=RPS27 PE=3 SV=2	1e-38	403	sp|Q96564|RS27_HORVU	40S ribosomal protein S27 OS=Hordeum vulgare GN=RPS27 PE=3 SV=2	1e-38	403	sp|Q96564|RS27_HORVU	40S ribosomal protein S27 OS=Hordeum vulgare GN=RPS27 PE=3 SV=2	1e-38	403
2701
2703
2704	sp|Q38906|TOC34_ARATH	Translocase of chloroplast 34, chloroplastic OS=Arabidopsis thaliana GN=TOC34 PE=1 SV=2	2e-29	323	sp|Q38906|TOC34_ARATH	Translocase of chloroplast 34, chloroplastic OS=Arabidopsis thaliana GN=TOC34 PE=1 SV=2	2e-29	323	sp|Q38906|TOC34_ARATH	Translocase of chloroplast 34, chloroplastic OS=Arabidopsis thaliana GN=TOC34 PE=1 SV=2	2e-29	323
2706									sp|Q6DG43|UBTD2_DANRE	Ubiquitin domain-containing protein 2 OS=Danio rerio GN=ubtd2 PE=2 SV=1	2e-12	175
2708
2710	sp|Q10576|P4HA1_CAEEL	Prolyl 4-hydroxylase subunit alpha-1 OS=Caenorhabditis elegans GN=dpy-18 PE=1 SV=2	5e-29	323	sp|Q10576|P4HA1_CAEEL	Prolyl 4-hydroxylase subunit alpha-1 OS=Caenorhabditis elegans GN=dpy-18 PE=1 SV=2	5e-29	323	sp|Q10576|P4HA1_CAEEL	Prolyl 4-hydroxylase subunit alpha-1 OS=Caenorhabditis elegans GN=dpy-18 PE=1 SV=2	5e-29	323
2713
2717
2718	sp|Q8RXS6|INO80_ARATH	DNA helicase INO80 complex homolog 1 OS=Arabidopsis thaliana GN=INO80 PE=2 SV=2	1e-101	944	sp|Q8RXS6|INO80_ARATH	DNA helicase INO80 complex homolog 1 OS=Arabidopsis thaliana GN=INO80 PE=2 SV=2	1e-101	944	sp|Q8RXS6|INO80_ARATH	DNA helicase INO80 complex homolog 1 OS=Arabidopsis thaliana GN=INO80 PE=2 SV=2	1e-101	944
2720	sp|Q93XI4|AGUB_ORYSJ	N-carbamoylputrescine amidase OS=Oryza sativa subsp. japonica GN=CPA PE=2 SV=1	1e-24	279	sp|Q93XI4|AGUB_ORYSJ	N-carbamoylputrescine amidase OS=Oryza sativa subsp. japonica GN=CPA PE=2 SV=1	1e-24	279	sp|Q93XI4|AGUB_ORYSJ	N-carbamoylputrescine amidase OS=Oryza sativa subsp. japonica GN=CPA PE=2 SV=1	1e-24	279
2721									sp|Q4V8K3|ARD1B_RAT	N-terminal acetyltransferase complex ARD1 subunit homolog B OS=Rattus norvegicus GN=Ard1b PE=2 SV=1	3e-12	176
2722
2723	sp|Q52K82|CML21_ARATH	Probable calcium-binding protein CML21 OS=Arabidopsis thaliana GN=CML21 PE=2 SV=1	8e-77	403	sp|Q52K82|CML21_ARATH	Probable calcium-binding protein CML21 OS=Arabidopsis thaliana GN=CML21 PE=2 SV=1	8e-77	403	sp|Q52K82|CML21_ARATH	Probable calcium-binding protein CML21 OS=Arabidopsis thaliana GN=CML21 PE=2 SV=1	8e-77	403
2725
2726	sp|Q9SDY5|RCE1_ARATH	NEDD8-conjugating enzyme Ubc12 OS=Arabidopsis thaliana GN=RCE1 PE=1 SV=1	3e-78	748	sp|Q9SDY5|RCE1_ARATH	NEDD8-conjugating enzyme Ubc12 OS=Arabidopsis thaliana GN=RCE1 PE=1 SV=1	3e-78	748	sp|Q9SDY5|RCE1_ARATH	NEDD8-conjugating enzyme Ubc12 OS=Arabidopsis thaliana GN=RCE1 PE=1 SV=1	3e-78	748
2729	sp|O64394|TRXH_WHEAT	Thioredoxin H-type OS=Triticum aestivum PE=1 SV=3	4e-48	480	sp|O64394|TRXH_WHEAT	Thioredoxin H-type OS=Triticum aestivum PE=1 SV=3	4e-48	480	sp|O64394|TRXH_WHEAT	Thioredoxin H-type OS=Triticum aestivum PE=1 SV=3	4e-48	480
2730	sp|Q8LAH8|NDK4_ARATH	Nucleoside diphosphate kinase IV, chloroplastic/mitochondrial OS=Arabidopsis thaliana GN=NDK4 PE=1 SV=2	4e-64	623	sp|Q8LAH8|NDK4_ARATH	Nucleoside diphosphate kinase IV, chloroplastic/mitochondrial OS=Arabidopsis thaliana GN=NDK4 PE=1 SV=2	4e-64	623	sp|Q8LAH8|NDK4_ARATH	Nucleoside diphosphate kinase IV, chloroplastic/mitochondrial OS=Arabidopsis thaliana GN=NDK4 PE=1 SV=2	4e-64	623
2732	sp|O04130|SERA_ARATH	D-3-phosphoglycerate dehydrogenase, chloroplastic OS=Arabidopsis thaliana GN=At1g17745 PE=1 SV=2	1e-132	1214	sp|O04130|SERA_ARATH	D-3-phosphoglycerate dehydrogenase, chloroplastic OS=Arabidopsis thaliana GN=At1g17745 PE=1 SV=2	1e-132	1214	sp|O04130|SERA_ARATH	D-3-phosphoglycerate dehydrogenase, chloroplastic OS=Arabidopsis thaliana GN=At1g17745 PE=1 SV=2	1e-132	1214
2736	sp|Q70Z53|F10C1_HUMAN	Protein FRA10AC1 OS=Homo sapiens GN=FRA10AC1 PE=1 SV=2	3e-50	506	sp|Q70Z53|F10C1_HUMAN	Protein FRA10AC1 OS=Homo sapiens GN=FRA10AC1 PE=1 SV=2	3e-50	506	sp|Q70Z53|F10C1_HUMAN	Protein FRA10AC1 OS=Homo sapiens GN=FRA10AC1 PE=1 SV=2	3e-50	506
2739	sp|Q43814|OTC_PEA	Ornithine carbamoyltransferase, chloroplastic OS=Pisum sativum GN=ARGF PE=2 SV=1	1e-108	1009	sp|Q43814|OTC_PEA	Ornithine carbamoyltransferase, chloroplastic OS=Pisum sativum GN=ARGF PE=2 SV=1	1e-108	1009	sp|Q43814|OTC_PEA	Ornithine carbamoyltransferase, chloroplastic OS=Pisum sativum GN=ARGF PE=2 SV=1	1e-108	1009
2740	sp|O74311|MAK3L_SCHPO	N-terminal acetyltransferase C complex catalytic subunit mak3 homolog OS=Schizosaccharomyces pombe GN=SPBC15D4.06 PE=2 SV=1	5e-25	286	sp|O74311|MAK3L_SCHPO	N-terminal acetyltransferase C complex catalytic subunit mak3 homolog OS=Schizosaccharomyces pombe GN=SPBC15D4.06 PE=2 SV=1	5e-25	286	sp|O74311|MAK3L_SCHPO	N-terminal acetyltransferase C complex catalytic subunit mak3 homolog OS=Schizosaccharomyces pombe GN=SPBC15D4.06 PE=2 SV=1	5e-25	286
2741
2742
2744	sp|Q94AG2|SERK1_ARATH	Somatic embryogenesis receptor kinase 1 OS=Arabidopsis thaliana GN=SERK1 PE=1 SV=2	0.0	1719	sp|Q94AG2|SERK1_ARATH	Somatic embryogenesis receptor kinase 1 OS=Arabidopsis thaliana GN=SERK1 PE=1 SV=2	0.0	1719	sp|Q94AG2|SERK1_ARATH	Somatic embryogenesis receptor kinase 1 OS=Arabidopsis thaliana GN=SERK1 PE=1 SV=2	0.0	1719
2745									sp|Q6NUA0|CHRD1_XENLA	Cysteine and histidine-rich domain-containing protein 1 OS=Xenopus laevis GN=chordc1 PE=2 SV=1	4e-14	193
2746
2747	sp|Q2R1M8|RH52C_ORYSJ	DEAD-box ATP-dependent RNA helicase 52C OS=Oryza sativa subsp. japonica GN=Os11g0599500 PE=3 SV=1	1e-145	1325	sp|Q2R1M8|RH52C_ORYSJ	DEAD-box ATP-dependent RNA helicase 52C OS=Oryza sativa subsp. japonica GN=Os11g0599500 PE=3 SV=1	1e-145	1325	sp|Q2R1M8|RH52C_ORYSJ	DEAD-box ATP-dependent RNA helicase 52C OS=Oryza sativa subsp. japonica GN=Os11g0599500 PE=3 SV=1	1e-145	1325
2749	sp|Q93YU5|EXOC4_ARATH	Probable exocyst complex component 4 OS=Arabidopsis thaliana GN=At3g10380 PE=2 SV=1	1e-144	1318	sp|Q93YU5|EXOC4_ARATH	Probable exocyst complex component 4 OS=Arabidopsis thaliana GN=At3g10380 PE=2 SV=1	1e-144	1318	sp|Q93YU5|EXOC4_ARATH	Probable exocyst complex component 4 OS=Arabidopsis thaliana GN=At3g10380 PE=2 SV=1	1e-144	1318
2751	sp|Q5ZI57|TPPC3_CHICK	Trafficking protein particle complex subunit 3 OS=Gallus gallus GN=TRAPPC3 PE=2 SV=1	1e-45	464	sp|Q5ZI57|TPPC3_CHICK	Trafficking protein particle complex subunit 3 OS=Gallus gallus GN=TRAPPC3 PE=2 SV=1	1e-45	464	sp|Q5ZI57|TPPC3_CHICK	Trafficking protein particle complex subunit 3 OS=Gallus gallus GN=TRAPPC3 PE=2 SV=1	1e-45	464
2752	sp|Q6K4V3|C3H15_ORYSJ	Zinc finger CCCH domain-containing protein 15 OS=Oryza sativa subsp. japonica GN=Os02g0301000 PE=2 SV=1	2e-40	416	sp|Q6K4V3|C3H15_ORYSJ	Zinc finger CCCH domain-containing protein 15 OS=Oryza sativa subsp. japonica GN=Os02g0301000 PE=2 SV=1	2e-40	416	sp|Q6K4V3|C3H15_ORYSJ	Zinc finger CCCH domain-containing protein 15 OS=Oryza sativa subsp. japonica GN=Os02g0301000 PE=2 SV=1	2e-40	416
2753
2754
2758
2760
2761	sp|P25685|DNJB1_HUMAN	DnaJ homolog subfamily B member 1 OS=Homo sapiens GN=DNAJB1 PE=1 SV=4	5e-42	435	sp|P25685|DNJB1_HUMAN	DnaJ homolog subfamily B member 1 OS=Homo sapiens GN=DNAJB1 PE=1 SV=4	5e-42	435	sp|P25685|DNJB1_HUMAN	DnaJ homolog subfamily B member 1 OS=Homo sapiens GN=DNAJB1 PE=1 SV=4	5e-42	435
2762	sp|Q6Z4U2|CAF1M_ORYSJ	CRS2-associated factor 1, mitochondrial OS=Oryza sativa subsp. japonica GN=Os08g0174900 PE=2 SV=1	9e-87	788	sp|Q6Z4U2|CAF1M_ORYSJ	CRS2-associated factor 1, mitochondrial OS=Oryza sativa subsp. japonica GN=Os08g0174900 PE=2 SV=1	9e-87	788	sp|Q6Z4U2|CAF1M_ORYSJ	CRS2-associated factor 1, mitochondrial OS=Oryza sativa subsp. japonica GN=Os08g0174900 PE=2 SV=1	9e-87	788
2763	sp|A4XKZ2|PUR9_CALS8	Bifunctional purine biosynthesis protein purH OS=Caldicellulosiruptor saccharolyticus (strain ATCC 43494 / DSM 8903) GN=purH PE=3 SV=1	2e-62	613	sp|A4XKZ2|PUR9_CALS8	Bifunctional purine biosynthesis protein purH OS=Caldicellulosiruptor saccharolyticus (strain ATCC 43494 / DSM 8903) GN=purH PE=3 SV=1	2e-62	613	sp|A4XKZ2|PUR9_CALS8	Bifunctional purine biosynthesis protein purH OS=Caldicellulosiruptor saccharolyticus (strain ATCC 43494 / DSM 8903) GN=purH PE=3 SV=1	2e-62	613
2764
2765	sp|Q9BZF2|OSBL7_HUMAN	Oxysterol-binding protein-related protein 7 OS=Homo sapiens GN=OSBPL7 PE=2 SV=1	8e-66	501	sp|Q9BZF2|OSBL7_HUMAN	Oxysterol-binding protein-related protein 7 OS=Homo sapiens GN=OSBPL7 PE=2 SV=1	8e-66	501	sp|Q9BZF2|OSBL7_HUMAN	Oxysterol-binding protein-related protein 7 OS=Homo sapiens GN=OSBPL7 PE=2 SV=1	8e-66	501
2767
2768	sp|Q8H100|AGD8_ARATH	Probable ADP-ribosylation factor GTPase-activating protein AGD8 OS=Arabidopsis thaliana GN=AGD8 PE=1 SV=1	5e-81	773	sp|Q8H100|AGD8_ARATH	Probable ADP-ribosylation factor GTPase-activating protein AGD8 OS=Arabidopsis thaliana GN=AGD8 PE=1 SV=1	5e-81	773	sp|Q8H100|AGD8_ARATH	Probable ADP-ribosylation factor GTPase-activating protein AGD8 OS=Arabidopsis thaliana GN=AGD8 PE=1 SV=1	5e-81	773
2770	sp|O43159|RRP8_HUMAN	Ribosomal RNA-processing protein 8 OS=Homo sapiens GN=RRP8 PE=1 SV=2	2e-47	481	sp|O43159|RRP8_HUMAN	Ribosomal RNA-processing protein 8 OS=Homo sapiens GN=RRP8 PE=1 SV=2	2e-47	481	sp|O43159|RRP8_HUMAN	Ribosomal RNA-processing protein 8 OS=Homo sapiens GN=RRP8 PE=1 SV=2	2e-47	481
2771
2772
2773
2774
2775	sp|Q0JG98|PIR7A_ORYSJ	Probable esterase PIR7A OS=Oryza sativa subsp. japonica GN=PIR7A PE=2 SV=2	3e-54	537	sp|Q0JG98|PIR7A_ORYSJ	Probable esterase PIR7A OS=Oryza sativa subsp. japonica GN=PIR7A PE=2 SV=2	3e-54	537	sp|Q0JG98|PIR7A_ORYSJ	Probable esterase PIR7A OS=Oryza sativa subsp. japonica GN=PIR7A PE=2 SV=2	3e-54	537
2778
2779
2784	sp|Q54SA5|WDR55_DICDI	WD repeat-containing protein 55 homolog OS=Dictyostelium discoideum GN=wdr55 PE=3 SV=1	2e-45	465	sp|Q54SA5|WDR55_DICDI	WD repeat-containing protein 55 homolog OS=Dictyostelium discoideum GN=wdr55 PE=3 SV=1	2e-45	465	sp|Q54SA5|WDR55_DICDI	WD repeat-containing protein 55 homolog OS=Dictyostelium discoideum GN=wdr55 PE=3 SV=1	2e-45	465
2785
2788	sp|Q0JF58|AGO4B_ORYSJ	Protein argonaute 4B OS=Oryza sativa subsp. japonica GN=AGO4B PE=2 SV=1	5e-33	274	sp|Q0JF58|AGO4B_ORYSJ	Protein argonaute 4B OS=Oryza sativa subsp. japonica GN=AGO4B PE=2 SV=1	5e-33	274	sp|Q0JF58|AGO4B_ORYSJ	Protein argonaute 4B OS=Oryza sativa subsp. japonica GN=AGO4B PE=2 SV=1	5e-33	274
2789	sp|Q9LKA5|UMP1_ARATH	Uncharacterized protein At3g15000, mitochondrial OS=Arabidopsis thaliana GN=At3g15000 PE=1 SV=1	5e-30	332	sp|Q9LKA5|UMP1_ARATH	Uncharacterized protein At3g15000, mitochondrial OS=Arabidopsis thaliana GN=At3g15000 PE=1 SV=1	5e-30	332	sp|Q9LKA5|UMP1_ARATH	Uncharacterized protein At3g15000, mitochondrial OS=Arabidopsis thaliana GN=At3g15000 PE=1 SV=1	5e-30	332
2790	sp|Q9LVP9|VTI13_ARATH	Vesicle transport v-SNARE 13 OS=Arabidopsis thaliana GN=VTI13 PE=2 SV=1	4e-68	658	sp|Q9LVP9|VTI13_ARATH	Vesicle transport v-SNARE 13 OS=Arabidopsis thaliana GN=VTI13 PE=2 SV=1	4e-68	658	sp|Q9LVP9|VTI13_ARATH	Vesicle transport v-SNARE 13 OS=Arabidopsis thaliana GN=VTI13 PE=2 SV=1	4e-68	658
2792
2795
2796
2798	sp|Q7T0U6|SCM1B_XENLA	Calcium-binding mitochondrial carrier protein SCaMC-1-B OS=Xenopus laevis GN=slc25a24-B PE=2 SV=1	3e-36	385	sp|Q7T0U6|SCM1B_XENLA	Calcium-binding mitochondrial carrier protein SCaMC-1-B OS=Xenopus laevis GN=slc25a24-B PE=2 SV=1	3e-36	385	sp|Q7T0U6|SCM1B_XENLA	Calcium-binding mitochondrial carrier protein SCaMC-1-B OS=Xenopus laevis GN=slc25a24-B PE=2 SV=1	3e-36	385
2799	sp|Q6H4M2|HAK19_ORYSJ	Potassium transporter 19 OS=Oryza sativa subsp. japonica GN=HAK19 PE=2 SV=1	1e-27	305	sp|Q6H4M2|HAK19_ORYSJ	Potassium transporter 19 OS=Oryza sativa subsp. japonica GN=HAK19 PE=2 SV=1	1e-27	305	sp|Q6H4M2|HAK19_ORYSJ	Potassium transporter 19 OS=Oryza sativa subsp. japonica GN=HAK19 PE=2 SV=1	1e-27	305
2800	sp|Q9C912|R35A3_ARATH	60S ribosomal protein L35a-3 OS=Arabidopsis thaliana GN=RPL35AC PE=2 SV=1	3e-43	443	sp|Q9C912|R35A3_ARATH	60S ribosomal protein L35a-3 OS=Arabidopsis thaliana GN=RPL35AC PE=2 SV=1	3e-43	443	sp|Q9C912|R35A3_ARATH	60S ribosomal protein L35a-3 OS=Arabidopsis thaliana GN=RPL35AC PE=2 SV=1	3e-43	443
2801
2802
2803	sp|Q7F613|SCAM2_ORYSJ	Secretory carrier-associated membrane protein 2 OS=Oryza sativa subsp. japonica GN=SCAMP2 PE=2 SV=1	3e-97	910	sp|Q7F613|SCAM2_ORYSJ	Secretory carrier-associated membrane protein 2 OS=Oryza sativa subsp. japonica GN=SCAMP2 PE=2 SV=1	3e-97	910	sp|Q7F613|SCAM2_ORYSJ	Secretory carrier-associated membrane protein 2 OS=Oryza sativa subsp. japonica GN=SCAMP2 PE=2 SV=1	3e-97	910
2807									sp|Q0I5K4|MTNN_HAES1	5'-methylthioadenosine/S-adenosylhomocysteine nucleosidase OS=Haemophilus somnus (strain 129Pt) GN=mtnN PE=3 SV=1	1e-13	189
2808	sp|Q84TB3|ADF4_ORYSJ	Actin-depolymerizing factor 4 OS=Oryza sativa subsp. japonica GN=ADF4 PE=2 SV=1	6e-49	493	sp|Q84TB3|ADF4_ORYSJ	Actin-depolymerizing factor 4 OS=Oryza sativa subsp. japonica GN=ADF4 PE=2 SV=1	6e-49	493	sp|Q84TB3|ADF4_ORYSJ	Actin-depolymerizing factor 4 OS=Oryza sativa subsp. japonica GN=ADF4 PE=2 SV=1	6e-49	493
2809
2810	sp|Q99090|CPRF2_PETCR	Light-inducible protein CPRF2 OS=Petroselinum crispum GN=CPRF2 PE=2 SV=2	6e-21	252	sp|Q99090|CPRF2_PETCR	Light-inducible protein CPRF2 OS=Petroselinum crispum GN=CPRF2 PE=2 SV=2	6e-21	252	sp|Q99090|CPRF2_PETCR	Light-inducible protein CPRF2 OS=Petroselinum crispum GN=CPRF2 PE=2 SV=2	6e-21	252
2813	sp|Q40255|ALDH_LINUS	Probable aldehyde dehydrogenase OS=Linum usitatissimum GN=FIS1 PE=2 SV=1	9e-57	559	sp|Q40255|ALDH_LINUS	Probable aldehyde dehydrogenase OS=Linum usitatissimum GN=FIS1 PE=2 SV=1	9e-57	559	sp|Q40255|ALDH_LINUS	Probable aldehyde dehydrogenase OS=Linum usitatissimum GN=FIS1 PE=2 SV=1	9e-57	559
2814	sp|Q4R1I9|ANGLT_ROSHC	Anthocyanidin 5,3-O-glucosyltransferase OS=Rosa hybrid cultivar GN=RhGT1 PE=2 SV=1	9e-24	275	sp|Q4R1I9|ANGLT_ROSHC	Anthocyanidin 5,3-O-glucosyltransferase OS=Rosa hybrid cultivar GN=RhGT1 PE=2 SV=1	9e-24	275	sp|Q4R1I9|ANGLT_ROSHC	Anthocyanidin 5,3-O-glucosyltransferase OS=Rosa hybrid cultivar GN=RhGT1 PE=2 SV=1	9e-24	275
2815	sp|Q98TX3|PDCD4_CHICK	Programmed cell death protein 4 OS=Gallus gallus GN=PDCD4 PE=2 SV=1	5e-23	185	sp|Q98TX3|PDCD4_CHICK	Programmed cell death protein 4 OS=Gallus gallus GN=PDCD4 PE=2 SV=1	5e-23	185	sp|Q98TX3|PDCD4_CHICK	Programmed cell death protein 4 OS=Gallus gallus GN=PDCD4 PE=2 SV=1	5e-23	185
2816
2817	sp|Q24208|IF2G_DROME	Eukaryotic translation initiation factor 2 subunit 3 OS=Drosophila melanogaster GN=Su(var)3-9 PE=2 SV=1	3e-75	720	sp|Q24208|IF2G_DROME	Eukaryotic translation initiation factor 2 subunit 3 OS=Drosophila melanogaster GN=Su(var)3-9 PE=2 SV=1	3e-75	720	sp|Q24208|IF2G_DROME	Eukaryotic translation initiation factor 2 subunit 3 OS=Drosophila melanogaster GN=Su(var)3-9 PE=2 SV=1	3e-75	720
2818	sp|O94387|YGSA_SCHPO	Uncharacterized ATP-dependent helicase C29A10.10c OS=Schizosaccharomyces pombe GN=SPBC29A10.10c PE=2 SV=1	7e-29	323	sp|O94387|YGSA_SCHPO	Uncharacterized ATP-dependent helicase C29A10.10c OS=Schizosaccharomyces pombe GN=SPBC29A10.10c PE=2 SV=1	7e-29	323	sp|O94387|YGSA_SCHPO	Uncharacterized ATP-dependent helicase C29A10.10c OS=Schizosaccharomyces pombe GN=SPBC29A10.10c PE=2 SV=1	7e-29	323
2819	sp|Q02166|TRPD_ARATH	Anthranilate phosphoribosyltransferase, chloroplastic OS=Arabidopsis thaliana GN=PAT1 PE=2 SV=1	1e-75	725	sp|Q02166|TRPD_ARATH	Anthranilate phosphoribosyltransferase, chloroplastic OS=Arabidopsis thaliana GN=PAT1 PE=2 SV=1	1e-75	725	sp|Q02166|TRPD_ARATH	Anthranilate phosphoribosyltransferase, chloroplastic OS=Arabidopsis thaliana GN=PAT1 PE=2 SV=1	1e-75	725
2820	sp|Q9X6W8|CLPP_AZOBR	ATP-dependent Clp protease proteolytic subunit OS=Azospirillum brasilense GN=clpP PE=3 SV=1	1e-24	283	sp|Q9X6W8|CLPP_AZOBR	ATP-dependent Clp protease proteolytic subunit OS=Azospirillum brasilense GN=clpP PE=3 SV=1	1e-24	283	sp|Q9X6W8|CLPP_AZOBR	ATP-dependent Clp protease proteolytic subunit OS=Azospirillum brasilense GN=clpP PE=3 SV=1	1e-24	283
2822
2823	sp|Q7XKC4|Y4765_ORYSJ	Putative B3 domain-containing protein Os04g0676500 OS=Oryza sativa subsp. japonica GN=Os04g0676500 PE=3 SV=2	1e-63	622	sp|Q7XKC4|Y4765_ORYSJ	Putative B3 domain-containing protein Os04g0676500 OS=Oryza sativa subsp. japonica GN=Os04g0676500 PE=3 SV=2	1e-63	622	sp|Q7XKC4|Y4765_ORYSJ	Putative B3 domain-containing protein Os04g0676500 OS=Oryza sativa subsp. japonica GN=Os04g0676500 PE=3 SV=2	1e-63	622
2824	sp|Q6Z1D5|ATG8C_ORYSJ	Autophagy-related protein 8C OS=Oryza sativa subsp. japonica GN=ATG8C PE=2 SV=1	8e-54	357	sp|Q6Z1D5|ATG8C_ORYSJ	Autophagy-related protein 8C OS=Oryza sativa subsp. japonica GN=ATG8C PE=2 SV=1	8e-54	357	sp|Q6Z1D5|ATG8C_ORYSJ	Autophagy-related protein 8C OS=Oryza sativa subsp. japonica GN=ATG8C PE=2 SV=1	8e-54	357
2826					sp|O81488|Y5621_ARATH	PHD finger protein At5g26210 OS=Arabidopsis thaliana GN=At5g26210 PE=1 SV=2	2e-33	360	sp|O81488|Y5621_ARATH	PHD finger protein At5g26210 OS=Arabidopsis thaliana GN=At5g26210 PE=1 SV=2	2e-33	360
2827	sp|Q10KF0|PSA2_ORYSJ	Proteasome subunit alpha type-2 OS=Oryza sativa subsp. japonica GN=PAB1 PE=2 SV=1	1e-122	976	sp|Q10KF0|PSA2_ORYSJ	Proteasome subunit alpha type-2 OS=Oryza sativa subsp. japonica GN=PAB1 PE=2 SV=1	1e-122	976	sp|Q10KF0|PSA2_ORYSJ	Proteasome subunit alpha type-2 OS=Oryza sativa subsp. japonica GN=PAB1 PE=2 SV=1	1e-122	976
2828	sp|Q9HCN4|GPN1_HUMAN	GPN-loop GTPase 1 OS=Homo sapiens GN=GPN1 PE=1 SV=1	3e-81	775	sp|Q9HCN4|GPN1_HUMAN	GPN-loop GTPase 1 OS=Homo sapiens GN=GPN1 PE=1 SV=1	3e-81	775	sp|Q9HCN4|GPN1_HUMAN	GPN-loop GTPase 1 OS=Homo sapiens GN=GPN1 PE=1 SV=1	3e-81	775
2832
2833	sp|Q6ZI44|SAPK6_ORYSJ	Serine/threonine-protein kinase SAPK6 OS=Oryza sativa subsp. japonica GN=SAPK6 PE=2 SV=1	1e-98	754	sp|Q6ZI44|SAPK6_ORYSJ	Serine/threonine-protein kinase SAPK6 OS=Oryza sativa subsp. japonica GN=SAPK6 PE=2 SV=1	1e-98	754	sp|Q6ZI44|SAPK6_ORYSJ	Serine/threonine-protein kinase SAPK6 OS=Oryza sativa subsp. japonica GN=SAPK6 PE=2 SV=1	1e-98	754
2834
2835
2836	sp|O68040|ACSA_RHOCA	Acetyl-coenzyme A synthetase OS=Rhodobacter capsulatus GN=acsA PE=3 SV=1	4e-26	295	sp|O68040|ACSA_RHOCA	Acetyl-coenzyme A synthetase OS=Rhodobacter capsulatus GN=acsA PE=3 SV=1	4e-26	295	sp|O68040|ACSA_RHOCA	Acetyl-coenzyme A synthetase OS=Rhodobacter capsulatus GN=acsA PE=3 SV=1	4e-26	295
2837	sp|Q9ZRD6|YKT61_ARATH	VAMP-like protein YKT61 OS=Arabidopsis thaliana GN=YKT61 PE=2 SV=1	6e-52	518	sp|Q9ZRD6|YKT61_ARATH	VAMP-like protein YKT61 OS=Arabidopsis thaliana GN=YKT61 PE=2 SV=1	6e-52	518	sp|Q9ZRD6|YKT61_ARATH	VAMP-like protein YKT61 OS=Arabidopsis thaliana GN=YKT61 PE=2 SV=1	6e-52	518
2839	sp|Q9ZU52|ALFC3_ARATH	Probable fructose-bisphosphate aldolase 3, chloroplastic OS=Arabidopsis thaliana GN=FBA3 PE=1 SV=1	1e-147	874	sp|Q9ZU52|ALFC3_ARATH	Probable fructose-bisphosphate aldolase 3, chloroplastic OS=Arabidopsis thaliana GN=FBA3 PE=1 SV=1	1e-147	874	sp|Q9ZU52|ALFC3_ARATH	Probable fructose-bisphosphate aldolase 3, chloroplastic OS=Arabidopsis thaliana GN=FBA3 PE=1 SV=1	1e-147	874
2840
2841
2842
2843
2844
2845					sp|Q8LBL5|PRT1_ARATH	E3 ubiquitin-protein ligase PRT1 OS=Arabidopsis thaliana GN=PRT1 PE=2 SV=2	6e-18	227	sp|Q8LBL5|PRT1_ARATH	E3 ubiquitin-protein ligase PRT1 OS=Arabidopsis thaliana GN=PRT1 PE=2 SV=2	6e-18	227
2849	sp|P27694|RFA1_HUMAN	Replication protein A 70 kDa DNA-binding subunit OS=Homo sapiens GN=RPA1 PE=1 SV=2	4e-66	601	sp|P27694|RFA1_HUMAN	Replication protein A 70 kDa DNA-binding subunit OS=Homo sapiens GN=RPA1 PE=1 SV=2	4e-66	601	sp|P27694|RFA1_HUMAN	Replication protein A 70 kDa DNA-binding subunit OS=Homo sapiens GN=RPA1 PE=1 SV=2	4e-66	601
2852	sp|Q06136|KDSR_HUMAN	3-ketodihydrosphingosine reductase OS=Homo sapiens GN=KDSR PE=1 SV=1	1e-21	257	sp|Q06136|KDSR_HUMAN	3-ketodihydrosphingosine reductase OS=Homo sapiens GN=KDSR PE=1 SV=1	1e-21	257	sp|Q06136|KDSR_HUMAN	3-ketodihydrosphingosine reductase OS=Homo sapiens GN=KDSR PE=1 SV=1	1e-21	257
2853	sp|Q39366|LGUL_BRAOG	Putative lactoylglutathione lyase OS=Brassica oleracea var. gemmifera PE=2 SV=1	1e-90	854	sp|Q39366|LGUL_BRAOG	Putative lactoylglutathione lyase OS=Brassica oleracea var. gemmifera PE=2 SV=1	1e-90	854	sp|Q39366|LGUL_BRAOG	Putative lactoylglutathione lyase OS=Brassica oleracea var. gemmifera PE=2 SV=1	1e-90	854
2854	sp|Q9TLY1|ILVH_CYACA	Acetolactate synthase small subunit OS=Cyanidium caldarium GN=ilvH PE=3 SV=1	9e-47	477	sp|Q9TLY1|ILVH_CYACA	Acetolactate synthase small subunit OS=Cyanidium caldarium GN=ilvH PE=3 SV=1	9e-47	477	sp|Q9TLY1|ILVH_CYACA	Acetolactate synthase small subunit OS=Cyanidium caldarium GN=ilvH PE=3 SV=1	9e-47	477
2855
2857
2858
2859	sp|Q94C70|NAT2_ARATH	Nucleobase-ascorbate transporter 2 OS=Arabidopsis thaliana GN=NAT2 PE=2 SV=2	7e-81	769	sp|Q94C70|NAT2_ARATH	Nucleobase-ascorbate transporter 2 OS=Arabidopsis thaliana GN=NAT2 PE=2 SV=2	7e-81	769	sp|Q94C70|NAT2_ARATH	Nucleobase-ascorbate transporter 2 OS=Arabidopsis thaliana GN=NAT2 PE=2 SV=2	7e-81	769
2860									sp|P78813|YCTB_SCHPO	ENTH domain-containing protein C794.11c OS=Schizosaccharomyces pombe GN=SPCC794.11c PE=1 SV=2	1e-14	201
2861	sp|Q03878|GRP1_DAUCA	Glycine-rich RNA-binding protein OS=Daucus carota PE=2 SV=1	1e-33	356	sp|Q03878|GRP1_DAUCA	Glycine-rich RNA-binding protein OS=Daucus carota PE=2 SV=1	1e-33	356	sp|Q03878|GRP1_DAUCA	Glycine-rich RNA-binding protein OS=Daucus carota PE=2 SV=1	1e-33	356
2862	sp|Q2RQW1|RL4_RHORT	50S ribosomal protein L4 OS=Rhodospirillum rubrum (strain ATCC 11170 / NCIB 8255) GN=rplD PE=3 SV=1	4e-49	496	sp|Q2RQW1|RL4_RHORT	50S ribosomal protein L4 OS=Rhodospirillum rubrum (strain ATCC 11170 / NCIB 8255) GN=rplD PE=3 SV=1	4e-49	496	sp|Q2RQW1|RL4_RHORT	50S ribosomal protein L4 OS=Rhodospirillum rubrum (strain ATCC 11170 / NCIB 8255) GN=rplD PE=3 SV=1	4e-49	496
2863
2865
2866
2868	sp|Q8W468|ARI8_ARATH	Probable E3 ubiquitin-protein ligase ARI8 OS=Arabidopsis thaliana GN=ARI8 PE=2 SV=1	1e-94	890	sp|Q8W468|ARI8_ARATH	Probable E3 ubiquitin-protein ligase ARI8 OS=Arabidopsis thaliana GN=ARI8 PE=2 SV=1	1e-94	890	sp|Q8W468|ARI8_ARATH	Probable E3 ubiquitin-protein ligase ARI8 OS=Arabidopsis thaliana GN=ARI8 PE=2 SV=1	1e-94	890
2869	sp|P43333|RU2A_ARATH	U2 small nuclear ribonucleoprotein A' OS=Arabidopsis thaliana GN=At1g09760 PE=2 SV=2	4e-50	505	sp|P43333|RU2A_ARATH	U2 small nuclear ribonucleoprotein A' OS=Arabidopsis thaliana GN=At1g09760 PE=2 SV=2	4e-50	505	sp|P43333|RU2A_ARATH	U2 small nuclear ribonucleoprotein A' OS=Arabidopsis thaliana GN=At1g09760 PE=2 SV=2	4e-50	505
2870
2871
2872	sp|P54638|ARGE_DICDI	Acetylornithine deacetylase OS=Dictyostelium discoideum GN=argE PE=1 SV=2	1e-74	717	sp|P54638|ARGE_DICDI	Acetylornithine deacetylase OS=Dictyostelium discoideum GN=argE PE=1 SV=2	1e-74	717	sp|P54638|ARGE_DICDI	Acetylornithine deacetylase OS=Dictyostelium discoideum GN=argE PE=1 SV=2	1e-74	717
2873	sp|Q8BUV8|GP107_MOUSE	Protein GPR107 OS=Mus musculus GN=Gpr107 PE=2 SV=2	1e-51	518	sp|Q8BUV8|GP107_MOUSE	Protein GPR107 OS=Mus musculus GN=Gpr107 PE=2 SV=2	1e-51	518	sp|Q8BUV8|GP107_MOUSE	Protein GPR107 OS=Mus musculus GN=Gpr107 PE=2 SV=2	1e-51	518
2874	sp|P93596|CP51_WHEAT	Obtusifoliol 14-alpha demethylase (Fragment) OS=Triticum aestivum GN=CYP51 PE=2 SV=1	0.0	1696	sp|P93596|CP51_WHEAT	Obtusifoliol 14-alpha demethylase (Fragment) OS=Triticum aestivum GN=CYP51 PE=2 SV=1	0.0	1696	sp|P93596|CP51_WHEAT	Obtusifoliol 14-alpha demethylase (Fragment) OS=Triticum aestivum GN=CYP51 PE=2 SV=1	0.0	1696
2876	sp|P35683|IF4A1_ORYSJ	Eukaryotic initiation factor 4A-1 OS=Oryza sativa subsp. japonica GN=Os06g0701100 PE=2 SV=2	3e-69	663	sp|P35683|IF4A1_ORYSJ	Eukaryotic initiation factor 4A-1 OS=Oryza sativa subsp. japonica GN=Os06g0701100 PE=2 SV=2	3e-69	663	sp|P35683|IF4A1_ORYSJ	Eukaryotic initiation factor 4A-1 OS=Oryza sativa subsp. japonica GN=Os06g0701100 PE=2 SV=2	3e-69	663
2877	sp|Q6ZJW9|ARP4_ORYSJ	Actin-related protein 4 OS=Oryza sativa subsp. japonica GN=ARP4 PE=2 SV=1	1e-176	1064	sp|Q6ZJW9|ARP4_ORYSJ	Actin-related protein 4 OS=Oryza sativa subsp. japonica GN=ARP4 PE=2 SV=1	1e-176	1064	sp|Q6ZJW9|ARP4_ORYSJ	Actin-related protein 4 OS=Oryza sativa subsp. japonica GN=ARP4 PE=2 SV=1	1e-176	1064
2878									sp|P52948|NUP98_HUMAN	Nuclear pore complex protein Nup98-Nup96 OS=Homo sapiens GN=NUP98 PE=1 SV=3	2e-12	180
2879	sp|Q8GZ43|YZR3_ARATH	RanBP2-type zinc finger protein At1g67325 OS=Arabidopsis thaliana GN=At1g67325 PE=1 SV=1	1e-36	359	sp|Q8GZ43|YZR3_ARATH	RanBP2-type zinc finger protein At1g67325 OS=Arabidopsis thaliana GN=At1g67325 PE=1 SV=1	1e-36	359	sp|Q8GZ43|YZR3_ARATH	RanBP2-type zinc finger protein At1g67325 OS=Arabidopsis thaliana GN=At1g67325 PE=1 SV=1	1e-36	359
2881
2883	sp|O82782|HIS4_ARATH	1-(5-phosphoribosyl)-5-[(5-phosphoribosylamino)methylideneamino] imidazole-4-carboxamide isomerase, chloroplastic OS=Arabidopsis thaliana GN=HIS6 PE=2 SV=1	1e-101	945	sp|O82782|HIS4_ARATH	1-(5-phosphoribosyl)-5-[(5-phosphoribosylamino)methylideneamino] imidazole-4-carboxamide isomerase, chloroplastic OS=Arabidopsis thaliana GN=HIS6 PE=2 SV=1	1e-101	945	sp|O82782|HIS4_ARATH	1-(5-phosphoribosyl)-5-[(5-phosphoribosylamino)methylideneamino] imidazole-4-carboxamide isomerase, chloroplastic OS=Arabidopsis thaliana GN=HIS6 PE=2 SV=1	1e-101	945
2884	sp|P52901|ODPA1_ARATH	Pyruvate dehydrogenase E1 component subunit alpha-1, mitochondrial OS=Arabidopsis thaliana GN=At1g59900 PE=1 SV=2	4e-92	867	sp|P52901|ODPA1_ARATH	Pyruvate dehydrogenase E1 component subunit alpha-1, mitochondrial OS=Arabidopsis thaliana GN=At1g59900 PE=1 SV=2	4e-92	867	sp|P52901|ODPA1_ARATH	Pyruvate dehydrogenase E1 component subunit alpha-1, mitochondrial OS=Arabidopsis thaliana GN=At1g59900 PE=1 SV=2	4e-92	867
2885
2886					sp|Q8LE94|RING3_ARATH	E3 ubiquitin-protein ligase At3g02290 OS=Arabidopsis thaliana GN=At3g02290 PE=2 SV=1	5e-18	226	sp|Q8LE94|RING3_ARATH	E3 ubiquitin-protein ligase At3g02290 OS=Arabidopsis thaliana GN=At3g02290 PE=2 SV=1	5e-18	226
2890	sp|Q8LNU5|NOC2L_ORYSJ	Nucleolar complex protein 2 homolog OS=Oryza sativa subsp. japonica GN=Os10g0495500 PE=3 SV=1	1e-102	957	sp|Q8LNU5|NOC2L_ORYSJ	Nucleolar complex protein 2 homolog OS=Oryza sativa subsp. japonica GN=Os10g0495500 PE=3 SV=1	1e-102	957	sp|Q8LNU5|NOC2L_ORYSJ	Nucleolar complex protein 2 homolog OS=Oryza sativa subsp. japonica GN=Os10g0495500 PE=3 SV=1	1e-102	957
2892
2895
2896
2898
2899	sp|P49031|SPS_BETVU	Sucrose-phosphate synthase OS=Beta vulgaris GN=SPS PE=2 SV=1	5e-70	676	sp|P49031|SPS_BETVU	Sucrose-phosphate synthase OS=Beta vulgaris GN=SPS PE=2 SV=1	5e-70	676	sp|P49031|SPS_BETVU	Sucrose-phosphate synthase OS=Beta vulgaris GN=SPS PE=2 SV=1	5e-70	676
2900
2903
2905
2907	sp|P42698|DR111_ARATH	DNA-damage-repair/toleration protein DRT111, chloroplastic OS=Arabidopsis thaliana GN=DRT111 PE=2 SV=2	4e-50	502	sp|P42698|DR111_ARATH	DNA-damage-repair/toleration protein DRT111, chloroplastic OS=Arabidopsis thaliana GN=DRT111 PE=2 SV=2	4e-50	502	sp|P42698|DR111_ARATH	DNA-damage-repair/toleration protein DRT111, chloroplastic OS=Arabidopsis thaliana GN=DRT111 PE=2 SV=2	4e-50	502
2908
2909	sp|O80933|SCL9_ARATH	Scarecrow-like protein 9 OS=Arabidopsis thaliana GN=SCL9 PE=2 SV=1	6e-30	329	sp|O80933|SCL9_ARATH	Scarecrow-like protein 9 OS=Arabidopsis thaliana GN=SCL9 PE=2 SV=1	6e-30	329	sp|O80933|SCL9_ARATH	Scarecrow-like protein 9 OS=Arabidopsis thaliana GN=SCL9 PE=2 SV=1	6e-30	329
2910
2911									sp|Q8RXD4|BRCA1_ARATH	Protein BREAST CANCER SUSCEPTIBILITY 1 homolog OS=Arabidopsis thaliana GN=BRCA1 PE=2 SV=1	3e-13	190
2912	sp|Q9FY89|VP202_ARATH	Vacuolar protein sorting-associated protein 20 homolog 2 OS=Arabidopsis thaliana GN=VPS20.2 PE=2 SV=1	2e-70	679	sp|Q9FY89|VP202_ARATH	Vacuolar protein sorting-associated protein 20 homolog 2 OS=Arabidopsis thaliana GN=VPS20.2 PE=2 SV=1	2e-70	679	sp|Q9FY89|VP202_ARATH	Vacuolar protein sorting-associated protein 20 homolog 2 OS=Arabidopsis thaliana GN=VPS20.2 PE=2 SV=1	2e-70	679
2913	sp|O04904|PYRC_ARATH	Dihydroorotase, mitochondrial OS=Arabidopsis thaliana GN=PYR4 PE=2 SV=1	4e-67	649	sp|O04904|PYRC_ARATH	Dihydroorotase, mitochondrial OS=Arabidopsis thaliana GN=PYR4 PE=2 SV=1	4e-67	649	sp|O04904|PYRC_ARATH	Dihydroorotase, mitochondrial OS=Arabidopsis thaliana GN=PYR4 PE=2 SV=1	4e-67	649
2915	sp|Q6S4P4|RF2B_ORYSJ	Transcription factor RF2b OS=Oryza sativa subsp. japonica GN=RF2b PE=1 SV=1	6e-41	425	sp|Q6S4P4|RF2B_ORYSJ	Transcription factor RF2b OS=Oryza sativa subsp. japonica GN=RF2b PE=1 SV=1	6e-41	425	sp|Q6S4P4|RF2B_ORYSJ	Transcription factor RF2b OS=Oryza sativa subsp. japonica GN=RF2b PE=1 SV=1	6e-41	425
2916									sp|Q8NBP0|TTC13_HUMAN	Tetratricopeptide repeat protein 13 OS=Homo sapiens GN=TTC13 PE=2 SV=3	5e-19	235
2917	sp|Q5BIP7|LIAS_BOVIN	Lipoyl synthase, mitochondrial OS=Bos taurus GN=LIAS PE=2 SV=1	3e-68	361	sp|Q5BIP7|LIAS_BOVIN	Lipoyl synthase, mitochondrial OS=Bos taurus GN=LIAS PE=2 SV=1	3e-68	361	sp|Q5BIP7|LIAS_BOVIN	Lipoyl synthase, mitochondrial OS=Bos taurus GN=LIAS PE=2 SV=1	3e-68	361
2918
2919
2920	sp|Q3EDL4|Y1154_ARATH	Probable serine/threonine-protein kinase At1g01540 OS=Arabidopsis thaliana GN=At1g01540 PE=1 SV=2	3e-65	636	sp|Q3EDL4|Y1154_ARATH	Probable serine/threonine-protein kinase At1g01540 OS=Arabidopsis thaliana GN=At1g01540 PE=1 SV=2	3e-65	636	sp|Q3EDL4|Y1154_ARATH	Probable serine/threonine-protein kinase At1g01540 OS=Arabidopsis thaliana GN=At1g01540 PE=1 SV=2	3e-65	636
2921	sp|Q8LFC0|IDH1_ARATH	Isocitrate dehydrogenase [NAD] regulatory subunit 1, mitochondrial OS=Arabidopsis thaliana GN=IDH1 PE=1 SV=2	1e-63	621	sp|Q8LFC0|IDH1_ARATH	Isocitrate dehydrogenase [NAD] regulatory subunit 1, mitochondrial OS=Arabidopsis thaliana GN=IDH1 PE=1 SV=2	1e-63	621	sp|Q8LFC0|IDH1_ARATH	Isocitrate dehydrogenase [NAD] regulatory subunit 1, mitochondrial OS=Arabidopsis thaliana GN=IDH1 PE=1 SV=2	1e-63	621
2922
2923
2924	sp|Q6AX23|QSOX2_XENLA	Sulfhydryl oxidase 2 OS=Xenopus laevis GN=qsox2 PE=2 SV=1	3e-22	267	sp|Q6AX23|QSOX2_XENLA	Sulfhydryl oxidase 2 OS=Xenopus laevis GN=qsox2 PE=2 SV=1	3e-22	267	sp|Q6AX23|QSOX2_XENLA	Sulfhydryl oxidase 2 OS=Xenopus laevis GN=qsox2 PE=2 SV=1	3e-22	267
2925	sp|Q9SRS9|CHIP_ARATH	E3 ubiquitin-protein ligase CHIP OS=Arabidopsis thaliana GN=CHIP PE=1 SV=1	5e-78	745	sp|Q9SRS9|CHIP_ARATH	E3 ubiquitin-protein ligase CHIP OS=Arabidopsis thaliana GN=CHIP PE=1 SV=1	5e-78	745	sp|Q9SRS9|CHIP_ARATH	E3 ubiquitin-protein ligase CHIP OS=Arabidopsis thaliana GN=CHIP PE=1 SV=1	5e-78	745
2926	sp|O60762|DPM1_HUMAN	Dolichol-phosphate mannosyltransferase OS=Homo sapiens GN=DPM1 PE=1 SV=1	1e-74	715	sp|O60762|DPM1_HUMAN	Dolichol-phosphate mannosyltransferase OS=Homo sapiens GN=DPM1 PE=1 SV=1	1e-74	715	sp|O60762|DPM1_HUMAN	Dolichol-phosphate mannosyltransferase OS=Homo sapiens GN=DPM1 PE=1 SV=1	1e-74	715
2929	sp|Q0J3L4|GRS10_ORYSJ	Monothiol glutaredoxin-S10 OS=Oryza sativa subsp. japonica GN=GRXS10 PE=2 SV=2	3e-51	513	sp|Q0J3L4|GRS10_ORYSJ	Monothiol glutaredoxin-S10 OS=Oryza sativa subsp. japonica GN=GRXS10 PE=2 SV=2	3e-51	513	sp|Q0J3L4|GRS10_ORYSJ	Monothiol glutaredoxin-S10 OS=Oryza sativa subsp. japonica GN=GRXS10 PE=2 SV=2	3e-51	513
2931
2932									sp|Q7ZWE3|LARP7_DANRE	La-related protein 7 OS=Danio rerio GN=larp7 PE=2 SV=1	2e-13	189
2933
2935	sp|Q9LVP9|VTI13_ARATH	Vesicle transport v-SNARE 13 OS=Arabidopsis thaliana GN=VTI13 PE=2 SV=1	1e-85	810	sp|Q9LVP9|VTI13_ARATH	Vesicle transport v-SNARE 13 OS=Arabidopsis thaliana GN=VTI13 PE=2 SV=1	1e-85	810	sp|Q9LVP9|VTI13_ARATH	Vesicle transport v-SNARE 13 OS=Arabidopsis thaliana GN=VTI13 PE=2 SV=1	1e-85	810
2937
2938
2939
2940	sp|Q94EJ2|HDA8_ARATH	Histone deacetylase 8 OS=Arabidopsis thaliana GN=HDA8 PE=2 SV=1	3e-47	478	sp|Q94EJ2|HDA8_ARATH	Histone deacetylase 8 OS=Arabidopsis thaliana GN=HDA8 PE=2 SV=1	3e-47	478	sp|Q94EJ2|HDA8_ARATH	Histone deacetylase 8 OS=Arabidopsis thaliana GN=HDA8 PE=2 SV=1	3e-47	478
2941									sp|Q5R824|CARKD_PONAB	Carbohydrate kinase domain-containing protein OS=Pongo abelii GN=CARKD PE=2 SV=1	7e-12	173
2943
2944	sp|O65155|KELP_ARATH	RNA polymerase II transcriptional coactivator KELP OS=Arabidopsis thaliana GN=KELP PE=1 SV=1	1e-25	291	sp|O65155|KELP_ARATH	RNA polymerase II transcriptional coactivator KELP OS=Arabidopsis thaliana GN=KELP PE=1 SV=1	1e-25	291	sp|O65155|KELP_ARATH	RNA polymerase II transcriptional coactivator KELP OS=Arabidopsis thaliana GN=KELP PE=1 SV=1	1e-25	291
2945
2948
2949
2950
2951
2952	sp|Q9LTX2|TIR1L_ARATH	Transport inhibitor response 1-like protein OS=Arabidopsis thaliana GN=At5g49980 PE=1 SV=1	2e-92	871	sp|Q9LTX2|TIR1L_ARATH	Transport inhibitor response 1-like protein OS=Arabidopsis thaliana GN=At5g49980 PE=1 SV=1	2e-92	871	sp|Q9LTX2|TIR1L_ARATH	Transport inhibitor response 1-like protein OS=Arabidopsis thaliana GN=At5g49980 PE=1 SV=1	2e-92	871
2953
2956	sp|Q5I7K3|RS29_WHEAT	40S ribosomal protein S29 OS=Triticum aestivum GN=RPS29 PE=3 SV=1	2e-28	313	sp|Q5I7K3|RS29_WHEAT	40S ribosomal protein S29 OS=Triticum aestivum GN=RPS29 PE=3 SV=1	2e-28	313	sp|Q5I7K3|RS29_WHEAT	40S ribosomal protein S29 OS=Triticum aestivum GN=RPS29 PE=3 SV=1	2e-28	313
2957	sp|Q944J0|SPCS1_ARATH	Probable signal peptidase complex subunit 1 OS=Arabidopsis thaliana GN=At2g22425 PE=2 SV=1	5e-21	251	sp|Q944J0|SPCS1_ARATH	Probable signal peptidase complex subunit 1 OS=Arabidopsis thaliana GN=At2g22425 PE=2 SV=1	5e-21	251	sp|Q944J0|SPCS1_ARATH	Probable signal peptidase complex subunit 1 OS=Arabidopsis thaliana GN=At2g22425 PE=2 SV=1	5e-21	251
2960
2961
2962
2963	sp|Q5N870|DCL3A_ORYSJ	Endoribonuclease Dicer homolog 3a OS=Oryza sativa subsp. japonica GN=DCL3A PE=2 SV=1	1e-169	1537	sp|Q5N870|DCL3A_ORYSJ	Endoribonuclease Dicer homolog 3a OS=Oryza sativa subsp. japonica GN=DCL3A PE=2 SV=1	1e-169	1537	sp|Q5N870|DCL3A_ORYSJ	Endoribonuclease Dicer homolog 3a OS=Oryza sativa subsp. japonica GN=DCL3A PE=2 SV=1	1e-169	1537
2964
2966	sp|P17817|P5CR_SOYBN	Pyrroline-5-carboxylate reductase OS=Glycine max PE=2 SV=1	2e-45	452	sp|P17817|P5CR_SOYBN	Pyrroline-5-carboxylate reductase OS=Glycine max PE=2 SV=1	2e-45	452	sp|P17817|P5CR_SOYBN	Pyrroline-5-carboxylate reductase OS=Glycine max PE=2 SV=1	2e-45	452
2967
2970
2971	sp|Q941D5|VPS2C_ARATH	Vacuolar protein sorting-associated protein 2 homolog 3 OS=Arabidopsis thaliana GN=VPS2.3 PE=2 SV=1	2e-75	704	sp|Q941D5|VPS2C_ARATH	Vacuolar protein sorting-associated protein 2 homolog 3 OS=Arabidopsis thaliana GN=VPS2.3 PE=2 SV=1	2e-75	704	sp|Q941D5|VPS2C_ARATH	Vacuolar protein sorting-associated protein 2 homolog 3 OS=Arabidopsis thaliana GN=VPS2.3 PE=2 SV=1	2e-75	704
2972	sp|Q9C8J2|NIFU5_ARATH	NifU-like protein 5, mitochondrial OS=Arabidopsis thaliana GN=NIFU5 PE=2 SV=1	8e-78	569	sp|Q9C8J2|NIFU5_ARATH	NifU-like protein 5, mitochondrial OS=Arabidopsis thaliana GN=NIFU5 PE=2 SV=1	8e-78	569	sp|Q9C8J2|NIFU5_ARATH	NifU-like protein 5, mitochondrial OS=Arabidopsis thaliana GN=NIFU5 PE=2 SV=1	8e-78	569
2973
2976	sp|Q9ZVN2|Y1457_ARATH	Acyltransferase-like protein At1g54570, chloroplastic OS=Arabidopsis thaliana GN=At1g54570 PE=1 SV=1	4e-50	284	sp|Q9ZVN2|Y1457_ARATH	Acyltransferase-like protein At1g54570, chloroplastic OS=Arabidopsis thaliana GN=At1g54570 PE=1 SV=1	4e-50	284	sp|Q9ZVN2|Y1457_ARATH	Acyltransferase-like protein At1g54570, chloroplastic OS=Arabidopsis thaliana GN=At1g54570 PE=1 SV=1	4e-50	284
2979	sp|P93832|LEU32_ARATH	3-isopropylmalate dehydrogenase 2, chloroplastic OS=Arabidopsis thaliana GN=IMDH2 PE=2 SV=1	1e-139	1274	sp|P93832|LEU32_ARATH	3-isopropylmalate dehydrogenase 2, chloroplastic OS=Arabidopsis thaliana GN=IMDH2 PE=2 SV=1	1e-139	1274	sp|P93832|LEU32_ARATH	3-isopropylmalate dehydrogenase 2, chloroplastic OS=Arabidopsis thaliana GN=IMDH2 PE=2 SV=1	1e-139	1274
2981					sp|O48686|SIN3_ARATH	Paired amphipathic helix protein Sin3 OS=Arabidopsis thaliana GN=SIN3 PE=1 SV=2	7e-18	229	sp|O48686|SIN3_ARATH	Paired amphipathic helix protein Sin3 OS=Arabidopsis thaliana GN=SIN3 PE=1 SV=2	7e-18	229
2983	sp|Q8GY31|CDC25_ARATH	Dual specificity phosphatase Cdc25 OS=Arabidopsis thaliana GN=CDC25 PE=1 SV=1	2e-22	260	sp|Q8GY31|CDC25_ARATH	Dual specificity phosphatase Cdc25 OS=Arabidopsis thaliana GN=CDC25 PE=1 SV=1	2e-22	260	sp|Q8GY31|CDC25_ARATH	Dual specificity phosphatase Cdc25 OS=Arabidopsis thaliana GN=CDC25 PE=1 SV=1	2e-22	260
2984	sp|P34124|PRS8_DICDI	26S protease regulatory subunit 8 OS=Dictyostelium discoideum GN=psmC5 PE=1 SV=2	1e-138	1262	sp|P34124|PRS8_DICDI	26S protease regulatory subunit 8 OS=Dictyostelium discoideum GN=psmC5 PE=1 SV=2	1e-138	1262	sp|P34124|PRS8_DICDI	26S protease regulatory subunit 8 OS=Dictyostelium discoideum GN=psmC5 PE=1 SV=2	1e-138	1262
2986
2987	sp|P69326|UBIQ_WHEAT	Ubiquitin OS=Triticum aestivum PE=3 SV=1	2e-33	362	sp|P69326|UBIQ_WHEAT	Ubiquitin OS=Triticum aestivum PE=3 SV=1	2e-33	362	sp|P69326|UBIQ_WHEAT	Ubiquitin OS=Triticum aestivum PE=3 SV=1	2e-33	362
2988
2991
2992
2993
2994	sp|Q43117|KPYA_RICCO	Pyruvate kinase isozyme A, chloroplastic OS=Ricinus communis PE=1 SV=1	1e-175	1589	sp|Q43117|KPYA_RICCO	Pyruvate kinase isozyme A, chloroplastic OS=Ricinus communis PE=1 SV=1	1e-175	1589	sp|Q43117|KPYA_RICCO	Pyruvate kinase isozyme A, chloroplastic OS=Ricinus communis PE=1 SV=1	1e-175	1589
2995	sp|Q680H3|PP170_ARATH	Pentatricopeptide repeat-containing protein At2g25580 OS=Arabidopsis thaliana GN=PCMP-H75 PE=2 SV=2	8e-74	709	sp|Q680H3|PP170_ARATH	Pentatricopeptide repeat-containing protein At2g25580 OS=Arabidopsis thaliana GN=PCMP-H75 PE=2 SV=2	8e-74	709	sp|Q680H3|PP170_ARATH	Pentatricopeptide repeat-containing protein At2g25580 OS=Arabidopsis thaliana GN=PCMP-H75 PE=2 SV=2	8e-74	709
2996
2997					sp|Q5AB93|PNS1_CANAL	Protein PNS1 OS=Candida albicans GN=PNS1 PE=3 SV=1	3e-16	213	sp|Q5AB93|PNS1_CANAL	Protein PNS1 OS=Candida albicans GN=PNS1 PE=3 SV=1	3e-16	213
2999
3000	sp|Q304B9|NCASE_ARATH	Neutral ceramidase OS=Arabidopsis thaliana GN=At2g38010 PE=3 SV=1	1e-91	863	sp|Q304B9|NCASE_ARATH	Neutral ceramidase OS=Arabidopsis thaliana GN=At2g38010 PE=3 SV=1	1e-91	863	sp|Q304B9|NCASE_ARATH	Neutral ceramidase OS=Arabidopsis thaliana GN=At2g38010 PE=3 SV=1	1e-91	863
3001	sp|O22714|PPR86_ARATH	Pentatricopeptide repeat-containing protein At1g60770 OS=Arabidopsis thaliana GN=At1g60770 PE=2 SV=1	2e-78	749	sp|O22714|PPR86_ARATH	Pentatricopeptide repeat-containing protein At1g60770 OS=Arabidopsis thaliana GN=At1g60770 PE=2 SV=1	2e-78	749	sp|O22714|PPR86_ARATH	Pentatricopeptide repeat-containing protein At1g60770 OS=Arabidopsis thaliana GN=At1g60770 PE=2 SV=1	2e-78	749
3002					sp|Q7TNC4|LC7L2_MOUSE	Putative RNA-binding protein Luc7-like 2 OS=Mus musculus GN=Luc7l2 PE=1 SV=1	4e-16	212	sp|Q7TNC4|LC7L2_MOUSE	Putative RNA-binding protein Luc7-like 2 OS=Mus musculus GN=Luc7l2 PE=1 SV=1	4e-16	212
3003
3004	sp|P0C7P7|Y1567_ARATH	Uncharacterized UDP-glucosyltransferase At1g05670 OS=Arabidopsis thaliana GN=At1g05670 PE=2 SV=1	1e-44	456	sp|P0C7P7|Y1567_ARATH	Uncharacterized UDP-glucosyltransferase At1g05670 OS=Arabidopsis thaliana GN=At1g05670 PE=2 SV=1	1e-44	456	sp|P0C7P7|Y1567_ARATH	Uncharacterized UDP-glucosyltransferase At1g05670 OS=Arabidopsis thaliana GN=At1g05670 PE=2 SV=1	1e-44	456
3005
3007
3008	sp|Q9SXJ6|CLPP3_ARATH	ATP-dependent Clp protease proteolytic subunit 3, chloroplastic OS=Arabidopsis thaliana GN=CLPP3 PE=1 SV=1	9e-62	604	sp|Q9SXJ6|CLPP3_ARATH	ATP-dependent Clp protease proteolytic subunit 3, chloroplastic OS=Arabidopsis thaliana GN=CLPP3 PE=1 SV=1	9e-62	604	sp|Q9SXJ6|CLPP3_ARATH	ATP-dependent Clp protease proteolytic subunit 3, chloroplastic OS=Arabidopsis thaliana GN=CLPP3 PE=1 SV=1	9e-62	604
3009									sp|Q9M891|PP208_ARATH	Pentatricopeptide repeat-containing protein At3g02490, mitochondrial OS=Arabidopsis thaliana GN=At3g02490 PE=2 SV=1	5e-11	163
3010	sp|P23525|IN37_SPIOL	37 kDa inner envelope membrane protein, chloroplastic OS=Spinacia oleracea PE=1 SV=1	2e-55	481	sp|P23525|IN37_SPIOL	37 kDa inner envelope membrane protein, chloroplastic OS=Spinacia oleracea PE=1 SV=1	2e-55	481	sp|P23525|IN37_SPIOL	37 kDa inner envelope membrane protein, chloroplastic OS=Spinacia oleracea PE=1 SV=1	2e-55	481
3011	sp|Q86KL4|MCTS1_DICDI	Malignant T cell amplified sequence 1 homolog OS=Dictyostelium discoideum GN=mcts1 PE=3 SV=1	4e-42	436	sp|Q86KL4|MCTS1_DICDI	Malignant T cell amplified sequence 1 homolog OS=Dictyostelium discoideum GN=mcts1 PE=3 SV=1	4e-42	436	sp|Q86KL4|MCTS1_DICDI	Malignant T cell amplified sequence 1 homolog OS=Dictyostelium discoideum GN=mcts1 PE=3 SV=1	4e-42	436
3013
3014	sp|Q67UC7|HAK17_ORYSJ	Probable potassium transporter 17 OS=Oryza sativa subsp. japonica GN=HAK17 PE=2 SV=2	3e-34	266	sp|Q67UC7|HAK17_ORYSJ	Probable potassium transporter 17 OS=Oryza sativa subsp. japonica GN=HAK17 PE=2 SV=2	3e-34	266	sp|Q67UC7|HAK17_ORYSJ	Probable potassium transporter 17 OS=Oryza sativa subsp. japonica GN=HAK17 PE=2 SV=2	3e-34	266
3017
3018	sp|Q9SFX2|PUB43_ARATH	U-box domain-containing protein 43 OS=Arabidopsis thaliana GN=PUB43 PE=2 SV=1	2e-57	569	sp|Q9SFX2|PUB43_ARATH	U-box domain-containing protein 43 OS=Arabidopsis thaliana GN=PUB43 PE=2 SV=1	2e-57	569	sp|Q9SFX2|PUB43_ARATH	U-box domain-containing protein 43 OS=Arabidopsis thaliana GN=PUB43 PE=2 SV=1	2e-57	569
3020
3021	sp|Q86A68|SYFM_DICDI	Phenylalanyl-tRNA synthetase, mitochondrial OS=Dictyostelium discoideum GN=mpheS PE=3 SV=1	3e-75	721	sp|Q86A68|SYFM_DICDI	Phenylalanyl-tRNA synthetase, mitochondrial OS=Dictyostelium discoideum GN=mpheS PE=3 SV=1	3e-75	721	sp|Q86A68|SYFM_DICDI	Phenylalanyl-tRNA synthetase, mitochondrial OS=Dictyostelium discoideum GN=mpheS PE=3 SV=1	3e-75	721
3022					sp|Q5XK67|RPAC2_XENLA	DNA-directed RNA polymerases I and III subunit RPAC2 OS=Xenopus laevis GN=polr1d PE=3 SV=1	2e-16	211	sp|Q5XK67|RPAC2_XENLA	DNA-directed RNA polymerases I and III subunit RPAC2 OS=Xenopus laevis GN=polr1d PE=3 SV=1	2e-16	211
3026	sp|P03010|TRAC9_MAIZE	Putative AC9 transposase OS=Zea mays PE=4 SV=1	7e-24	279	sp|P03010|TRAC9_MAIZE	Putative AC9 transposase OS=Zea mays PE=4 SV=1	7e-24	279	sp|P03010|TRAC9_MAIZE	Putative AC9 transposase OS=Zea mays PE=4 SV=1	7e-24	279
3027					sp|Q2GXN6|KAE1_CHAGB	Putative glycoprotein endopeptidase KAE1 OS=Chaetomium globosum GN=KAE1 PE=3 SV=1	1e-17	204	sp|Q2GXN6|KAE1_CHAGB	Putative glycoprotein endopeptidase KAE1 OS=Chaetomium globosum GN=KAE1 PE=3 SV=1	1e-17	204
3028
3031	sp|Q85ZV6|MATK_HORBU	Maturase K OS=Hordeum bulbosum GN=matK PE=3 SV=1	8e-58	362	sp|Q85ZV6|MATK_HORBU	Maturase K OS=Hordeum bulbosum GN=matK PE=3 SV=1	8e-58	362	sp|Q85ZV6|MATK_HORBU	Maturase K OS=Hordeum bulbosum GN=matK PE=3 SV=1	8e-58	362
3033
3034
3035	sp|P29518|BT1_MAIZE	Protein brittle-1, chloroplastic/amyloplastic OS=Zea mays GN=BT1 PE=2 SV=1	1e-110	1022	sp|P29518|BT1_MAIZE	Protein brittle-1, chloroplastic/amyloplastic OS=Zea mays GN=BT1 PE=2 SV=1	1e-110	1022	sp|P29518|BT1_MAIZE	Protein brittle-1, chloroplastic/amyloplastic OS=Zea mays GN=BT1 PE=2 SV=1	1e-110	1022
3038	sp|Q4LB23|METK2_HORVU	S-adenosylmethionine synthetase 2 OS=Hordeum vulgare GN=SAM2 PE=2 SV=1	6e-42	432	sp|Q4LB23|METK2_HORVU	S-adenosylmethionine synthetase 2 OS=Hordeum vulgare GN=SAM2 PE=2 SV=1	6e-42	432	sp|Q4LB23|METK2_HORVU	S-adenosylmethionine synthetase 2 OS=Hordeum vulgare GN=SAM2 PE=2 SV=1	6e-42	432
3039	sp|Q7S785|LKHA4_NEUCR	Leukotriene A-4 hydrolase OS=Neurospora crassa GN=NCU06732 PE=3 SV=1	7e-71	685	sp|Q7S785|LKHA4_NEUCR	Leukotriene A-4 hydrolase OS=Neurospora crassa GN=NCU06732 PE=3 SV=1	7e-71	685	sp|Q7S785|LKHA4_NEUCR	Leukotriene A-4 hydrolase OS=Neurospora crassa GN=NCU06732 PE=3 SV=1	7e-71	685
3040	sp|Q9SF29|SYP71_ARATH	Syntaxin-71 OS=Arabidopsis thaliana GN=SYP71 PE=1 SV=1	2e-59	499	sp|Q9SF29|SYP71_ARATH	Syntaxin-71 OS=Arabidopsis thaliana GN=SYP71 PE=1 SV=1	2e-59	499	sp|Q9SF29|SYP71_ARATH	Syntaxin-71 OS=Arabidopsis thaliana GN=SYP71 PE=1 SV=1	2e-59	499
3042									sp|P38385|SC61G_ORYSJ	Protein transport protein Sec61 subunit gamma OS=Oryza sativa subsp. japonica GN=Os02g0178400 PE=3 SV=1	6e-12	171
3043	sp|P0CB22|ATX2_ARATH	Histone-lysine N-methyltransferase ATX2 OS=Arabidopsis thaliana GN=ATX2 PE=2 SV=1	8e-74	708	sp|P0CB22|ATX2_ARATH	Histone-lysine N-methyltransferase ATX2 OS=Arabidopsis thaliana GN=ATX2 PE=2 SV=1	8e-74	708	sp|P0CB22|ATX2_ARATH	Histone-lysine N-methyltransferase ATX2 OS=Arabidopsis thaliana GN=ATX2 PE=2 SV=1	8e-74	708
3044
3045
3046
3047	sp|O65351|SUBL_ARATH	Subtilisin-like protease OS=Arabidopsis thaliana GN=ARA12 PE=1 SV=1	1e-129	1190	sp|O65351|SUBL_ARATH	Subtilisin-like protease OS=Arabidopsis thaliana GN=ARA12 PE=1 SV=1	1e-129	1190	sp|O65351|SUBL_ARATH	Subtilisin-like protease OS=Arabidopsis thaliana GN=ARA12 PE=1 SV=1	1e-129	1190
3049	sp|Q8RXL8|Y1689_ARATH	Uncharacterized membrane protein At1g06890 OS=Arabidopsis thaliana GN=At1g06890 PE=1 SV=1	1e-31	344	sp|Q8RXL8|Y1689_ARATH	Uncharacterized membrane protein At1g06890 OS=Arabidopsis thaliana GN=At1g06890 PE=1 SV=1	1e-31	344	sp|Q8RXL8|Y1689_ARATH	Uncharacterized membrane protein At1g06890 OS=Arabidopsis thaliana GN=At1g06890 PE=1 SV=1	1e-31	344
3052	sp|Q641Z6|EHD1_RAT	EH domain-containing protein 1 OS=Rattus norvegicus GN=Ehd1 PE=1 SV=1	7e-91	857	sp|Q641Z6|EHD1_RAT	EH domain-containing protein 1 OS=Rattus norvegicus GN=Ehd1 PE=1 SV=1	7e-91	857	sp|Q641Z6|EHD1_RAT	EH domain-containing protein 1 OS=Rattus norvegicus GN=Ehd1 PE=1 SV=1	7e-91	857
3053	sp|Q0VD27|ENOPH_BOVIN	Enolase-phosphatase E1 OS=Bos taurus GN=ENOPH1 PE=2 SV=1	1e-55	554	sp|Q0VD27|ENOPH_BOVIN	Enolase-phosphatase E1 OS=Bos taurus GN=ENOPH1 PE=2 SV=1	1e-55	554	sp|Q0VD27|ENOPH_BOVIN	Enolase-phosphatase E1 OS=Bos taurus GN=ENOPH1 PE=2 SV=1	1e-55	554
3054
3055
3056	sp|P35687|RS21_ORYSJ	40S ribosomal protein S21 OS=Oryza sativa subsp. japonica GN=RPS21 PE=3 SV=1	8e-39	403	sp|P35687|RS21_ORYSJ	40S ribosomal protein S21 OS=Oryza sativa subsp. japonica GN=RPS21 PE=3 SV=1	8e-39	403	sp|P35687|RS21_ORYSJ	40S ribosomal protein S21 OS=Oryza sativa subsp. japonica GN=RPS21 PE=3 SV=1	8e-39	403
3057
3059
3060	sp|Q94BR4|PR19A_ARATH	Pre-mRNA-processing factor 19 homolog 1 OS=Arabidopsis thaliana GN=PUB59 PE=1 SV=1	1e-102	955	sp|Q94BR4|PR19A_ARATH	Pre-mRNA-processing factor 19 homolog 1 OS=Arabidopsis thaliana GN=PUB59 PE=1 SV=1	1e-102	955	sp|Q94BR4|PR19A_ARATH	Pre-mRNA-processing factor 19 homolog 1 OS=Arabidopsis thaliana GN=PUB59 PE=1 SV=1	1e-102	955
3061
3062	sp|Q5B998|DHOM_EMENI	Homoserine dehydrogenase OS=Emericella nidulans GN=AN2882 PE=1 SV=1	6e-22	260	sp|Q5B998|DHOM_EMENI	Homoserine dehydrogenase OS=Emericella nidulans GN=AN2882 PE=1 SV=1	6e-22	260	sp|Q5B998|DHOM_EMENI	Homoserine dehydrogenase OS=Emericella nidulans GN=AN2882 PE=1 SV=1	6e-22	260
3063					sp|Q68FU5|CI085_RAT	Uncharacterized protein C9orf85 homolog OS=Rattus norvegicus PE=2 SV=1	2e-16	214	sp|Q68FU5|CI085_RAT	Uncharacterized protein C9orf85 homolog OS=Rattus norvegicus PE=2 SV=1	2e-16	214
3064					sp|P17955|NUP62_RAT	Nuclear pore glycoprotein p62 OS=Rattus norvegicus GN=Nup62 PE=1 SV=1	7e-17	217	sp|P17955|NUP62_RAT	Nuclear pore glycoprotein p62 OS=Rattus norvegicus GN=Nup62 PE=1 SV=1	7e-17	217
3065
3067
3068	sp|Q6ZFT5|KPRS4_ORYSJ	Ribose-phosphate pyrophosphokinase 4 OS=Oryza sativa subsp. japonica GN=Os02g0714600 PE=2 SV=1	3e-52	491	sp|Q6ZFT5|KPRS4_ORYSJ	Ribose-phosphate pyrophosphokinase 4 OS=Oryza sativa subsp. japonica GN=Os02g0714600 PE=2 SV=1	3e-52	491	sp|Q6ZFT5|KPRS4_ORYSJ	Ribose-phosphate pyrophosphokinase 4 OS=Oryza sativa subsp. japonica GN=Os02g0714600 PE=2 SV=1	3e-52	491
3069
3073	sp|Q9LZP3|PP293_ARATH	Pentatricopeptide repeat-containing protein At3g62470, mitochondrial OS=Arabidopsis thaliana GN=At3g62470 PE=2 SV=1	1e-105	886	sp|Q9LZP3|PP293_ARATH	Pentatricopeptide repeat-containing protein At3g62470, mitochondrial OS=Arabidopsis thaliana GN=At3g62470 PE=2 SV=1	1e-105	886	sp|Q9LZP3|PP293_ARATH	Pentatricopeptide repeat-containing protein At3g62470, mitochondrial OS=Arabidopsis thaliana GN=At3g62470 PE=2 SV=1	1e-105	886
3074	sp|Q9M2C9|SKIP4_ARATH	F-box/kelch-repeat protein SKIP4 OS=Arabidopsis thaliana GN=SKIP4 PE=1 SV=1	4e-44	452	sp|Q9M2C9|SKIP4_ARATH	F-box/kelch-repeat protein SKIP4 OS=Arabidopsis thaliana GN=SKIP4 PE=1 SV=1	4e-44	452	sp|Q9M2C9|SKIP4_ARATH	F-box/kelch-repeat protein SKIP4 OS=Arabidopsis thaliana GN=SKIP4 PE=1 SV=1	4e-44	452
3075	sp|P53681|CRK_DAUCA	CDPK-related protein kinase OS=Daucus carota GN=CRK PE=2 SV=1	1e-138	1267	sp|P53681|CRK_DAUCA	CDPK-related protein kinase OS=Daucus carota GN=CRK PE=2 SV=1	1e-138	1267	sp|P53681|CRK_DAUCA	CDPK-related protein kinase OS=Daucus carota GN=CRK PE=2 SV=1	1e-138	1267
3080
3081	sp|P40938|RFC3_HUMAN	Replication factor C subunit 3 OS=Homo sapiens GN=RFC3 PE=1 SV=2	1e-81	778	sp|P40938|RFC3_HUMAN	Replication factor C subunit 3 OS=Homo sapiens GN=RFC3 PE=1 SV=2	1e-81	778	sp|P40938|RFC3_HUMAN	Replication factor C subunit 3 OS=Homo sapiens GN=RFC3 PE=1 SV=2	1e-81	778
3082
3084
3086
3087	sp|B7KJ74|G6PI_CYAP7	Glucose-6-phosphate isomerase OS=Cyanothece sp. (strain PCC 7424) GN=pgi PE=3 SV=1	1e-43	448	sp|B7KJ74|G6PI_CYAP7	Glucose-6-phosphate isomerase OS=Cyanothece sp. (strain PCC 7424) GN=pgi PE=3 SV=1	1e-43	448	sp|B7KJ74|G6PI_CYAP7	Glucose-6-phosphate isomerase OS=Cyanothece sp. (strain PCC 7424) GN=pgi PE=3 SV=1	1e-43	448
3088
3089
3090
3092
3095
3099	sp|Q9M310|FBK77_ARATH	F-box/kelch-repeat protein At3g61590 OS=Arabidopsis thaliana GN=At3g61590 PE=1 SV=1	3e-69	668	sp|Q9M310|FBK77_ARATH	F-box/kelch-repeat protein At3g61590 OS=Arabidopsis thaliana GN=At3g61590 PE=1 SV=1	3e-69	668	sp|Q9M310|FBK77_ARATH	F-box/kelch-repeat protein At3g61590 OS=Arabidopsis thaliana GN=At3g61590 PE=1 SV=1	3e-69	668
3100	sp|Q8DGC4|GATB_THEEB	Aspartyl/glutamyl-tRNA(Asn/Gln) amidotransferase subunit B OS=Thermosynechococcus elongatus (strain BP-1) GN=gatB PE=3 SV=1	4e-48	486	sp|Q8DGC4|GATB_THEEB	Aspartyl/glutamyl-tRNA(Asn/Gln) amidotransferase subunit B OS=Thermosynechococcus elongatus (strain BP-1) GN=gatB PE=3 SV=1	4e-48	486	sp|Q8DGC4|GATB_THEEB	Aspartyl/glutamyl-tRNA(Asn/Gln) amidotransferase subunit B OS=Thermosynechococcus elongatus (strain BP-1) GN=gatB PE=3 SV=1	4e-48	486
3101	sp|Q9CZP5|BCS1_MOUSE	Mitochondrial chaperone BCS1 OS=Mus musculus GN=Bcs1l PE=1 SV=1	1e-23	235	sp|Q9CZP5|BCS1_MOUSE	Mitochondrial chaperone BCS1 OS=Mus musculus GN=Bcs1l PE=1 SV=1	1e-23	235	sp|Q9CZP5|BCS1_MOUSE	Mitochondrial chaperone BCS1 OS=Mus musculus GN=Bcs1l PE=1 SV=1	1e-23	235
3102	sp|Q9BY44|EIF2A_HUMAN	Eukaryotic translation initiation factor 2A OS=Homo sapiens GN=EIF2A PE=1 SV=3	9e-59	580	sp|Q9BY44|EIF2A_HUMAN	Eukaryotic translation initiation factor 2A OS=Homo sapiens GN=EIF2A PE=1 SV=3	9e-59	580	sp|Q9BY44|EIF2A_HUMAN	Eukaryotic translation initiation factor 2A OS=Homo sapiens GN=EIF2A PE=1 SV=3	9e-59	580
3103
3104	sp|B3GS44|LRE_ARATH	GPI-anchored protein LORELEI OS=Arabidopsis thaliana GN=LRE PE=2 SV=1	7e-34	362	sp|B3GS44|LRE_ARATH	GPI-anchored protein LORELEI OS=Arabidopsis thaliana GN=LRE PE=2 SV=1	7e-34	362	sp|B3GS44|LRE_ARATH	GPI-anchored protein LORELEI OS=Arabidopsis thaliana GN=LRE PE=2 SV=1	7e-34	362
3107	sp|Q9M1S8|GCP2_ARATH	Probable glutamate carboxypeptidase 2 OS=Arabidopsis thaliana GN=AMP1 PE=1 SV=2	1e-49	341	sp|Q9M1S8|GCP2_ARATH	Probable glutamate carboxypeptidase 2 OS=Arabidopsis thaliana GN=AMP1 PE=1 SV=2	1e-49	341	sp|Q9M1S8|GCP2_ARATH	Probable glutamate carboxypeptidase 2 OS=Arabidopsis thaliana GN=AMP1 PE=1 SV=2	1e-49	341
3109
3110	sp|Q9UP83|COG5_HUMAN	Conserved oligomeric Golgi complex subunit 5 OS=Homo sapiens GN=COG5 PE=1 SV=2	4e-23	269	sp|Q9UP83|COG5_HUMAN	Conserved oligomeric Golgi complex subunit 5 OS=Homo sapiens GN=COG5 PE=1 SV=2	4e-23	269	sp|Q9UP83|COG5_HUMAN	Conserved oligomeric Golgi complex subunit 5 OS=Homo sapiens GN=COG5 PE=1 SV=2	4e-23	269
3112									sp|Q2TZ33|PPIH_ASPOR	Peptidyl-prolyl cis-trans isomerase H OS=Aspergillus oryzae GN=cyp3 PE=3 SV=1	2e-15	139
3113	sp|Q60EQ4|NFYB3_ORYSJ	Nuclear transcription factor Y subunit B-3 OS=Oryza sativa subsp. japonica GN=NFYB3 PE=1 SV=2	3e-71	686	sp|Q60EQ4|NFYB3_ORYSJ	Nuclear transcription factor Y subunit B-3 OS=Oryza sativa subsp. japonica GN=NFYB3 PE=1 SV=2	3e-71	686	sp|Q60EQ4|NFYB3_ORYSJ	Nuclear transcription factor Y subunit B-3 OS=Oryza sativa subsp. japonica GN=NFYB3 PE=1 SV=2	3e-71	686
3116
3117
3119	sp|Q9SXS2|SUT33_ARATH	Probable sulfate transporter 3.3 OS=Arabidopsis thaliana GN=SULTR3;3 PE=2 SV=2	5e-76	719	sp|Q9SXS2|SUT33_ARATH	Probable sulfate transporter 3.3 OS=Arabidopsis thaliana GN=SULTR3;3 PE=2 SV=2	5e-76	719	sp|Q9SXS2|SUT33_ARATH	Probable sulfate transporter 3.3 OS=Arabidopsis thaliana GN=SULTR3;3 PE=2 SV=2	5e-76	719
3121	sp|Q5HZV9|PP1R7_RAT	Protein phosphatase 1 regulatory subunit 7 OS=Rattus norvegicus GN=Ppp1r7 PE=1 SV=1	4e-31	339	sp|Q5HZV9|PP1R7_RAT	Protein phosphatase 1 regulatory subunit 7 OS=Rattus norvegicus GN=Ppp1r7 PE=1 SV=1	4e-31	339	sp|Q5HZV9|PP1R7_RAT	Protein phosphatase 1 regulatory subunit 7 OS=Rattus norvegicus GN=Ppp1r7 PE=1 SV=1	4e-31	339
3124
3126	sp|Q8W486|Y1491_ARATH	DUF246 domain-containing protein At1g04910 OS=Arabidopsis thaliana GN=At1g04910 PE=1 SV=1	3e-39	411	sp|Q8W486|Y1491_ARATH	DUF246 domain-containing protein At1g04910 OS=Arabidopsis thaliana GN=At1g04910 PE=1 SV=1	3e-39	411	sp|Q8W486|Y1491_ARATH	DUF246 domain-containing protein At1g04910 OS=Arabidopsis thaliana GN=At1g04910 PE=1 SV=1	3e-39	411
3128
3129
3130
3131	sp|Q06364|PSMD3_DAUCA	Probable 26S proteasome non-ATPase regulatory subunit 3 OS=Daucus carota GN=21D7 PE=1 SV=2	1e-141	1296	sp|Q06364|PSMD3_DAUCA	Probable 26S proteasome non-ATPase regulatory subunit 3 OS=Daucus carota GN=21D7 PE=1 SV=2	1e-141	1296	sp|Q06364|PSMD3_DAUCA	Probable 26S proteasome non-ATPase regulatory subunit 3 OS=Daucus carota GN=21D7 PE=1 SV=2	1e-141	1296
3132	sp|Q8VYU6|GOGC4_ARATH	Golgin candidate 4 OS=Arabidopsis thaliana GN=GC4 PE=2 SV=1	4e-69	670	sp|Q8VYU6|GOGC4_ARATH	Golgin candidate 4 OS=Arabidopsis thaliana GN=GC4 PE=2 SV=1	4e-69	670	sp|Q8VYU6|GOGC4_ARATH	Golgin candidate 4 OS=Arabidopsis thaliana GN=GC4 PE=2 SV=1	4e-69	670
3134	sp|Q40024|BADH_HORVU	Betaine aldehyde dehydrogenase OS=Hordeum vulgare PE=2 SV=1	0.0	2005	sp|Q40024|BADH_HORVU	Betaine aldehyde dehydrogenase OS=Hordeum vulgare PE=2 SV=1	0.0	2005	sp|Q40024|BADH_HORVU	Betaine aldehyde dehydrogenase OS=Hordeum vulgare PE=2 SV=1	0.0	2005
3135					sp|Q6IQU4|CWC15_DANRE	Protein CWC15 homolog OS=Danio rerio GN=cwc15 PE=2 SV=1	8e-18	185	sp|Q6IQU4|CWC15_DANRE	Protein CWC15 homolog OS=Danio rerio GN=cwc15 PE=2 SV=1	8e-18	185
3136	sp|Q94A20|BI1L_ARATH	BI1-like protein OS=Arabidopsis thaliana GN=At4g15470 PE=2 SV=1	1e-59	587	sp|Q94A20|BI1L_ARATH	BI1-like protein OS=Arabidopsis thaliana GN=At4g15470 PE=2 SV=1	1e-59	587	sp|Q94A20|BI1L_ARATH	BI1-like protein OS=Arabidopsis thaliana GN=At4g15470 PE=2 SV=1	1e-59	587
3137					sp|Q9LSZ0|APO4_ARATH	APO protein 4, mitochondrial OS=Arabidopsis thaliana GN=APO4 PE=2 SV=2	2e-18	230	sp|Q9LSZ0|APO4_ARATH	APO protein 4, mitochondrial OS=Arabidopsis thaliana GN=APO4 PE=2 SV=2	2e-18	230
3138	sp|Q8CGF7|TCRG1_MOUSE	Transcription elongation regulator 1 OS=Mus musculus GN=Tcerg1 PE=1 SV=2	5e-21	255	sp|Q8CGF7|TCRG1_MOUSE	Transcription elongation regulator 1 OS=Mus musculus GN=Tcerg1 PE=1 SV=2	5e-21	255	sp|Q8CGF7|TCRG1_MOUSE	Transcription elongation regulator 1 OS=Mus musculus GN=Tcerg1 PE=1 SV=2	5e-21	255
3139	sp|Q03685|BIP5_TOBAC	Luminal-binding protein 5 OS=Nicotiana tabacum GN=BIP5 PE=2 SV=1	4e-22	256	sp|Q03685|BIP5_TOBAC	Luminal-binding protein 5 OS=Nicotiana tabacum GN=BIP5 PE=2 SV=1	4e-22	256	sp|Q03685|BIP5_TOBAC	Luminal-binding protein 5 OS=Nicotiana tabacum GN=BIP5 PE=2 SV=1	4e-22	256
3140
3141									sp|Q94743|SORCN_SCHJA	Sorcin OS=Schistosoma japonicum PE=2 SV=1	8e-13	182
3143
3144
3147
3148	sp|Q39613|CYPH_CATRO	Peptidyl-prolyl cis-trans isomerase OS=Catharanthus roseus GN=PCKR1 PE=2 SV=1	5e-35	371	sp|Q39613|CYPH_CATRO	Peptidyl-prolyl cis-trans isomerase OS=Catharanthus roseus GN=PCKR1 PE=2 SV=1	5e-35	371	sp|Q39613|CYPH_CATRO	Peptidyl-prolyl cis-trans isomerase OS=Catharanthus roseus GN=PCKR1 PE=2 SV=1	5e-35	371
3149	sp|Q6NW58|SPAST_DANRE	Spastin OS=Danio rerio GN=spast PE=2 SV=2	2e-48	458	sp|Q6NW58|SPAST_DANRE	Spastin OS=Danio rerio GN=spast PE=2 SV=2	2e-48	458	sp|Q6NW58|SPAST_DANRE	Spastin OS=Danio rerio GN=spast PE=2 SV=2	2e-48	458
3153	sp|Q68ED3|PAPD5_MOUSE	PAP-associated domain-containing protein 5 OS=Mus musculus GN=Papd5 PE=2 SV=2	2e-36	230	sp|Q68ED3|PAPD5_MOUSE	PAP-associated domain-containing protein 5 OS=Mus musculus GN=Papd5 PE=2 SV=2	2e-36	230	sp|Q68ED3|PAPD5_MOUSE	PAP-associated domain-containing protein 5 OS=Mus musculus GN=Papd5 PE=2 SV=2	2e-36	230
3154
3158									sp|Q766C3|NEP1_NEPGR	Aspartic proteinase nepenthesin-1 OS=Nepenthes gracilis GN=nep1 PE=1 SV=1	3e-14	196
3160	sp|P28041|IAAA_HORVU	Alpha-amylase/trypsin inhibitor CMa OS=Hordeum vulgare GN=IAT1 PE=1 SV=2	1e-66	635	sp|P28041|IAAA_HORVU	Alpha-amylase/trypsin inhibitor CMa OS=Hordeum vulgare GN=IAT1 PE=1 SV=2	1e-66	635	sp|P28041|IAAA_HORVU	Alpha-amylase/trypsin inhibitor CMa OS=Hordeum vulgare GN=IAT1 PE=1 SV=2	1e-66	635
3161	sp|P51419|RL273_ARATH	60S ribosomal protein L27-3 OS=Arabidopsis thaliana GN=RPL27C PE=2 SV=2	4e-48	486	sp|P51419|RL273_ARATH	60S ribosomal protein L27-3 OS=Arabidopsis thaliana GN=RPL27C PE=2 SV=2	4e-48	486	sp|P51419|RL273_ARATH	60S ribosomal protein L27-3 OS=Arabidopsis thaliana GN=RPL27C PE=2 SV=2	4e-48	486
3162	sp|Q9FIQ0|AGD9_ARATH	Probable ADP-ribosylation factor GTPase-activating protein AGD9 OS=Arabidopsis thaliana GN=AGD9 PE=1 SV=1	1e-89	480	sp|Q9FIQ0|AGD9_ARATH	Probable ADP-ribosylation factor GTPase-activating protein AGD9 OS=Arabidopsis thaliana GN=AGD9 PE=1 SV=1	1e-89	480	sp|Q9FIQ0|AGD9_ARATH	Probable ADP-ribosylation factor GTPase-activating protein AGD9 OS=Arabidopsis thaliana GN=AGD9 PE=1 SV=1	1e-89	480
3165	sp|Q9FJL0|SMC4_ARATH	Structural maintenance of chromosomes protein 4 OS=Arabidopsis thaliana GN=SMC4 PE=2 SV=1	6e-57	514	sp|Q9FJL0|SMC4_ARATH	Structural maintenance of chromosomes protein 4 OS=Arabidopsis thaliana GN=SMC4 PE=2 SV=1	6e-57	514	sp|Q9FJL0|SMC4_ARATH	Structural maintenance of chromosomes protein 4 OS=Arabidopsis thaliana GN=SMC4 PE=2 SV=1	6e-57	514
3166	sp|Q9QUR6|PPCE_MOUSE	Prolyl endopeptidase OS=Mus musculus GN=Prep PE=2 SV=1	1e-140	1284	sp|Q9QUR6|PPCE_MOUSE	Prolyl endopeptidase OS=Mus musculus GN=Prep PE=2 SV=1	1e-140	1284	sp|Q9QUR6|PPCE_MOUSE	Prolyl endopeptidase OS=Mus musculus GN=Prep PE=2 SV=1	1e-140	1284
3167	sp|Q9FNL7|PTR3A_ARATH	Peptide transporter PTR3-A OS=Arabidopsis thaliana GN=PTR3-A PE=2 SV=1	8e-25	284	sp|Q9FNL7|PTR3A_ARATH	Peptide transporter PTR3-A OS=Arabidopsis thaliana GN=PTR3-A PE=2 SV=1	8e-25	284	sp|Q9FNL7|PTR3A_ARATH	Peptide transporter PTR3-A OS=Arabidopsis thaliana GN=PTR3-A PE=2 SV=1	8e-25	284
3169	sp|Q01899|HSP7M_PHAVU	Heat shock 70 kDa protein, mitochondrial OS=Phaseolus vulgaris PE=2 SV=1	0.0	2231	sp|Q01899|HSP7M_PHAVU	Heat shock 70 kDa protein, mitochondrial OS=Phaseolus vulgaris PE=2 SV=1	0.0	2231	sp|Q01899|HSP7M_PHAVU	Heat shock 70 kDa protein, mitochondrial OS=Phaseolus vulgaris PE=2 SV=1	0.0	2231
3170	sp|Q5KH46|SYF1_CRYNE	Pre-mRNA-splicing factor SYF1 OS=Cryptococcus neoformans GN=SYF1 PE=3 SV=1	1e-124	951	sp|Q5KH46|SYF1_CRYNE	Pre-mRNA-splicing factor SYF1 OS=Cryptococcus neoformans GN=SYF1 PE=3 SV=1	1e-124	951	sp|Q5KH46|SYF1_CRYNE	Pre-mRNA-splicing factor SYF1 OS=Cryptococcus neoformans GN=SYF1 PE=3 SV=1	1e-124	951
3173	sp|Q0VD48|VPS4B_BOVIN	Vacuolar protein sorting-associated protein 4B OS=Bos taurus GN=VPS4B PE=2 SV=1	7e-34	231	sp|Q0VD48|VPS4B_BOVIN	Vacuolar protein sorting-associated protein 4B OS=Bos taurus GN=VPS4B PE=2 SV=1	7e-34	231	sp|Q0VD48|VPS4B_BOVIN	Vacuolar protein sorting-associated protein 4B OS=Bos taurus GN=VPS4B PE=2 SV=1	7e-34	231
3174	sp|Q67Y83|SCP51_ARATH	Serine carboxypeptidase-like 51 OS=Arabidopsis thaliana GN=SCPL51 PE=2 SV=2	3e-48	485	sp|Q67Y83|SCP51_ARATH	Serine carboxypeptidase-like 51 OS=Arabidopsis thaliana GN=SCPL51 PE=2 SV=2	3e-48	485	sp|Q67Y83|SCP51_ARATH	Serine carboxypeptidase-like 51 OS=Arabidopsis thaliana GN=SCPL51 PE=2 SV=2	3e-48	485
3175	sp|P53492|ACT7_ARATH	Actin-7 OS=Arabidopsis thaliana GN=ACT7 PE=1 SV=1	1e-129	1183	sp|P53492|ACT7_ARATH	Actin-7 OS=Arabidopsis thaliana GN=ACT7 PE=1 SV=1	1e-129	1183	sp|P53492|ACT7_ARATH	Actin-7 OS=Arabidopsis thaliana GN=ACT7 PE=1 SV=1	1e-129	1183
3176
3177	sp|P49216|RS26_ORYSJ	40S ribosomal protein S26 OS=Oryza sativa subsp. japonica GN=RPS26 PE=2 SV=2	3e-28	312	sp|P49216|RS26_ORYSJ	40S ribosomal protein S26 OS=Oryza sativa subsp. japonica GN=RPS26 PE=2 SV=2	3e-28	312	sp|P49216|RS26_ORYSJ	40S ribosomal protein S26 OS=Oryza sativa subsp. japonica GN=RPS26 PE=2 SV=2	3e-28	312
3178	sp|Q80U58|PUM2_MOUSE	Pumilio homolog 2 OS=Mus musculus GN=Pum2 PE=1 SV=2	1e-51	517	sp|Q80U58|PUM2_MOUSE	Pumilio homolog 2 OS=Mus musculus GN=Pum2 PE=1 SV=2	1e-51	517	sp|Q80U58|PUM2_MOUSE	Pumilio homolog 2 OS=Mus musculus GN=Pum2 PE=1 SV=2	1e-51	517
3180
3182
3183	sp|Q0DYP5|C3H17_ORYSJ	Zinc finger CCCH domain-containing protein 17 OS=Oryza sativa subsp. japonica GN=Os02g0677700 PE=2 SV=2	1e-138	1202	sp|Q0DYP5|C3H17_ORYSJ	Zinc finger CCCH domain-containing protein 17 OS=Oryza sativa subsp. japonica GN=Os02g0677700 PE=2 SV=2	1e-138	1202	sp|Q0DYP5|C3H17_ORYSJ	Zinc finger CCCH domain-containing protein 17 OS=Oryza sativa subsp. japonica GN=Os02g0677700 PE=2 SV=2	1e-138	1202
3188	sp|P75713|YLBA_ECOLI	Uncharacterized protein ylbA OS=Escherichia coli (strain K12) GN=ylbA PE=1 SV=1	4e-25	289	sp|P75713|YLBA_ECOLI	Uncharacterized protein ylbA OS=Escherichia coli (strain K12) GN=ylbA PE=1 SV=1	4e-25	289	sp|P75713|YLBA_ECOLI	Uncharacterized protein ylbA OS=Escherichia coli (strain K12) GN=ylbA PE=1 SV=1	4e-25	289
3189
3190
3192									sp|P19536|COX5B_MOUSE	Cytochrome c oxidase subunit 5B, mitochondrial OS=Mus musculus GN=Cox5b PE=1 SV=1	3e-11	170
3194
3195
3196									sp|P20346|DF322_SOLTU	Defensin-like protein P322 OS=Solanum tuberosum PE=2 SV=1	8e-11	162
3200	sp|Q7XSA2|AGO1B_ORYSJ	Protein argonaute 1B OS=Oryza sativa subsp. japonica GN=AGO1B PE=2 SV=3	0.0	1925	sp|Q7XSA2|AGO1B_ORYSJ	Protein argonaute 1B OS=Oryza sativa subsp. japonica GN=AGO1B PE=2 SV=3	0.0	1925	sp|Q7XSA2|AGO1B_ORYSJ	Protein argonaute 1B OS=Oryza sativa subsp. japonica GN=AGO1B PE=2 SV=3	0.0	1925
3204	sp|Q5ZLS7|GLYR1_CHICK	Putative oxidoreductase GLYR1 OS=Gallus gallus GN=GLYR1 PE=2 SV=1	7e-42	434	sp|Q5ZLS7|GLYR1_CHICK	Putative oxidoreductase GLYR1 OS=Gallus gallus GN=GLYR1 PE=2 SV=1	7e-42	434	sp|Q5ZLS7|GLYR1_CHICK	Putative oxidoreductase GLYR1 OS=Gallus gallus GN=GLYR1 PE=2 SV=1	7e-42	434
3205	sp|P62598|ARR12_ARATH	Two-component response regulator ARR12 OS=Arabidopsis thaliana GN=ARR12 PE=2 SV=1	3e-52	502	sp|P62598|ARR12_ARATH	Two-component response regulator ARR12 OS=Arabidopsis thaliana GN=ARR12 PE=2 SV=1	3e-52	502	sp|P62598|ARR12_ARATH	Two-component response regulator ARR12 OS=Arabidopsis thaliana GN=ARR12 PE=2 SV=1	3e-52	502
3206
3208	sp|Q895K9|RRF_CLOTE	Ribosome-recycling factor OS=Clostridium tetani GN=frr PE=3 SV=1	2e-25	291	sp|Q895K9|RRF_CLOTE	Ribosome-recycling factor OS=Clostridium tetani GN=frr PE=3 SV=1	2e-25	291	sp|Q895K9|RRF_CLOTE	Ribosome-recycling factor OS=Clostridium tetani GN=frr PE=3 SV=1	2e-25	291
3209	sp|Q8GYR4|QKIL4_ARATH	KH domain-containing protein At3g08620 OS=Arabidopsis thaliana GN=At3g08620 PE=2 SV=1	2e-95	897	sp|Q8GYR4|QKIL4_ARATH	KH domain-containing protein At3g08620 OS=Arabidopsis thaliana GN=At3g08620 PE=2 SV=1	2e-95	897	sp|Q8GYR4|QKIL4_ARATH	KH domain-containing protein At3g08620 OS=Arabidopsis thaliana GN=At3g08620 PE=2 SV=1	2e-95	897
3210
3212
3214
3215
3216	sp|Q9LVM1|AB25B_ARATH	ABC transporter B family member 25, mitochondrial OS=Arabidopsis thaliana GN=ABCB25 PE=1 SV=1	5e-78	510	sp|Q9LVM1|AB25B_ARATH	ABC transporter B family member 25, mitochondrial OS=Arabidopsis thaliana GN=ABCB25 PE=1 SV=1	5e-78	510	sp|Q9LVM1|AB25B_ARATH	ABC transporter B family member 25, mitochondrial OS=Arabidopsis thaliana GN=ABCB25 PE=1 SV=1	5e-78	510
3218					sp|Q9FIE3|VIN3_ARATH	Protein VERNALIZATION INSENSITIVE 3 OS=Arabidopsis thaliana GN=VIN3 PE=2 SV=2	1e-25	297	sp|Q9FIE3|VIN3_ARATH	Protein VERNALIZATION INSENSITIVE 3 OS=Arabidopsis thaliana GN=VIN3 PE=2 SV=2	1e-25	297
3219	sp|Q7XJE6|MCA1_ARATH	Metacaspase-1 OS=Arabidopsis thaliana GN=AMC1 PE=1 SV=1	1e-83	793	sp|Q7XJE6|MCA1_ARATH	Metacaspase-1 OS=Arabidopsis thaliana GN=AMC1 PE=1 SV=1	1e-83	793	sp|Q7XJE6|MCA1_ARATH	Metacaspase-1 OS=Arabidopsis thaliana GN=AMC1 PE=1 SV=1	1e-83	793
3220
3221
3223									sp|P37959|YUSZ_BACSU	Uncharacterized oxidoreductase yusZ OS=Bacillus subtilis GN=yusZ PE=3 SV=2	9e-12	141
3225	sp|Q05AS3|SPAST_XENTR	Spastin OS=Xenopus tropicalis GN=spast PE=2 SV=1	5e-88	471	sp|Q05AS3|SPAST_XENTR	Spastin OS=Xenopus tropicalis GN=spast PE=2 SV=1	5e-88	471	sp|Q05AS3|SPAST_XENTR	Spastin OS=Xenopus tropicalis GN=spast PE=2 SV=1	5e-88	471
3230	sp|Q42290|MPPB_ARATH	Probable mitochondrial-processing peptidase subunit beta OS=Arabidopsis thaliana GN=At3g02090 PE=1 SV=2	8e-44	449	sp|Q42290|MPPB_ARATH	Probable mitochondrial-processing peptidase subunit beta OS=Arabidopsis thaliana GN=At3g02090 PE=1 SV=2	8e-44	449	sp|Q42290|MPPB_ARATH	Probable mitochondrial-processing peptidase subunit beta OS=Arabidopsis thaliana GN=At3g02090 PE=1 SV=2	8e-44	449
3231	sp|Q4KLL4|TM9S4_RAT	Transmembrane 9 superfamily member 4 OS=Rattus norvegicus GN=Tm9sf4 PE=2 SV=1	3e-58	575	sp|Q4KLL4|TM9S4_RAT	Transmembrane 9 superfamily member 4 OS=Rattus norvegicus GN=Tm9sf4 PE=2 SV=1	3e-58	575	sp|Q4KLL4|TM9S4_RAT	Transmembrane 9 superfamily member 4 OS=Rattus norvegicus GN=Tm9sf4 PE=2 SV=1	3e-58	575
3232	sp|Q94F47|UBC28_ARATH	Ubiquitin carrier protein E2 28 OS=Arabidopsis thaliana GN=UBC28 PE=2 SV=1	6e-29	318	sp|Q94F47|UBC28_ARATH	Ubiquitin carrier protein E2 28 OS=Arabidopsis thaliana GN=UBC28 PE=2 SV=1	6e-29	318	sp|Q94F47|UBC28_ARATH	Ubiquitin carrier protein E2 28 OS=Arabidopsis thaliana GN=UBC28 PE=2 SV=1	6e-29	318
3233
3234
3236	sp|Q9LYT3|TT12_ARATH	Protein TRANSPARENT TESTA 12 OS=Arabidopsis thaliana GN=TT12 PE=2 SV=1	1e-28	318	sp|Q9LYT3|TT12_ARATH	Protein TRANSPARENT TESTA 12 OS=Arabidopsis thaliana GN=TT12 PE=2 SV=1	1e-28	318	sp|Q9LYT3|TT12_ARATH	Protein TRANSPARENT TESTA 12 OS=Arabidopsis thaliana GN=TT12 PE=2 SV=1	1e-28	318
3239	sp|Q9HFU4|MPI_CRYNE	Mannose-6-phosphate isomerase OS=Cryptococcus neoformans GN=MAN1 PE=3 SV=2	9e-39	407	sp|Q9HFU4|MPI_CRYNE	Mannose-6-phosphate isomerase OS=Cryptococcus neoformans GN=MAN1 PE=3 SV=2	9e-39	407	sp|Q9HFU4|MPI_CRYNE	Mannose-6-phosphate isomerase OS=Cryptococcus neoformans GN=MAN1 PE=3 SV=2	9e-39	407
3240
3241									sp|A2C0X8|TAL_PROM1	Transaldolase OS=Prochlorococcus marinus (strain NATL1A) GN=tal PE=3 SV=1	5e-12	172
3243
3244	sp|Q9SN86|MDHP_ARATH	Malate dehydrogenase, chloroplastic OS=Arabidopsis thaliana GN=At3g47520 PE=1 SV=1	2.33e-156	875	sp|Q9SN86|MDHP_ARATH	Malate dehydrogenase, chloroplastic OS=Arabidopsis thaliana GN=At3g47520 PE=1 SV=1	2.33e-156	875	sp|Q9SN86|MDHP_ARATH	Malate dehydrogenase, chloroplastic OS=Arabidopsis thaliana GN=At3g47520 PE=1 SV=1	2.33e-156	875
3248	sp|Q8L9J9|CAES_ARATH	Probable carbohydrate esterase At4g34215 OS=Arabidopsis thaliana GN=At4g34215 PE=1 SV=2	1e-31	343	sp|Q8L9J9|CAES_ARATH	Probable carbohydrate esterase At4g34215 OS=Arabidopsis thaliana GN=At4g34215 PE=1 SV=2	1e-31	343	sp|Q8L9J9|CAES_ARATH	Probable carbohydrate esterase At4g34215 OS=Arabidopsis thaliana GN=At4g34215 PE=1 SV=2	1e-31	343
3250
3251
3252
3253
3254	sp|P25776|ORYA_ORYSJ	Oryzain alpha chain OS=Oryza sativa subsp. japonica GN=Os04g0650000 PE=1 SV=2	2e-21	253	sp|P25776|ORYA_ORYSJ	Oryzain alpha chain OS=Oryza sativa subsp. japonica GN=Os04g0650000 PE=1 SV=2	2e-21	253	sp|P25776|ORYA_ORYSJ	Oryzain alpha chain OS=Oryza sativa subsp. japonica GN=Os04g0650000 PE=1 SV=2	2e-21	253
3257
3258
3259
3260
3261	sp|Q2R2W2|14334_ORYSJ	14-3-3-like protein GF14-D OS=Oryza sativa subsp. japonica GN=GF14D PE=2 SV=1	1e-113	1051	sp|Q2R2W2|14334_ORYSJ	14-3-3-like protein GF14-D OS=Oryza sativa subsp. japonica GN=GF14D PE=2 SV=1	1e-113	1051	sp|Q2R2W2|14334_ORYSJ	14-3-3-like protein GF14-D OS=Oryza sativa subsp. japonica GN=GF14D PE=2 SV=1	1e-113	1051
3262
3263
3265	sp|Q9C5J7|K6PF7_ARATH	6-phosphofructokinase 7 OS=Arabidopsis thaliana GN=PFK7 PE=1 SV=1	1e-143	1310	sp|Q9C5J7|K6PF7_ARATH	6-phosphofructokinase 7 OS=Arabidopsis thaliana GN=PFK7 PE=1 SV=1	1e-143	1310	sp|Q9C5J7|K6PF7_ARATH	6-phosphofructokinase 7 OS=Arabidopsis thaliana GN=PFK7 PE=1 SV=1	1e-143	1310
3266	sp|Q0DYB1|IPYR_ORYSJ	Soluble inorganic pyrophosphatase OS=Oryza sativa subsp. japonica GN=IPP PE=2 SV=1	1e-115	1066	sp|Q0DYB1|IPYR_ORYSJ	Soluble inorganic pyrophosphatase OS=Oryza sativa subsp. japonica GN=IPP PE=2 SV=1	1e-115	1066	sp|Q0DYB1|IPYR_ORYSJ	Soluble inorganic pyrophosphatase OS=Oryza sativa subsp. japonica GN=IPP PE=2 SV=1	1e-115	1066
3267	sp|Q9C5V6|TOP6B_ARATH	DNA topoisomerase 6 subunit B OS=Arabidopsis thaliana GN=TOP6B PE=1 SV=1	1e-156	1424	sp|Q9C5V6|TOP6B_ARATH	DNA topoisomerase 6 subunit B OS=Arabidopsis thaliana GN=TOP6B PE=1 SV=1	1e-156	1424	sp|Q9C5V6|TOP6B_ARATH	DNA topoisomerase 6 subunit B OS=Arabidopsis thaliana GN=TOP6B PE=1 SV=1	1e-156	1424
3268
3269
3270
3271	sp|O04834|SAR1A_ARATH	GTP-binding protein SAR1A OS=Arabidopsis thaliana GN=SAR1A PE=2 SV=1	8e-86	810	sp|O04834|SAR1A_ARATH	GTP-binding protein SAR1A OS=Arabidopsis thaliana GN=SAR1A PE=2 SV=1	8e-86	810	sp|O04834|SAR1A_ARATH	GTP-binding protein SAR1A OS=Arabidopsis thaliana GN=SAR1A PE=2 SV=1	8e-86	810
3272	sp|Q9LVQ0|PME31_ARATH	Pectinesterase 31 OS=Arabidopsis thaliana GN=PME31 PE=1 SV=1	2e-53	531	sp|Q9LVQ0|PME31_ARATH	Pectinesterase 31 OS=Arabidopsis thaliana GN=PME31 PE=1 SV=1	2e-53	531	sp|Q9LVQ0|PME31_ARATH	Pectinesterase 31 OS=Arabidopsis thaliana GN=PME31 PE=1 SV=1	2e-53	531
3274
3275
3276	sp|Q05761|RS13_MAIZE	40S ribosomal protein S13 OS=Zea mays GN=RPS13 PE=2 SV=1	5e-37	390	sp|Q05761|RS13_MAIZE	40S ribosomal protein S13 OS=Zea mays GN=RPS13 PE=2 SV=1	5e-37	390	sp|Q05761|RS13_MAIZE	40S ribosomal protein S13 OS=Zea mays GN=RPS13 PE=2 SV=1	5e-37	390
3278
3279	sp|Q941L0|CESA3_ARATH	Cellulose synthase A catalytic subunit 3 [UDP-forming] OS=Arabidopsis thaliana GN=CESA3 PE=1 SV=2	0.0	1827	sp|Q941L0|CESA3_ARATH	Cellulose synthase A catalytic subunit 3 [UDP-forming] OS=Arabidopsis thaliana GN=CESA3 PE=1 SV=2	0.0	1827	sp|Q941L0|CESA3_ARATH	Cellulose synthase A catalytic subunit 3 [UDP-forming] OS=Arabidopsis thaliana GN=CESA3 PE=1 SV=2	0.0	1827
3280
3282	sp|Q8LZ94|CYB_HYPTE	Cytochrome b OS=Hypselecara temporalis GN=mt-cyb PE=3 SV=1	1e-148	1349	sp|Q8LZ94|CYB_HYPTE	Cytochrome b OS=Hypselecara temporalis GN=mt-cyb PE=3 SV=1	1e-148	1349	sp|Q8LZ94|CYB_HYPTE	Cytochrome b OS=Hypselecara temporalis GN=mt-cyb PE=3 SV=1	1e-148	1349
3283
3285
3286	sp|Q99LG2|TNPO2_MOUSE	Transportin-2 OS=Mus musculus GN=Tnpo2 PE=2 SV=1	6e-34	366	sp|Q99LG2|TNPO2_MOUSE	Transportin-2 OS=Mus musculus GN=Tnpo2 PE=2 SV=1	6e-34	366	sp|Q99LG2|TNPO2_MOUSE	Transportin-2 OS=Mus musculus GN=Tnpo2 PE=2 SV=1	6e-34	366
3288
3290
3292	sp|Q0JM76|GRXS4_ORYSJ	Monothiol glutaredoxin-S4 OS=Oryza sativa subsp. japonica GN=GRXS4 PE=2 SV=1	4e-63	617	sp|Q0JM76|GRXS4_ORYSJ	Monothiol glutaredoxin-S4 OS=Oryza sativa subsp. japonica GN=GRXS4 PE=2 SV=1	4e-63	617	sp|Q0JM76|GRXS4_ORYSJ	Monothiol glutaredoxin-S4 OS=Oryza sativa subsp. japonica GN=GRXS4 PE=2 SV=1	4e-63	617
3293	sp|Q5U2W5|TBL3_RAT	Transducin beta-like protein 3 OS=Rattus norvegicus GN=Tbl3 PE=2 SV=1	7e-86	815	sp|Q5U2W5|TBL3_RAT	Transducin beta-like protein 3 OS=Rattus norvegicus GN=Tbl3 PE=2 SV=1	7e-86	815	sp|Q5U2W5|TBL3_RAT	Transducin beta-like protein 3 OS=Rattus norvegicus GN=Tbl3 PE=2 SV=1	7e-86	815
3295
3297	sp|Q6ZJW9|ARP4_ORYSJ	Actin-related protein 4 OS=Oryza sativa subsp. japonica GN=ARP4 PE=2 SV=1	5e-66	642	sp|Q6ZJW9|ARP4_ORYSJ	Actin-related protein 4 OS=Oryza sativa subsp. japonica GN=ARP4 PE=2 SV=1	5e-66	642	sp|Q6ZJW9|ARP4_ORYSJ	Actin-related protein 4 OS=Oryza sativa subsp. japonica GN=ARP4 PE=2 SV=1	5e-66	642
3300
3301	sp|Q9SDY5|RCE1_ARATH	NEDD8-conjugating enzyme Ubc12 OS=Arabidopsis thaliana GN=RCE1 PE=1 SV=1	2e-78	749	sp|Q9SDY5|RCE1_ARATH	NEDD8-conjugating enzyme Ubc12 OS=Arabidopsis thaliana GN=RCE1 PE=1 SV=1	2e-78	749	sp|Q9SDY5|RCE1_ARATH	NEDD8-conjugating enzyme Ubc12 OS=Arabidopsis thaliana GN=RCE1 PE=1 SV=1	2e-78	749
3303	sp|Q9M9W1|RL222_ARATH	60S ribosomal protein L22-2 OS=Arabidopsis thaliana GN=RPL22B PE=2 SV=1	4e-39	407	sp|Q9M9W1|RL222_ARATH	60S ribosomal protein L22-2 OS=Arabidopsis thaliana GN=RPL22B PE=2 SV=1	4e-39	407	sp|Q9M9W1|RL222_ARATH	60S ribosomal protein L22-2 OS=Arabidopsis thaliana GN=RPL22B PE=2 SV=1	4e-39	407
3304	sp|Q8VYE2|TIM50_ARATH	Mitochondrial import inner membrane translocase subunit TIM50 OS=Arabidopsis thaliana GN=TIM50 PE=1 SV=1	8e-63	614	sp|Q8VYE2|TIM50_ARATH	Mitochondrial import inner membrane translocase subunit TIM50 OS=Arabidopsis thaliana GN=TIM50 PE=1 SV=1	8e-63	614	sp|Q8VYE2|TIM50_ARATH	Mitochondrial import inner membrane translocase subunit TIM50 OS=Arabidopsis thaliana GN=TIM50 PE=1 SV=1	8e-63	614
3305	sp|Q9FL12|DEGP9_ARATH	Protease Do-like 9 OS=Arabidopsis thaliana GN=DEGP9 PE=2 SV=1	0.0	1651	sp|Q9FL12|DEGP9_ARATH	Protease Do-like 9 OS=Arabidopsis thaliana GN=DEGP9 PE=2 SV=1	0.0	1651	sp|Q9FL12|DEGP9_ARATH	Protease Do-like 9 OS=Arabidopsis thaliana GN=DEGP9 PE=2 SV=1	0.0	1651
3307
3308	sp|P32604|F26_YEAST	Fructose-2,6-bisphosphatase OS=Saccharomyces cerevisiae GN=FBP26 PE=1 SV=2	8e-54	536	sp|P32604|F26_YEAST	Fructose-2,6-bisphosphatase OS=Saccharomyces cerevisiae GN=FBP26 PE=1 SV=2	8e-54	536	sp|P32604|F26_YEAST	Fructose-2,6-bisphosphatase OS=Saccharomyces cerevisiae GN=FBP26 PE=1 SV=2	8e-54	536
3310									sp|Q1LU93|CI006_DANRE	UPF0436 protein C9orf6 homolog OS=Danio rerio GN=si:ch211-254e15.2 PE=2 SV=1	6e-11	164
3311
3313
3314
3316
3317	sp|Q9VZD8|THUM1_DROME	THUMP domain-containing protein 1 homolog OS=Drosophila melanogaster GN=CG15014 PE=1 SV=2	2e-22	266	sp|Q9VZD8|THUM1_DROME	THUMP domain-containing protein 1 homolog OS=Drosophila melanogaster GN=CG15014 PE=1 SV=2	2e-22	266	sp|Q9VZD8|THUM1_DROME	THUMP domain-containing protein 1 homolog OS=Drosophila melanogaster GN=CG15014 PE=1 SV=2	2e-22	266
3318
3320
3321	sp|Q43011|ASNS_ORYSJ	Asparagine synthetase [glutamine-hydrolyzing] OS=Oryza sativa subsp. japonica GN=Os06g0265000 PE=2 SV=3	0.0	1982	sp|Q43011|ASNS_ORYSJ	Asparagine synthetase [glutamine-hydrolyzing] OS=Oryza sativa subsp. japonica GN=Os06g0265000 PE=2 SV=3	0.0	1982	sp|Q43011|ASNS_ORYSJ	Asparagine synthetase [glutamine-hydrolyzing] OS=Oryza sativa subsp. japonica GN=Os06g0265000 PE=2 SV=3	0.0	1982
3325	sp|Q54TT4|COG3_DICDI	Conserved oligomeric Golgi complex subunit 3 OS=Dictyostelium discoideum GN=cog3 PE=3 SV=1	3e-48	489	sp|Q54TT4|COG3_DICDI	Conserved oligomeric Golgi complex subunit 3 OS=Dictyostelium discoideum GN=cog3 PE=3 SV=1	3e-48	489	sp|Q54TT4|COG3_DICDI	Conserved oligomeric Golgi complex subunit 3 OS=Dictyostelium discoideum GN=cog3 PE=3 SV=1	3e-48	489
3326
3327	sp|Q9M643|CCI1_ARATH	Cycloeucalenol cycloisomerase OS=Arabidopsis thaliana GN=CPI1 PE=2 SV=1	1e-125	1152	sp|Q9M643|CCI1_ARATH	Cycloeucalenol cycloisomerase OS=Arabidopsis thaliana GN=CPI1 PE=2 SV=1	1e-125	1152	sp|Q9M643|CCI1_ARATH	Cycloeucalenol cycloisomerase OS=Arabidopsis thaliana GN=CPI1 PE=2 SV=1	1e-125	1152
3328	sp|Q94AA4|K6PF3_ARATH	6-phosphofructokinase 3 OS=Arabidopsis thaliana GN=PFK3 PE=1 SV=1	1e-168	1528	sp|Q94AA4|K6PF3_ARATH	6-phosphofructokinase 3 OS=Arabidopsis thaliana GN=PFK3 PE=1 SV=1	1e-168	1528	sp|Q94AA4|K6PF3_ARATH	6-phosphofructokinase 3 OS=Arabidopsis thaliana GN=PFK3 PE=1 SV=1	1e-168	1528
3330	sp|Q8BU04|UBR7_MOUSE	Putative E3 ubiquitin-protein ligase UBR7 OS=Mus musculus GN=Ubr7 PE=2 SV=1	2e-46	473	sp|Q8BU04|UBR7_MOUSE	Putative E3 ubiquitin-protein ligase UBR7 OS=Mus musculus GN=Ubr7 PE=2 SV=1	2e-46	473	sp|Q8BU04|UBR7_MOUSE	Putative E3 ubiquitin-protein ligase UBR7 OS=Mus musculus GN=Ubr7 PE=2 SV=1	2e-46	473
3331
3332
3333
3334	sp|Q9CA63|FBK29_ARATH	F-box/kelch-repeat protein At1g74510 OS=Arabidopsis thaliana GN=At1g74510 PE=2 SV=1	1e-110	1027	sp|Q9CA63|FBK29_ARATH	F-box/kelch-repeat protein At1g74510 OS=Arabidopsis thaliana GN=At1g74510 PE=2 SV=1	1e-110	1027	sp|Q9CA63|FBK29_ARATH	F-box/kelch-repeat protein At1g74510 OS=Arabidopsis thaliana GN=At1g74510 PE=2 SV=1	1e-110	1027
3335	sp|Q8LDP4|CP19D_ARATH	Peptidyl-prolyl cis-trans isomerase CYP19-4 OS=Arabidopsis thaliana GN=CYP19-4 PE=1 SV=2	4e-63	615	sp|Q8LDP4|CP19D_ARATH	Peptidyl-prolyl cis-trans isomerase CYP19-4 OS=Arabidopsis thaliana GN=CYP19-4 PE=1 SV=2	4e-63	615	sp|Q8LDP4|CP19D_ARATH	Peptidyl-prolyl cis-trans isomerase CYP19-4 OS=Arabidopsis thaliana GN=CYP19-4 PE=1 SV=2	4e-63	615
3336									sp|Q689Z5|SBNO1_MOUSE	Protein strawberry notch homolog 1 OS=Mus musculus GN=Sbno1 PE=1 SV=2	2e-14	198
3338
3339
3341	sp|Q84MB3|ACCH1_ARATH	1-aminocyclopropane-1-carboxylate oxidase homolog 1 OS=Arabidopsis thaliana GN=At1g06620 PE=2 SV=1	6e-62	607	sp|Q84MB3|ACCH1_ARATH	1-aminocyclopropane-1-carboxylate oxidase homolog 1 OS=Arabidopsis thaliana GN=At1g06620 PE=2 SV=1	6e-62	607	sp|Q84MB3|ACCH1_ARATH	1-aminocyclopropane-1-carboxylate oxidase homolog 1 OS=Arabidopsis thaliana GN=At1g06620 PE=2 SV=1	6e-62	607
3342	sp|O14327|PAB2_SCHPO	Polyadenylate-binding protein 2 OS=Schizosaccharomyces pombe GN=pab2 PE=2 SV=1	1e-22	267	sp|O14327|PAB2_SCHPO	Polyadenylate-binding protein 2 OS=Schizosaccharomyces pombe GN=pab2 PE=2 SV=1	1e-22	267	sp|O14327|PAB2_SCHPO	Polyadenylate-binding protein 2 OS=Schizosaccharomyces pombe GN=pab2 PE=2 SV=1	1e-22	267
3343									sp|Q9LQU4|Y1487_ARATH	Uncharacterized protein At1g14870 OS=Arabidopsis thaliana GN=At1g14870 PE=1 SV=1	1e-12	180
3344	sp|Q9LSP7|UBC32_ARATH	Ubiquitin carrier protein E2 32 OS=Arabidopsis thaliana GN=UBC32 PE=2 SV=1	5e-34	365	sp|Q9LSP7|UBC32_ARATH	Ubiquitin carrier protein E2 32 OS=Arabidopsis thaliana GN=UBC32 PE=2 SV=1	5e-34	365	sp|Q9LSP7|UBC32_ARATH	Ubiquitin carrier protein E2 32 OS=Arabidopsis thaliana GN=UBC32 PE=2 SV=1	5e-34	365
3345									sp|O13773|UCP7_SCHPO	UBA domain-containing protein 7 OS=Schizosaccharomyces pombe GN=ucp7 PE=2 SV=1	1e-15	212
3347	sp|Q0D622|RH32_ORYSJ	DEAD-box ATP-dependent RNA helicase 32 OS=Oryza sativa subsp. japonica GN=Os07g0517000 PE=2 SV=2	1e-174	1140	sp|Q0D622|RH32_ORYSJ	DEAD-box ATP-dependent RNA helicase 32 OS=Oryza sativa subsp. japonica GN=Os07g0517000 PE=2 SV=2	1e-174	1140	sp|Q0D622|RH32_ORYSJ	DEAD-box ATP-dependent RNA helicase 32 OS=Oryza sativa subsp. japonica GN=Os07g0517000 PE=2 SV=2	1e-174	1140
3348	sp|O04866|ARGD_ALNGL	Acetylornithine aminotransferase, mitochondrial OS=Alnus glutinosa GN=AG118 PE=2 SV=1	1e-117	1083	sp|O04866|ARGD_ALNGL	Acetylornithine aminotransferase, mitochondrial OS=Alnus glutinosa GN=AG118 PE=2 SV=1	1e-117	1083	sp|O04866|ARGD_ALNGL	Acetylornithine aminotransferase, mitochondrial OS=Alnus glutinosa GN=AG118 PE=2 SV=1	1e-117	1083
3349
3351
3353
3354	sp|Q3UDE2|TTL12_MOUSE	Tubulin--tyrosine ligase-like protein 12 OS=Mus musculus GN=Ttll12 PE=1 SV=1	1e-39	413	sp|Q3UDE2|TTL12_MOUSE	Tubulin--tyrosine ligase-like protein 12 OS=Mus musculus GN=Ttll12 PE=1 SV=1	1e-39	413	sp|Q3UDE2|TTL12_MOUSE	Tubulin--tyrosine ligase-like protein 12 OS=Mus musculus GN=Ttll12 PE=1 SV=1	1e-39	413
3356
3357					sp|Q5R5Z4|NDUA2_PONAB	NADH dehydrogenase [ubiquinone] 1 alpha subcomplex subunit 2 OS=Pongo abelii GN=NDUFA2 PE=3 SV=3	9e-16	205	sp|Q5R5Z4|NDUA2_PONAB	NADH dehydrogenase [ubiquinone] 1 alpha subcomplex subunit 2 OS=Pongo abelii GN=NDUFA2 PE=3 SV=3	9e-16	205
3359	sp|Q8VEJ1|GPN2_MOUSE	GPN-loop GTPase 2 OS=Mus musculus GN=Gpn2 PE=2 SV=1	5e-91	533	sp|Q8VEJ1|GPN2_MOUSE	GPN-loop GTPase 2 OS=Mus musculus GN=Gpn2 PE=2 SV=1	5e-91	533	sp|Q8VEJ1|GPN2_MOUSE	GPN-loop GTPase 2 OS=Mus musculus GN=Gpn2 PE=2 SV=1	5e-91	533
3360	sp|Q9MAX6|COPE1_ORYSJ	Coatomer subunit epsilon-1 OS=Oryza sativa subsp. japonica GN=COPE1 PE=2 SV=1	1e-101	942	sp|Q9MAX6|COPE1_ORYSJ	Coatomer subunit epsilon-1 OS=Oryza sativa subsp. japonica GN=COPE1 PE=2 SV=1	1e-101	942	sp|Q9MAX6|COPE1_ORYSJ	Coatomer subunit epsilon-1 OS=Oryza sativa subsp. japonica GN=COPE1 PE=2 SV=1	1e-101	942
3361
3365									sp|Q8SPQ7|FMO3_MACMU	Dimethylaniline monooxygenase [N-oxide-forming] 3 OS=Macaca mulatta GN=FMO3 PE=2 SV=3	2e-11	136
3366
3367					sp|B2IK67|RL22_BEII9	50S ribosomal protein L22 OS=Beijerinckia indica subsp. indica (strain ATCC 9039 / DSM 1715 / NCIB 8712) GN=rplV PE=3 SV=1	3e-16	213	sp|B2IK67|RL22_BEII9	50S ribosomal protein L22 OS=Beijerinckia indica subsp. indica (strain ATCC 9039 / DSM 1715 / NCIB 8712) GN=rplV PE=3 SV=1	3e-16	213
3368	sp|Q5Z8Y4|USP_ORYSJ	UDP-sugar pyrophosphorylase OS=Oryza sativa subsp. japonica GN=USP PE=2 SV=1	2e-60	593	sp|Q5Z8Y4|USP_ORYSJ	UDP-sugar pyrophosphorylase OS=Oryza sativa subsp. japonica GN=USP PE=2 SV=1	2e-60	593	sp|Q5Z8Y4|USP_ORYSJ	UDP-sugar pyrophosphorylase OS=Oryza sativa subsp. japonica GN=USP PE=2 SV=1	2e-60	593
3369	sp|Q4U0G1|CLAP1_XENLA	CLIP-associating protein 1 OS=Xenopus laevis GN=clasp1 PE=2 SV=1	2e-24	181	sp|Q4U0G1|CLAP1_XENLA	CLIP-associating protein 1 OS=Xenopus laevis GN=clasp1 PE=2 SV=1	2e-24	181	sp|Q4U0G1|CLAP1_XENLA	CLIP-associating protein 1 OS=Xenopus laevis GN=clasp1 PE=2 SV=1	2e-24	181
3372					sp|Q9SL42|PIN1_ARATH	Peptidyl-prolyl cis-trans isomerase 1 OS=Arabidopsis thaliana GN=PIN1 PE=1 SV=1	3e-19	233	sp|Q9SL42|PIN1_ARATH	Peptidyl-prolyl cis-trans isomerase 1 OS=Arabidopsis thaliana GN=PIN1 PE=1 SV=1	3e-19	233
3373	sp|Q8LBB2|KING1_ARATH	SNF1-related protein kinase regulatory subunit gamma 1 OS=Arabidopsis thaliana GN=KING1 PE=1 SV=2	5e-39	410	sp|Q8LBB2|KING1_ARATH	SNF1-related protein kinase regulatory subunit gamma 1 OS=Arabidopsis thaliana GN=KING1 PE=1 SV=2	5e-39	410	sp|Q8LBB2|KING1_ARATH	SNF1-related protein kinase regulatory subunit gamma 1 OS=Arabidopsis thaliana GN=KING1 PE=1 SV=2	5e-39	410
3374	sp|P27046|MA2A1_MOUSE	Alpha-mannosidase 2 OS=Mus musculus GN=Man2a1 PE=1 SV=1	2e-38	407	sp|P27046|MA2A1_MOUSE	Alpha-mannosidase 2 OS=Mus musculus GN=Man2a1 PE=1 SV=1	2e-38	407	sp|P27046|MA2A1_MOUSE	Alpha-mannosidase 2 OS=Mus musculus GN=Man2a1 PE=1 SV=1	2e-38	407
3375
3376	sp|Q9DB25|ALG5_MOUSE	Dolichyl-phosphate beta-glucosyltransferase OS=Mus musculus GN=Alg5 PE=2 SV=1	1e-68	664	sp|Q9DB25|ALG5_MOUSE	Dolichyl-phosphate beta-glucosyltransferase OS=Mus musculus GN=Alg5 PE=2 SV=1	1e-68	664	sp|Q9DB25|ALG5_MOUSE	Dolichyl-phosphate beta-glucosyltransferase OS=Mus musculus GN=Alg5 PE=2 SV=1	1e-68	664
3377
3379
3380	sp|Q9M065|PP352_ARATH	Pentatricopeptide repeat-containing protein At4g36680, mitochondrial OS=Arabidopsis thaliana GN=At4g36680 PE=1 SV=1	4e-52	523	sp|Q9M065|PP352_ARATH	Pentatricopeptide repeat-containing protein At4g36680, mitochondrial OS=Arabidopsis thaliana GN=At4g36680 PE=1 SV=1	4e-52	523	sp|Q9M065|PP352_ARATH	Pentatricopeptide repeat-containing protein At4g36680, mitochondrial OS=Arabidopsis thaliana GN=At4g36680 PE=1 SV=1	4e-52	523
3381
3382	sp|Q02357|ANK1_MOUSE	Ankyrin-1 OS=Mus musculus GN=Ank1 PE=1 SV=2	5e-29	321	sp|Q02357|ANK1_MOUSE	Ankyrin-1 OS=Mus musculus GN=Ank1 PE=1 SV=2	5e-29	321	sp|Q02357|ANK1_MOUSE	Ankyrin-1 OS=Mus musculus GN=Ank1 PE=1 SV=2	5e-29	321
3384
3385									sp|Q80ZX8|SPAG1_MOUSE	Sperm-associated antigen 1 OS=Mus musculus GN=Spag1 PE=1 SV=1	3e-12	178
3388	sp|P42856|ZB14_MAIZE	14 kDa zinc-binding protein OS=Zea mays GN=ZBP14 PE=1 SV=1	2e-61	601	sp|P42856|ZB14_MAIZE	14 kDa zinc-binding protein OS=Zea mays GN=ZBP14 PE=1 SV=1	2e-61	601	sp|P42856|ZB14_MAIZE	14 kDa zinc-binding protein OS=Zea mays GN=ZBP14 PE=1 SV=1	2e-61	601
3391					sp|Q5U2S3|ZUFSP_RAT	Zinc finger with UFM1-specific peptidase domain protein OS=Rattus norvegicus GN=Zufsp PE=2 SV=1	4e-32	350	sp|Q5U2S3|ZUFSP_RAT	Zinc finger with UFM1-specific peptidase domain protein OS=Rattus norvegicus GN=Zufsp PE=2 SV=1	4e-32	350
3392	sp|Q2QWW7|PHT47_ORYSJ	Probable anion transporter 7 OS=Oryza sativa subsp. japonica GN=PHT4;7 PE=2 SV=1	2e-93	877	sp|Q2QWW7|PHT47_ORYSJ	Probable anion transporter 7 OS=Oryza sativa subsp. japonica GN=PHT4;7 PE=2 SV=1	2e-93	877	sp|Q2QWW7|PHT47_ORYSJ	Probable anion transporter 7 OS=Oryza sativa subsp. japonica GN=PHT4;7 PE=2 SV=1	2e-93	877
3393
3394	sp|P55142|GRXC6_ORYSJ	Glutaredoxin-C6 OS=Oryza sativa subsp. japonica GN=GRXC6 PE=1 SV=2	2e-43	444	sp|P55142|GRXC6_ORYSJ	Glutaredoxin-C6 OS=Oryza sativa subsp. japonica GN=GRXC6 PE=1 SV=2	2e-43	444	sp|P55142|GRXC6_ORYSJ	Glutaredoxin-C6 OS=Oryza sativa subsp. japonica GN=GRXC6 PE=1 SV=2	2e-43	444
3395	sp|Q851X7|DERL2_ORYSJ	Derlin-2 OS=Oryza sativa subsp. japonica GN=DER2 PE=2 SV=1	1e-120	1109	sp|Q851X7|DERL2_ORYSJ	Derlin-2 OS=Oryza sativa subsp. japonica GN=DER2 PE=2 SV=1	1e-120	1109	sp|Q851X7|DERL2_ORYSJ	Derlin-2 OS=Oryza sativa subsp. japonica GN=DER2 PE=2 SV=1	1e-120	1109
3396
3397
3398
3399
3402
3403
3405	sp|O04066|ACBP_RICCO	Acyl-CoA-binding protein OS=Ricinus communis PE=3 SV=1	1e-25	289	sp|O04066|ACBP_RICCO	Acyl-CoA-binding protein OS=Ricinus communis PE=3 SV=1	1e-25	289	sp|O04066|ACBP_RICCO	Acyl-CoA-binding protein OS=Ricinus communis PE=3 SV=1	1e-25	289
3406	sp|Q6ATJ8|RH16_ORYSJ	DEAD-box ATP-dependent RNA helicase 16 OS=Oryza sativa subsp. japonica GN=Os03g0728800 PE=2 SV=1	1e-144	1314	sp|Q6ATJ8|RH16_ORYSJ	DEAD-box ATP-dependent RNA helicase 16 OS=Oryza sativa subsp. japonica GN=Os03g0728800 PE=2 SV=1	1e-144	1314	sp|Q6ATJ8|RH16_ORYSJ	DEAD-box ATP-dependent RNA helicase 16 OS=Oryza sativa subsp. japonica GN=Os03g0728800 PE=2 SV=1	1e-144	1314
3407	sp|P58021|TM9S2_MOUSE	Transmembrane 9 superfamily member 2 OS=Mus musculus GN=Tm9sf2 PE=2 SV=1	2e-87	830	sp|P58021|TM9S2_MOUSE	Transmembrane 9 superfamily member 2 OS=Mus musculus GN=Tm9sf2 PE=2 SV=1	2e-87	830	sp|P58021|TM9S2_MOUSE	Transmembrane 9 superfamily member 2 OS=Mus musculus GN=Tm9sf2 PE=2 SV=1	2e-87	830
3409	sp|Q39172|P1_ARATH	Probable NADP-dependent oxidoreductase P1 OS=Arabidopsis thaliana GN=P1 PE=1 SV=1	7e-72	549	sp|Q39172|P1_ARATH	Probable NADP-dependent oxidoreductase P1 OS=Arabidopsis thaliana GN=P1 PE=1 SV=1	7e-72	549	sp|Q39172|P1_ARATH	Probable NADP-dependent oxidoreductase P1 OS=Arabidopsis thaliana GN=P1 PE=1 SV=1	7e-72	549
3410					sp|Q8LE47|PPR87_ARATH	Pentatricopeptide repeat-containing protein At1g61870, mitochondrial OS=Arabidopsis thaliana GN=PPR336 PE=2 SV=2	4e-16	211	sp|Q8LE47|PPR87_ARATH	Pentatricopeptide repeat-containing protein At1g61870, mitochondrial OS=Arabidopsis thaliana GN=PPR336 PE=2 SV=2	4e-16	211
3412
3413	sp|Q6S5G3|TOC90_ARATH	Translocase of chloroplast 90, chloroplastic OS=Arabidopsis thaliana GN=TOC90 PE=1 SV=1	7e-39	408	sp|Q6S5G3|TOC90_ARATH	Translocase of chloroplast 90, chloroplastic OS=Arabidopsis thaliana GN=TOC90 PE=1 SV=1	7e-39	408	sp|Q6S5G3|TOC90_ARATH	Translocase of chloroplast 90, chloroplastic OS=Arabidopsis thaliana GN=TOC90 PE=1 SV=1	7e-39	408
3414
3416	sp|P93407|SODCP_ORYSJ	Superoxide dismutase [Cu-Zn], chloroplastic OS=Oryza sativa subsp. japonica GN=SODCP PE=1 SV=1	8e-62	602	sp|P93407|SODCP_ORYSJ	Superoxide dismutase [Cu-Zn], chloroplastic OS=Oryza sativa subsp. japonica GN=SODCP PE=1 SV=1	8e-62	602	sp|P93407|SODCP_ORYSJ	Superoxide dismutase [Cu-Zn], chloroplastic OS=Oryza sativa subsp. japonica GN=SODCP PE=1 SV=1	8e-62	602
3417	sp|O82796|SERB_ARATH	Phosphoserine phosphatase, chloroplastic OS=Arabidopsis thaliana GN=PSP PE=1 SV=2	1e-79	758	sp|O82796|SERB_ARATH	Phosphoserine phosphatase, chloroplastic OS=Arabidopsis thaliana GN=PSP PE=1 SV=2	1e-79	758	sp|O82796|SERB_ARATH	Phosphoserine phosphatase, chloroplastic OS=Arabidopsis thaliana GN=PSP PE=1 SV=2	1e-79	758
3418	sp|Q9SKI2|VPS2A_ARATH	Vacuolar protein sorting-associated protein 2 homolog 1 OS=Arabidopsis thaliana GN=VPS2.1 PE=2 SV=2	2e-80	765	sp|Q9SKI2|VPS2A_ARATH	Vacuolar protein sorting-associated protein 2 homolog 1 OS=Arabidopsis thaliana GN=VPS2.1 PE=2 SV=2	2e-80	765	sp|Q9SKI2|VPS2A_ARATH	Vacuolar protein sorting-associated protein 2 homolog 1 OS=Arabidopsis thaliana GN=VPS2.1 PE=2 SV=2	2e-80	765
3419
3422
3424	sp|Q5ZJ85|PRPF3_CHICK	U4/U6 small nuclear ribonucleoprotein Prp3 OS=Gallus gallus GN=PRPF3 PE=2 SV=1	2e-39	334	sp|Q5ZJ85|PRPF3_CHICK	U4/U6 small nuclear ribonucleoprotein Prp3 OS=Gallus gallus GN=PRPF3 PE=2 SV=1	2e-39	334	sp|Q5ZJ85|PRPF3_CHICK	U4/U6 small nuclear ribonucleoprotein Prp3 OS=Gallus gallus GN=PRPF3 PE=2 SV=1	2e-39	334
3425	sp|Q6ES10|HAT1_ORYSJ	Probable acetyltransferase type B catalytic subunit OS=Oryza sativa subsp. japonica GN=HATB PE=2 SV=1	1e-131	1199	sp|Q6ES10|HAT1_ORYSJ	Probable acetyltransferase type B catalytic subunit OS=Oryza sativa subsp. japonica GN=HATB PE=2 SV=1	1e-131	1199	sp|Q6ES10|HAT1_ORYSJ	Probable acetyltransferase type B catalytic subunit OS=Oryza sativa subsp. japonica GN=HATB PE=2 SV=1	1e-131	1199
3426
3427									sp|O14053|YC47_SCHPO	Uncharacterized WD repeat-containing protein C1672.07 OS=Schizosaccharomyces pombe GN=SPCC1672.07 PE=2 SV=1	6e-11	123
3428
3430	sp|Q00624|ASOL_BRANA	L-ascorbate oxidase homolog OS=Brassica napus GN=Bp10 PE=2 SV=1	2e-45	463	sp|Q00624|ASOL_BRANA	L-ascorbate oxidase homolog OS=Brassica napus GN=Bp10 PE=2 SV=1	2e-45	463	sp|Q00624|ASOL_BRANA	L-ascorbate oxidase homolog OS=Brassica napus GN=Bp10 PE=2 SV=1	2e-45	463
3431	sp|P25777|ORYB_ORYSJ	Oryzain beta chain OS=Oryza sativa subsp. japonica GN=Os04g0670200 PE=1 SV=2	3e-45	458	sp|P25777|ORYB_ORYSJ	Oryzain beta chain OS=Oryza sativa subsp. japonica GN=Os04g0670200 PE=1 SV=2	3e-45	458	sp|P25777|ORYB_ORYSJ	Oryzain beta chain OS=Oryza sativa subsp. japonica GN=Os04g0670200 PE=1 SV=2	3e-45	458
3432	sp|P25866|UBC2_WHEAT	Ubiquitin-conjugating enzyme E2 2 OS=Triticum aestivum GN=UBC2 PE=1 SV=1	4e-84	797	sp|P25866|UBC2_WHEAT	Ubiquitin-conjugating enzyme E2 2 OS=Triticum aestivum GN=UBC2 PE=1 SV=1	4e-84	797	sp|P25866|UBC2_WHEAT	Ubiquitin-conjugating enzyme E2 2 OS=Triticum aestivum GN=UBC2 PE=1 SV=1	4e-84	797
3433	sp|Q5Z9J0|MPK12_ORYSJ	Mitogen-activated protein kinase 12 OS=Oryza sativa subsp. japonica GN=MPK12 PE=1 SV=2	1e-118	1094	sp|Q5Z9J0|MPK12_ORYSJ	Mitogen-activated protein kinase 12 OS=Oryza sativa subsp. japonica GN=MPK12 PE=1 SV=2	1e-118	1094	sp|Q5Z9J0|MPK12_ORYSJ	Mitogen-activated protein kinase 12 OS=Oryza sativa subsp. japonica GN=MPK12 PE=1 SV=2	1e-118	1094
3434					sp|Q61420|S35A1_MOUSE	CMP-sialic acid transporter OS=Mus musculus GN=Slc35a1 PE=2 SV=1	1e-16	216	sp|Q61420|S35A1_MOUSE	CMP-sialic acid transporter OS=Mus musculus GN=Slc35a1 PE=2 SV=1	1e-16	216
3435	sp|O81263|KITH_ORYSJ	Thymidine kinase OS=Oryza sativa subsp. japonica GN=TK PE=2 SV=2	1e-104	971	sp|O81263|KITH_ORYSJ	Thymidine kinase OS=Oryza sativa subsp. japonica GN=TK PE=2 SV=2	1e-104	971	sp|O81263|KITH_ORYSJ	Thymidine kinase OS=Oryza sativa subsp. japonica GN=TK PE=2 SV=2	1e-104	971
3436	sp|Q10716|CYSP1_MAIZE	Cysteine proteinase 1 OS=Zea mays GN=CCP1 PE=2 SV=1	1e-28	314	sp|Q10716|CYSP1_MAIZE	Cysteine proteinase 1 OS=Zea mays GN=CCP1 PE=2 SV=1	1e-28	314	sp|Q10716|CYSP1_MAIZE	Cysteine proteinase 1 OS=Zea mays GN=CCP1 PE=2 SV=1	1e-28	314
3437
3438
3439
3442									sp|P10567|MYSP_CAEEL	Paramyosin OS=Caenorhabditis elegans GN=unc-15 PE=1 SV=1	2e-14	200
3443	sp|P34924|G3PC_PINSY	Glyceraldehyde-3-phosphate dehydrogenase, cytosolic OS=Pinus sylvestris GN=GAPC PE=2 SV=1	1e-132	1218	sp|P34924|G3PC_PINSY	Glyceraldehyde-3-phosphate dehydrogenase, cytosolic OS=Pinus sylvestris GN=GAPC PE=2 SV=1	1e-132	1218	sp|P34924|G3PC_PINSY	Glyceraldehyde-3-phosphate dehydrogenase, cytosolic OS=Pinus sylvestris GN=GAPC PE=2 SV=1	1e-132	1218
3444									sp|Q8TBA6|GOGA5_HUMAN	Golgin subfamily A member 5 OS=Homo sapiens GN=GOLGA5 PE=1 SV=2	4e-12	179
3445	sp|Q0DKP3|TIR1A_ORYSJ	Transport inhibitor response 1-like protein Os05g0150500 OS=Oryza sativa subsp. japonica GN=Os05g0150500 PE=2 SV=1	1e-134	1232	sp|Q0DKP3|TIR1A_ORYSJ	Transport inhibitor response 1-like protein Os05g0150500 OS=Oryza sativa subsp. japonica GN=Os05g0150500 PE=2 SV=1	1e-134	1232	sp|Q0DKP3|TIR1A_ORYSJ	Transport inhibitor response 1-like protein Os05g0150500 OS=Oryza sativa subsp. japonica GN=Os05g0150500 PE=2 SV=1	1e-134	1232
3446
3447	sp|Q38935|FKB21_ARATH	FK506-binding protein 2-1 OS=Arabidopsis thaliana GN=FKBP15-1 PE=1 SV=2	3e-55	548	sp|Q38935|FKB21_ARATH	FK506-binding protein 2-1 OS=Arabidopsis thaliana GN=FKBP15-1 PE=1 SV=2	3e-55	548	sp|Q38935|FKB21_ARATH	FK506-binding protein 2-1 OS=Arabidopsis thaliana GN=FKBP15-1 PE=1 SV=2	3e-55	548
3448	sp|P59326|YTHD1_MOUSE	YTH domain family protein 1 OS=Mus musculus GN=Ythdf1 PE=2 SV=1	9e-28	311	sp|P59326|YTHD1_MOUSE	YTH domain family protein 1 OS=Mus musculus GN=Ythdf1 PE=2 SV=1	9e-28	311	sp|P59326|YTHD1_MOUSE	YTH domain family protein 1 OS=Mus musculus GN=Ythdf1 PE=2 SV=1	9e-28	311
3449
3450
3452	sp|Q9SF23|FOLB1_ARATH	Dihydroneopterin aldolase OS=Arabidopsis thaliana GN=FOLB1 PE=1 SV=1	4e-33	355	sp|Q9SF23|FOLB1_ARATH	Dihydroneopterin aldolase OS=Arabidopsis thaliana GN=FOLB1 PE=1 SV=1	4e-33	355	sp|Q9SF23|FOLB1_ARATH	Dihydroneopterin aldolase OS=Arabidopsis thaliana GN=FOLB1 PE=1 SV=1	4e-33	355
3453	sp|O48653|DPOLA_ORYSJ	DNA polymerase alpha catalytic subunit OS=Oryza sativa subsp. japonica GN=Os01g0868300 PE=2 SV=2	1e-119	986	sp|O48653|DPOLA_ORYSJ	DNA polymerase alpha catalytic subunit OS=Oryza sativa subsp. japonica GN=Os01g0868300 PE=2 SV=2	1e-119	986	sp|O48653|DPOLA_ORYSJ	DNA polymerase alpha catalytic subunit OS=Oryza sativa subsp. japonica GN=Os01g0868300 PE=2 SV=2	1e-119	986
3455
3456
3457	sp|Q9SAI5|RL71_ARATH	60S ribosomal protein L7-1 OS=Arabidopsis thaliana GN=RPL7A PE=2 SV=1	5e-54	536	sp|Q9SAI5|RL71_ARATH	60S ribosomal protein L7-1 OS=Arabidopsis thaliana GN=RPL7A PE=2 SV=1	5e-54	536	sp|Q9SAI5|RL71_ARATH	60S ribosomal protein L7-1 OS=Arabidopsis thaliana GN=RPL7A PE=2 SV=1	5e-54	536
3459
3460
3465	sp|Q54BP6|EXOC3_DICDI	Exocyst complex component 3 OS=Dictyostelium discoideum GN=exoc3 PE=3 SV=1	6e-28	316	sp|Q54BP6|EXOC3_DICDI	Exocyst complex component 3 OS=Dictyostelium discoideum GN=exoc3 PE=3 SV=1	6e-28	316	sp|Q54BP6|EXOC3_DICDI	Exocyst complex component 3 OS=Dictyostelium discoideum GN=exoc3 PE=3 SV=1	6e-28	316
3467
3470
3471	sp|Q9LTI3|MPU1_ARATH	Mannose-P-dolichol utilization defect 1 protein homolog OS=Arabidopsis thaliana GN=At5g59470 PE=2 SV=1	5e-46	419	sp|Q9LTI3|MPU1_ARATH	Mannose-P-dolichol utilization defect 1 protein homolog OS=Arabidopsis thaliana GN=At5g59470 PE=2 SV=1	5e-46	419	sp|Q9LTI3|MPU1_ARATH	Mannose-P-dolichol utilization defect 1 protein homolog OS=Arabidopsis thaliana GN=At5g59470 PE=2 SV=1	5e-46	419
3473									sp|Q6J163|5NG4_PINTA	Auxin-induced protein 5NG4 OS=Pinus taeda PE=2 SV=1	3e-11	169
3475
3476	sp|P11095|PSBC_HORVU	Photosystem II CP43 chlorophyll apoprotein OS=Hordeum vulgare GN=psbC PE=3 SV=4	0.0	2051	sp|P11095|PSBC_HORVU	Photosystem II CP43 chlorophyll apoprotein OS=Hordeum vulgare GN=psbC PE=3 SV=4	0.0	2051	sp|P11095|PSBC_HORVU	Photosystem II CP43 chlorophyll apoprotein OS=Hordeum vulgare GN=psbC PE=3 SV=4	0.0	2051
3477	sp|Q96564|RS27_HORVU	40S ribosomal protein S27 OS=Hordeum vulgare GN=RPS27 PE=3 SV=2	1e-38	403	sp|Q96564|RS27_HORVU	40S ribosomal protein S27 OS=Hordeum vulgare GN=RPS27 PE=3 SV=2	1e-38	403	sp|Q96564|RS27_HORVU	40S ribosomal protein S27 OS=Hordeum vulgare GN=RPS27 PE=3 SV=2	1e-38	403
3478	sp|Q9XIE6|ALA3_ARATH	Phospholipid-transporting ATPase 3 OS=Arabidopsis thaliana GN=ALA3 PE=1 SV=2	1e-147	1345	sp|Q9XIE6|ALA3_ARATH	Phospholipid-transporting ATPase 3 OS=Arabidopsis thaliana GN=ALA3 PE=1 SV=2	1e-147	1345	sp|Q9XIE6|ALA3_ARATH	Phospholipid-transporting ATPase 3 OS=Arabidopsis thaliana GN=ALA3 PE=1 SV=2	1e-147	1345
3479	sp|P48502|QCR7_SOLTU	Cytochrome b-c1 complex subunit 7 OS=Solanum tuberosum PE=1 SV=1	9e-42	431	sp|P48502|QCR7_SOLTU	Cytochrome b-c1 complex subunit 7 OS=Solanum tuberosum PE=1 SV=1	9e-42	431	sp|P48502|QCR7_SOLTU	Cytochrome b-c1 complex subunit 7 OS=Solanum tuberosum PE=1 SV=1	9e-42	431
3480									sp|Q69XQ3|C3H44_ORYSJ	Zinc finger CCCH domain-containing protein 44 OS=Oryza sativa subsp. japonica GN=Os06g0618100 PE=2 SV=1	1e-15	202
3482
3483
3484					sp|Q9FL07|ATL5I_ARATH	RING-H2 finger protein ATL5I OS=Arabidopsis thaliana GN=ATL5I PE=2 SV=1	2e-19	238	sp|Q9FL07|ATL5I_ARATH	RING-H2 finger protein ATL5I OS=Arabidopsis thaliana GN=ATL5I PE=2 SV=1	2e-19	238
3486					sp|Q9FIE3|VIN3_ARATH	Protein VERNALIZATION INSENSITIVE 3 OS=Arabidopsis thaliana GN=VIN3 PE=2 SV=2	3e-17	219	sp|Q9FIE3|VIN3_ARATH	Protein VERNALIZATION INSENSITIVE 3 OS=Arabidopsis thaliana GN=VIN3 PE=2 SV=2	3e-17	219
3488	sp|Q7SCN0|FKBP4_NEUCR	FK506-binding protein 4 OS=Neurospora crassa GN=fpr-4 PE=3 SV=1	3e-22	266	sp|Q7SCN0|FKBP4_NEUCR	FK506-binding protein 4 OS=Neurospora crassa GN=fpr-4 PE=3 SV=1	3e-22	266	sp|Q7SCN0|FKBP4_NEUCR	FK506-binding protein 4 OS=Neurospora crassa GN=fpr-4 PE=3 SV=1	3e-22	266
3489
3490	sp|Q9ZVQ6|P2B10_ARATH	F-box protein PP2-B10 OS=Arabidopsis thaliana GN=PP2B10 PE=1 SV=1	6e-31	337	sp|Q9ZVQ6|P2B10_ARATH	F-box protein PP2-B10 OS=Arabidopsis thaliana GN=PP2B10 PE=1 SV=1	6e-31	337	sp|Q9ZVQ6|P2B10_ARATH	F-box protein PP2-B10 OS=Arabidopsis thaliana GN=PP2B10 PE=1 SV=1	6e-31	337
3491
3492
3493
3494
3495					sp|O19048|PCBP1_RABIT	Poly(rC)-binding protein 1 OS=Oryctolagus cuniculus GN=PCBP1 PE=2 SV=1	8e-18	228	sp|O19048|PCBP1_RABIT	Poly(rC)-binding protein 1 OS=Oryctolagus cuniculus GN=PCBP1 PE=2 SV=1	8e-18	228
3496
3497
3498	sp|O60176|YG41_SCHPO	Uncharacterized RNA-binding protein C23E6.01c OS=Schizosaccharomyces pombe GN=SPBC23E6.01c PE=1 SV=2	2e-31	297	sp|Q00539|NAM8_YEAST	Protein NAM8 OS=Saccharomyces cerevisiae GN=NAM8 PE=1 SV=2	2e-34	331	sp|Q00539|NAM8_YEAST	Protein NAM8 OS=Saccharomyces cerevisiae GN=NAM8 PE=1 SV=2	2e-34	331
3499					sp|Q9BV68|RN126_HUMAN	RING finger protein 126 OS=Homo sapiens GN=RNF126 PE=1 SV=1	3e-19	238	sp|Q9BV68|RN126_HUMAN	RING finger protein 126 OS=Homo sapiens GN=RNF126 PE=1 SV=1	3e-19	238
3500
3503
3505	sp|Q9LD37|CNG20_ARATH	Probable cyclic nucleotide-gated ion channel 20, chloroplastic OS=Arabidopsis thaliana GN=CNGC20 PE=2 SV=1	1e-106	993	sp|Q9LD37|CNG20_ARATH	Probable cyclic nucleotide-gated ion channel 20, chloroplastic OS=Arabidopsis thaliana GN=CNGC20 PE=2 SV=1	1e-106	993	sp|Q9LD37|CNG20_ARATH	Probable cyclic nucleotide-gated ion channel 20, chloroplastic OS=Arabidopsis thaliana GN=CNGC20 PE=2 SV=1	1e-106	993
3506	sp|Q5ZJN0|ASND1_CHICK	Asparagine synthetase domain-containing protein 1 OS=Gallus gallus GN=ASNSD1 PE=2 SV=1	7e-46	467	sp|Q5ZJN0|ASND1_CHICK	Asparagine synthetase domain-containing protein 1 OS=Gallus gallus GN=ASNSD1 PE=2 SV=1	7e-46	467	sp|Q5ZJN0|ASND1_CHICK	Asparagine synthetase domain-containing protein 1 OS=Gallus gallus GN=ASNSD1 PE=2 SV=1	7e-46	467
3507	sp|Q6NY89|LSG1_DANRE	Large subunit GTPase 1 homolog OS=Danio rerio GN=lsg1 PE=2 SV=1	2e-55	552	sp|Q6NY89|LSG1_DANRE	Large subunit GTPase 1 homolog OS=Danio rerio GN=lsg1 PE=2 SV=1	2e-55	552	sp|Q6NY89|LSG1_DANRE	Large subunit GTPase 1 homolog OS=Danio rerio GN=lsg1 PE=2 SV=1	2e-55	552
3508
3509
3510
3511
3512
3513	sp|Q8VYU4|CCR4F_ARATH	Carbon catabolite repressor protein 4 homolog 6 OS=Arabidopsis thaliana GN=CCR4-6 PE=2 SV=2	3e-28	317	sp|Q8VYU4|CCR4F_ARATH	Carbon catabolite repressor protein 4 homolog 6 OS=Arabidopsis thaliana GN=CCR4-6 PE=2 SV=2	3e-28	317	sp|Q8VYU4|CCR4F_ARATH	Carbon catabolite repressor protein 4 homolog 6 OS=Arabidopsis thaliana GN=CCR4-6 PE=2 SV=2	3e-28	317
3515	sp|Q8C5L3|CNOT2_MOUSE	CCR4-NOT transcription complex subunit 2 OS=Mus musculus GN=Cnot2 PE=2 SV=2	1e-24	287	sp|Q8C5L3|CNOT2_MOUSE	CCR4-NOT transcription complex subunit 2 OS=Mus musculus GN=Cnot2 PE=2 SV=2	1e-24	287	sp|Q8C5L3|CNOT2_MOUSE	CCR4-NOT transcription complex subunit 2 OS=Mus musculus GN=Cnot2 PE=2 SV=2	1e-24	287
3516	sp|Q7VD61|PYRH_PROMA	Uridylate kinase OS=Prochlorococcus marinus GN=pyrH PE=3 SV=1	2e-51	374	sp|Q7VD61|PYRH_PROMA	Uridylate kinase OS=Prochlorococcus marinus GN=pyrH PE=3 SV=1	2e-51	374	sp|Q7VD61|PYRH_PROMA	Uridylate kinase OS=Prochlorococcus marinus GN=pyrH PE=3 SV=1	2e-51	374
3517	sp|O65282|CH10C_ARATH	20 kDa chaperonin, chloroplastic OS=Arabidopsis thaliana GN=CPN21 PE=1 SV=2	3e-74	572	sp|O65282|CH10C_ARATH	20 kDa chaperonin, chloroplastic OS=Arabidopsis thaliana GN=CPN21 PE=1 SV=2	3e-74	572	sp|O65282|CH10C_ARATH	20 kDa chaperonin, chloroplastic OS=Arabidopsis thaliana GN=CPN21 PE=1 SV=2	3e-74	572
3518	sp|Q54EQ8|NUP98_DICDI	Nuclear pore complex protein Nup98-Nup96 OS=Dictyostelium discoideum GN=nup98 PE=3 SV=1	1e-22	270	sp|Q54EQ8|NUP98_DICDI	Nuclear pore complex protein Nup98-Nup96 OS=Dictyostelium discoideum GN=nup98 PE=3 SV=1	1e-22	270	sp|Q54EQ8|NUP98_DICDI	Nuclear pore complex protein Nup98-Nup96 OS=Dictyostelium discoideum GN=nup98 PE=3 SV=1	1e-22	270
3519	sp|Q9SID3|GLO2N_ARATH	Hydroxyacylglutathione hydrolase 2, mitochondrial OS=Arabidopsis thaliana GN=At2g31350 PE=1 SV=1	1e-28	290	sp|Q9SID3|GLO2N_ARATH	Hydroxyacylglutathione hydrolase 2, mitochondrial OS=Arabidopsis thaliana GN=At2g31350 PE=1 SV=1	1e-28	290	sp|Q9SID3|GLO2N_ARATH	Hydroxyacylglutathione hydrolase 2, mitochondrial OS=Arabidopsis thaliana GN=At2g31350 PE=1 SV=1	1e-28	290
3520					sp|O65154|KIWI_ARATH	RNA polymerase II transcriptional coactivator KIWI OS=Arabidopsis thaliana GN=KIWI PE=1 SV=1	1e-19	237	sp|O65154|KIWI_ARATH	RNA polymerase II transcriptional coactivator KIWI OS=Arabidopsis thaliana GN=KIWI PE=1 SV=1	1e-19	237
3521
3522	sp|Q08935|ROC1_NICSY	29 kDa ribonucleoprotein A, chloroplastic OS=Nicotiana sylvestris PE=2 SV=1	4e-51	511	sp|Q08935|ROC1_NICSY	29 kDa ribonucleoprotein A, chloroplastic OS=Nicotiana sylvestris PE=2 SV=1	4e-51	511	sp|Q08935|ROC1_NICSY	29 kDa ribonucleoprotein A, chloroplastic OS=Nicotiana sylvestris PE=2 SV=1	4e-51	511
3524	sp|Q924N4|S12A6_MOUSE	Solute carrier family 12 member 6 OS=Mus musculus GN=Slc12a6 PE=1 SV=1	8e-37	333	sp|Q924N4|S12A6_MOUSE	Solute carrier family 12 member 6 OS=Mus musculus GN=Slc12a6 PE=1 SV=1	8e-37	333	sp|Q924N4|S12A6_MOUSE	Solute carrier family 12 member 6 OS=Mus musculus GN=Slc12a6 PE=1 SV=1	8e-37	333
3525	sp|Q9ZVX1|UBC23_ARATH	Probable ubiquitin carrier protein E2 23 OS=Arabidopsis thaliana GN=UBC23 PE=2 SV=1	2e-99	932	sp|Q9ZVX1|UBC23_ARATH	Probable ubiquitin carrier protein E2 23 OS=Arabidopsis thaliana GN=UBC23 PE=2 SV=1	2e-99	932	sp|Q9ZVX1|UBC23_ARATH	Probable ubiquitin carrier protein E2 23 OS=Arabidopsis thaliana GN=UBC23 PE=2 SV=1	2e-99	932
3527	sp|Q41364|SOT1_SPIOL	2-oxoglutarate/malate translocator, chloroplastic OS=Spinacia oleracea GN=SODIT1 PE=1 SV=1	8e-98	811	sp|Q41364|SOT1_SPIOL	2-oxoglutarate/malate translocator, chloroplastic OS=Spinacia oleracea GN=SODIT1 PE=1 SV=1	8e-98	811	sp|Q41364|SOT1_SPIOL	2-oxoglutarate/malate translocator, chloroplastic OS=Spinacia oleracea GN=SODIT1 PE=1 SV=1	8e-98	811
3529	sp|P83877|TXN4A_MOUSE	Thioredoxin-like protein 4A OS=Mus musculus GN=Txnl4a PE=2 SV=1	7e-49	491	sp|P83877|TXN4A_MOUSE	Thioredoxin-like protein 4A OS=Mus musculus GN=Txnl4a PE=2 SV=1	7e-49	491	sp|P83877|TXN4A_MOUSE	Thioredoxin-like protein 4A OS=Mus musculus GN=Txnl4a PE=2 SV=1	7e-49	491
3530
3532	sp|Q9FEW2|HIS8_NICPL	Histidinol-phosphate aminotransferase, chloroplastic OS=Nicotiana plumbaginifolia GN=HPA PE=1 SV=1	1e-108	1009	sp|Q9FEW2|HIS8_NICPL	Histidinol-phosphate aminotransferase, chloroplastic OS=Nicotiana plumbaginifolia GN=HPA PE=1 SV=1	1e-108	1009	sp|Q9FEW2|HIS8_NICPL	Histidinol-phosphate aminotransferase, chloroplastic OS=Nicotiana plumbaginifolia GN=HPA PE=1 SV=1	1e-108	1009
3533
3534	sp|Q94F00|IMPL1_ARATH	Phosphatase IMPL1, chloroplastic OS=Arabidopsis thaliana GN=IMPL1 PE=1 SV=1	2e-79	756	sp|Q94F00|IMPL1_ARATH	Phosphatase IMPL1, chloroplastic OS=Arabidopsis thaliana GN=IMPL1 PE=1 SV=1	2e-79	756	sp|Q94F00|IMPL1_ARATH	Phosphatase IMPL1, chloroplastic OS=Arabidopsis thaliana GN=IMPL1 PE=1 SV=1	2e-79	756
3535	sp|Q9DE27|RUVB2_XENLA	RuvB-like 2 OS=Xenopus laevis GN=ruvbl2 PE=2 SV=1	1e-120	1113	sp|Q9DE27|RUVB2_XENLA	RuvB-like 2 OS=Xenopus laevis GN=ruvbl2 PE=2 SV=1	1e-120	1113	sp|Q9DE27|RUVB2_XENLA	RuvB-like 2 OS=Xenopus laevis GN=ruvbl2 PE=2 SV=1	1e-120	1113
3536	sp|Q9ATM1|SIP21_MAIZE	Aquaporin SIP2-1 OS=Zea mays GN=SIP2-1 PE=2 SV=1	8e-62	605	sp|Q9ATM1|SIP21_MAIZE	Aquaporin SIP2-1 OS=Zea mays GN=SIP2-1 PE=2 SV=1	8e-62	605	sp|Q9ATM1|SIP21_MAIZE	Aquaporin SIP2-1 OS=Zea mays GN=SIP2-1 PE=2 SV=1	8e-62	605
3538
3539	sp|P42824|DNJH2_ALLPO	DnaJ protein homolog 2 OS=Allium porrum GN=LDJ2 PE=2 SV=1	1e-137	1253	sp|P42824|DNJH2_ALLPO	DnaJ protein homolog 2 OS=Allium porrum GN=LDJ2 PE=2 SV=1	1e-137	1253	sp|P42824|DNJH2_ALLPO	DnaJ protein homolog 2 OS=Allium porrum GN=LDJ2 PE=2 SV=1	1e-137	1253
3540					sp|Q8L718|ALB32_ARATH	ALBINO3-like protein 2, chloroplastic OS=Arabidopsis thaliana GN=ALB3L2 PE=2 SV=2	1e-16	217	sp|Q8L718|ALB32_ARATH	ALBINO3-like protein 2, chloroplastic OS=Arabidopsis thaliana GN=ALB3L2 PE=2 SV=2	1e-16	217
3543
3546
3547	sp|Q86HG0|GMPPA_DICDI	Mannose-1-phosphate guanyltransferase alpha OS=Dictyostelium discoideum GN=gmppA PE=2 SV=1	8e-60	589	sp|Q86HG0|GMPPA_DICDI	Mannose-1-phosphate guanyltransferase alpha OS=Dictyostelium discoideum GN=gmppA PE=2 SV=1	8e-60	589	sp|Q86HG0|GMPPA_DICDI	Mannose-1-phosphate guanyltransferase alpha OS=Dictyostelium discoideum GN=gmppA PE=2 SV=1	8e-60	589
3548									sp|Q93YV9|SKIP8_ARATH	F-box protein SKIP8 OS=Arabidopsis thaliana GN=SKIP8 PE=1 SV=1	6e-12	174
3549	sp|O13682|SWR1_SCHPO	Helicase swr1 OS=Schizosaccharomyces pombe GN=swr1 PE=2 SV=1	9e-36	380	sp|O13682|SWR1_SCHPO	Helicase swr1 OS=Schizosaccharomyces pombe GN=swr1 PE=2 SV=1	9e-36	380	sp|O13682|SWR1_SCHPO	Helicase swr1 OS=Schizosaccharomyces pombe GN=swr1 PE=2 SV=1	9e-36	380
3550
3551
3552	sp|Q5RFB6|RPN1_PONAB	Dolichyl-diphosphooligosaccharide--protein glycosyltransferase subunit 1 OS=Pongo abelii GN=RPN1 PE=2 SV=1	6e-62	606	sp|Q5RFB6|RPN1_PONAB	Dolichyl-diphosphooligosaccharide--protein glycosyltransferase subunit 1 OS=Pongo abelii GN=RPN1 PE=2 SV=1	6e-62	606	sp|Q5RFB6|RPN1_PONAB	Dolichyl-diphosphooligosaccharide--protein glycosyltransferase subunit 1 OS=Pongo abelii GN=RPN1 PE=2 SV=1	6e-62	606
3554	sp|Q54QK7|DIMT1_DICDI	Probable dimethyladenosine transferase OS=Dictyostelium discoideum GN=dimt1l PE=3 SV=1	3e-63	620	sp|Q54QK7|DIMT1_DICDI	Probable dimethyladenosine transferase OS=Dictyostelium discoideum GN=dimt1l PE=3 SV=1	3e-63	620	sp|Q54QK7|DIMT1_DICDI	Probable dimethyladenosine transferase OS=Dictyostelium discoideum GN=dimt1l PE=3 SV=1	3e-63	620
3555
3557
3558									sp|Q9ET09|MRS2_RAT	Magnesium transporter MRS2 homolog, mitochondrial OS=Rattus norvegicus GN=Mrs2 PE=2 SV=1	4e-11	168
3559	sp|Q5R4J1|SYWC_PONAB	Tryptophanyl-tRNA synthetase, cytoplasmic OS=Pongo abelii GN=WARS PE=2 SV=2	2e-95	895	sp|Q5R4J1|SYWC_PONAB	Tryptophanyl-tRNA synthetase, cytoplasmic OS=Pongo abelii GN=WARS PE=2 SV=2	2e-95	895	sp|Q5R4J1|SYWC_PONAB	Tryptophanyl-tRNA synthetase, cytoplasmic OS=Pongo abelii GN=WARS PE=2 SV=2	2e-95	895
3561	sp|B0F9L4|GOGC6_ARATH	Golgin candidate 6 OS=Arabidopsis thaliana GN=GC6 PE=1 SV=2	1e-126	1162	sp|B0F9L4|GOGC6_ARATH	Golgin candidate 6 OS=Arabidopsis thaliana GN=GC6 PE=1 SV=2	1e-126	1162	sp|B0F9L4|GOGC6_ARATH	Golgin candidate 6 OS=Arabidopsis thaliana GN=GC6 PE=1 SV=2	1e-126	1162
3562					sp|Q24332|NT56_DROVI	Lethal(2)neighbour of Tid protein OS=Drosophila virilis GN=l(2)not PE=1 SV=1	7e-17	216	sp|Q24332|NT56_DROVI	Lethal(2)neighbour of Tid protein OS=Drosophila virilis GN=l(2)not PE=1 SV=1	7e-17	216
3563
3564									sp|Q99K43|PRC1_MOUSE	Protein regulator of cytokinesis 1 OS=Mus musculus GN=Prc1 PE=2 SV=1	1e-13	155
3565	sp|Q9LU91|SKI14_ARATH	F-box protein SKIP14 OS=Arabidopsis thaliana GN=SKIP14 PE=1 SV=1	1e-44	460	sp|Q9LU91|SKI14_ARATH	F-box protein SKIP14 OS=Arabidopsis thaliana GN=SKIP14 PE=1 SV=1	1e-44	460	sp|Q9LU91|SKI14_ARATH	F-box protein SKIP14 OS=Arabidopsis thaliana GN=SKIP14 PE=1 SV=1	1e-44	460
3566	sp|Q9MBC2|MMT1_HORVU	Methionine S-methyltransferase OS=Hordeum vulgare GN=MMT1 PE=1 SV=1	1e-44	453	sp|Q9MBC2|MMT1_HORVU	Methionine S-methyltransferase OS=Hordeum vulgare GN=MMT1 PE=1 SV=1	1e-44	453	sp|Q9MBC2|MMT1_HORVU	Methionine S-methyltransferase OS=Hordeum vulgare GN=MMT1 PE=1 SV=1	1e-44	453
3567
3568
3569	sp|Q946J2|SUVR1_ARATH	Histone-lysine N-methyltransferase SUVR1 OS=Arabidopsis thaliana GN=SUVR1 PE=2 SV=1	4e-45	460	sp|Q946J2|SUVR1_ARATH	Histone-lysine N-methyltransferase SUVR1 OS=Arabidopsis thaliana GN=SUVR1 PE=2 SV=1	4e-45	460	sp|Q946J2|SUVR1_ARATH	Histone-lysine N-methyltransferase SUVR1 OS=Arabidopsis thaliana GN=SUVR1 PE=2 SV=1	4e-45	460
3570	sp|Q9XGC9|MSH2_MAIZE	DNA mismatch repair protein MSH2 OS=Zea mays GN=MUS1 PE=3 SV=1	1e-157	830	sp|Q9XGC9|MSH2_MAIZE	DNA mismatch repair protein MSH2 OS=Zea mays GN=MUS1 PE=3 SV=1	1e-157	830	sp|Q9XGC9|MSH2_MAIZE	DNA mismatch repair protein MSH2 OS=Zea mays GN=MUS1 PE=3 SV=1	1e-157	830
3571
3572	sp|Q38799|ODPB_ARATH	Pyruvate dehydrogenase E1 component subunit beta, mitochondrial OS=Arabidopsis thaliana GN=PDH2 PE=1 SV=2	1e-133	1222	sp|Q38799|ODPB_ARATH	Pyruvate dehydrogenase E1 component subunit beta, mitochondrial OS=Arabidopsis thaliana GN=PDH2 PE=1 SV=2	1e-133	1222	sp|Q38799|ODPB_ARATH	Pyruvate dehydrogenase E1 component subunit beta, mitochondrial OS=Arabidopsis thaliana GN=PDH2 PE=1 SV=2	1e-133	1222
3578
3579
3580
3581
3583
3584	sp|Q9UT02|SEC7A_SCHPO	Protein transport protein sec71 OS=Schizosaccharomyces pombe GN=sec71 PE=1 SV=1	8e-24	281	sp|Q9UT02|SEC7A_SCHPO	Protein transport protein sec71 OS=Schizosaccharomyces pombe GN=sec71 PE=1 SV=1	8e-24	281	sp|Q9UT02|SEC7A_SCHPO	Protein transport protein sec71 OS=Schizosaccharomyces pombe GN=sec71 PE=1 SV=1	8e-24	281
3585	sp|P49249|IN22_MAIZE	IN2-2 protein OS=Zea mays GN=IN2-2 PE=2 SV=1	5e-64	481	sp|P49249|IN22_MAIZE	IN2-2 protein OS=Zea mays GN=IN2-2 PE=2 SV=1	5e-64	481	sp|P49249|IN22_MAIZE	IN2-2 protein OS=Zea mays GN=IN2-2 PE=2 SV=1	5e-64	481
3587
3588	sp|Q9SAR5|AKR2_ARATH	Ankyrin repeat domain-containing protein 2 OS=Arabidopsis thaliana GN=AKR2 PE=1 SV=2	1e-106	992	sp|Q9SAR5|AKR2_ARATH	Ankyrin repeat domain-containing protein 2 OS=Arabidopsis thaliana GN=AKR2 PE=1 SV=2	1e-106	992	sp|Q9SAR5|AKR2_ARATH	Ankyrin repeat domain-containing protein 2 OS=Arabidopsis thaliana GN=AKR2 PE=1 SV=2	1e-106	992
3589
3590
3592	sp|Q6AVA8|PPDK1_ORYSJ	Pyruvate, phosphate dikinase 1, chloroplastic OS=Oryza sativa subsp. japonica GN=PPDK1 PE=1 SV=1	0.0	2247	sp|Q6AVA8|PPDK1_ORYSJ	Pyruvate, phosphate dikinase 1, chloroplastic OS=Oryza sativa subsp. japonica GN=PPDK1 PE=1 SV=1	0.0	2247	sp|Q6AVA8|PPDK1_ORYSJ	Pyruvate, phosphate dikinase 1, chloroplastic OS=Oryza sativa subsp. japonica GN=PPDK1 PE=1 SV=1	0.0	2247
3593	sp|Q54YW8|RPAB3_DICDI	DNA-directed RNA polymerases I, II, and III subunit rpabc3 OS=Dictyostelium discoideum GN=polr2h PE=3 SV=1	9e-33	353	sp|Q54YW8|RPAB3_DICDI	DNA-directed RNA polymerases I, II, and III subunit rpabc3 OS=Dictyostelium discoideum GN=polr2h PE=3 SV=1	9e-33	353	sp|Q54YW8|RPAB3_DICDI	DNA-directed RNA polymerases I, II, and III subunit rpabc3 OS=Dictyostelium discoideum GN=polr2h PE=3 SV=1	9e-33	353
3594	sp|Q9SUM2|RUXF_ARATH	Probable small nuclear ribonucleoprotein F OS=Arabidopsis thaliana GN=At4g30220 PE=2 SV=1	2e-34	366	sp|Q9SUM2|RUXF_ARATH	Probable small nuclear ribonucleoprotein F OS=Arabidopsis thaliana GN=At4g30220 PE=2 SV=1	2e-34	366	sp|Q9SUM2|RUXF_ARATH	Probable small nuclear ribonucleoprotein F OS=Arabidopsis thaliana GN=At4g30220 PE=2 SV=1	2e-34	366
3595	sp|Q9XJ54|NTF2_ORYSJ	Nuclear transport factor 2 OS=Oryza sativa subsp. japonica GN=NTF2 PE=2 SV=1	3e-53	530	sp|Q9XJ54|NTF2_ORYSJ	Nuclear transport factor 2 OS=Oryza sativa subsp. japonica GN=NTF2 PE=2 SV=1	3e-53	530	sp|Q9XJ54|NTF2_ORYSJ	Nuclear transport factor 2 OS=Oryza sativa subsp. japonica GN=NTF2 PE=2 SV=1	3e-53	530
3596	sp|Q9Y6D6|BIG1_HUMAN	Brefeldin A-inhibited guanine nucleotide-exchange protein 1 OS=Homo sapiens GN=ARFGEF1 PE=1 SV=2	4e-90	816	sp|Q9Y6D6|BIG1_HUMAN	Brefeldin A-inhibited guanine nucleotide-exchange protein 1 OS=Homo sapiens GN=ARFGEF1 PE=1 SV=2	4e-90	816	sp|Q9Y6D6|BIG1_HUMAN	Brefeldin A-inhibited guanine nucleotide-exchange protein 1 OS=Homo sapiens GN=ARFGEF1 PE=1 SV=2	4e-90	816
3598
3599
3600	sp|Q51363|NADB_PSEAE	L-aspartate oxidase OS=Pseudomonas aeruginosa GN=nadB PE=3 SV=1	1e-21	259	sp|Q51363|NADB_PSEAE	L-aspartate oxidase OS=Pseudomonas aeruginosa GN=nadB PE=3 SV=1	1e-21	259	sp|Q51363|NADB_PSEAE	L-aspartate oxidase OS=Pseudomonas aeruginosa GN=nadB PE=3 SV=1	1e-21	259
3601	sp|Q9ASS6|CP20B_ARATH	Peptidyl-prolyl cis-trans isomerase CYP20-2, chloroplastic OS=Arabidopsis thaliana GN=CYP20-2 PE=1 SV=1	3e-64	625	sp|Q9ASS6|CP20B_ARATH	Peptidyl-prolyl cis-trans isomerase CYP20-2, chloroplastic OS=Arabidopsis thaliana GN=CYP20-2 PE=1 SV=1	3e-64	625	sp|Q9ASS6|CP20B_ARATH	Peptidyl-prolyl cis-trans isomerase CYP20-2, chloroplastic OS=Arabidopsis thaliana GN=CYP20-2 PE=1 SV=1	3e-64	625
3602
3603
3604
3608	sp|P48809|RB27C_DROME	Heterogeneous nuclear ribonucleoprotein 27C OS=Drosophila melanogaster GN=Hrb27C PE=1 SV=2	2e-40	422	sp|P48809|RB27C_DROME	Heterogeneous nuclear ribonucleoprotein 27C OS=Drosophila melanogaster GN=Hrb27C PE=1 SV=2	2e-40	422	sp|P48809|RB27C_DROME	Heterogeneous nuclear ribonucleoprotein 27C OS=Drosophila melanogaster GN=Hrb27C PE=1 SV=2	2e-40	422
3609	sp|Q9LGR0|SSP1A_ORYSJ	FACT complex subunit SSRP1-A OS=Oryza sativa subsp. japonica GN=SSRP1-A PE=2 SV=1	1e-113	1049	sp|Q9LGR0|SSP1A_ORYSJ	FACT complex subunit SSRP1-A OS=Oryza sativa subsp. japonica GN=SSRP1-A PE=2 SV=1	1e-113	1049	sp|Q9LGR0|SSP1A_ORYSJ	FACT complex subunit SSRP1-A OS=Oryza sativa subsp. japonica GN=SSRP1-A PE=2 SV=1	1e-113	1049
3610	sp|Q9HLX5|SYH_THEAC	Histidyl-tRNA synthetase OS=Thermoplasma acidophilum GN=hisS PE=1 SV=1	1e-28	227	sp|Q9HLX5|SYH_THEAC	Histidyl-tRNA synthetase OS=Thermoplasma acidophilum GN=hisS PE=1 SV=1	1e-28	227	sp|Q9HLX5|SYH_THEAC	Histidyl-tRNA synthetase OS=Thermoplasma acidophilum GN=hisS PE=1 SV=1	1e-28	227
3611
3612	sp|P51568|AFC3_ARATH	Serine/threonine-protein kinase AFC3 OS=Arabidopsis thaliana GN=AFC3 PE=2 SV=2	4e-97	859	sp|P51568|AFC3_ARATH	Serine/threonine-protein kinase AFC3 OS=Arabidopsis thaliana GN=AFC3 PE=2 SV=2	4e-97	859	sp|P51568|AFC3_ARATH	Serine/threonine-protein kinase AFC3 OS=Arabidopsis thaliana GN=AFC3 PE=2 SV=2	4e-97	859
3613									sp|P19246|NFH_MOUSE	Neurofilament heavy polypeptide OS=Mus musculus GN=Nefh PE=1 SV=3	6e-11	169
3614
3615	sp|Q84QC0|ASCL3_ORYSJ	ASC1-like protein 3 OS=Oryza sativa subsp. japonica GN=Os03g0264000 PE=2 SV=1	6e-69	645	sp|Q84QC0|ASCL3_ORYSJ	ASC1-like protein 3 OS=Oryza sativa subsp. japonica GN=Os03g0264000 PE=2 SV=1	6e-69	645	sp|Q84QC0|ASCL3_ORYSJ	ASC1-like protein 3 OS=Oryza sativa subsp. japonica GN=Os03g0264000 PE=2 SV=1	6e-69	645
3617	sp|Q9FZD1|PPR58_ARATH	Pentatricopeptide repeat-containing protein At1g26460, mitochondrial OS=Arabidopsis thaliana GN=At1g26460 PE=1 SV=1	1e-75	724	sp|Q9FZD1|PPR58_ARATH	Pentatricopeptide repeat-containing protein At1g26460, mitochondrial OS=Arabidopsis thaliana GN=At1g26460 PE=1 SV=1	1e-75	724	sp|Q9FZD1|PPR58_ARATH	Pentatricopeptide repeat-containing protein At1g26460, mitochondrial OS=Arabidopsis thaliana GN=At1g26460 PE=1 SV=1	1e-75	724
3619	sp|Q94FY8|TOCC_MAIZE	Probable tocopherol cyclase, chloroplastic OS=Zea mays GN=SDX1 PE=2 SV=1	1e-180	1622	sp|Q94FY8|TOCC_MAIZE	Probable tocopherol cyclase, chloroplastic OS=Zea mays GN=SDX1 PE=2 SV=1	1e-180	1622	sp|Q94FY8|TOCC_MAIZE	Probable tocopherol cyclase, chloroplastic OS=Zea mays GN=SDX1 PE=2 SV=1	1e-180	1622
3622
3623	sp|O82653|ERG_ARATH	GTP-binding protein ERG OS=Arabidopsis thaliana GN=ERG PE=1 SV=2	2e-91	471	sp|O82653|ERG_ARATH	GTP-binding protein ERG OS=Arabidopsis thaliana GN=ERG PE=1 SV=2	2e-91	471	sp|O82653|ERG_ARATH	GTP-binding protein ERG OS=Arabidopsis thaliana GN=ERG PE=1 SV=2	2e-91	471
3625	sp|Q67XX3|FB252_ARATH	F-box protein At5g06550 OS=Arabidopsis thaliana GN=At5g06550 PE=2 SV=1	1e-104	764	sp|Q67XX3|FB252_ARATH	F-box protein At5g06550 OS=Arabidopsis thaliana GN=At5g06550 PE=2 SV=1	1e-104	764	sp|Q67XX3|FB252_ARATH	F-box protein At5g06550 OS=Arabidopsis thaliana GN=At5g06550 PE=2 SV=1	1e-104	764
3626
3627
3629
3630	sp|Q8L7S3|C3H24_ARATH	Zinc finger CCCH domain-containing protein 24 OS=Arabidopsis thaliana GN=At2g28450 PE=2 SV=1	5e-96	903	sp|Q8L7S3|C3H24_ARATH	Zinc finger CCCH domain-containing protein 24 OS=Arabidopsis thaliana GN=At2g28450 PE=2 SV=1	5e-96	903	sp|Q8L7S3|C3H24_ARATH	Zinc finger CCCH domain-containing protein 24 OS=Arabidopsis thaliana GN=At2g28450 PE=2 SV=1	5e-96	903
3631	sp|P70318|TIAR_MOUSE	Nucleolysin TIAR OS=Mus musculus GN=Tial1 PE=2 SV=1	8e-25	286	sp|P70318|TIAR_MOUSE	Nucleolysin TIAR OS=Mus musculus GN=Tial1 PE=2 SV=1	8e-25	286	sp|P70318|TIAR_MOUSE	Nucleolysin TIAR OS=Mus musculus GN=Tial1 PE=2 SV=1	8e-25	286
3633
3634
3635
3636	sp|Q7XVM8|TIR1B_ORYSJ	Transport inhibitor response 1-like protein Os04g0395600 OS=Oryza sativa subsp. japonica GN=Os04g0395600 PE=2 SV=1	5e-71	684	sp|Q7XVM8|TIR1B_ORYSJ	Transport inhibitor response 1-like protein Os04g0395600 OS=Oryza sativa subsp. japonica GN=Os04g0395600 PE=2 SV=1	5e-71	684	sp|Q7XVM8|TIR1B_ORYSJ	Transport inhibitor response 1-like protein Os04g0395600 OS=Oryza sativa subsp. japonica GN=Os04g0395600 PE=2 SV=1	5e-71	684
3637	sp|Q0IUB5|VATL_ORYSJ	V-type proton ATPase 16 kDa proteolipid subunit OS=Oryza sativa subsp. japonica GN=VATP-P1 PE=2 SV=1	6e-59	580	sp|Q0IUB5|VATL_ORYSJ	V-type proton ATPase 16 kDa proteolipid subunit OS=Oryza sativa subsp. japonica GN=VATP-P1 PE=2 SV=1	6e-59	580	sp|Q0IUB5|VATL_ORYSJ	V-type proton ATPase 16 kDa proteolipid subunit OS=Oryza sativa subsp. japonica GN=VATP-P1 PE=2 SV=1	6e-59	580
3639	sp|P35100|CLPC_PEA	ATP-dependent Clp protease ATP-binding subunit clpC homolog, chloroplastic OS=Pisum sativum PE=2 SV=1	1e-113	955	sp|P35100|CLPC_PEA	ATP-dependent Clp protease ATP-binding subunit clpC homolog, chloroplastic OS=Pisum sativum PE=2 SV=1	1e-113	955	sp|P35100|CLPC_PEA	ATP-dependent Clp protease ATP-binding subunit clpC homolog, chloroplastic OS=Pisum sativum PE=2 SV=1	1e-113	955
3640	sp|Q84VX3|ALF4_ARATH	Aberrant root formation protein 4 OS=Arabidopsis thaliana GN=ALF4 PE=2 SV=2	6e-69	406	sp|Q84VX3|ALF4_ARATH	Aberrant root formation protein 4 OS=Arabidopsis thaliana GN=ALF4 PE=2 SV=2	6e-69	406	sp|Q84VX3|ALF4_ARATH	Aberrant root formation protein 4 OS=Arabidopsis thaliana GN=ALF4 PE=2 SV=2	6e-69	406
[truncated: 40,122 more rows]

## Sheet: uniprot_trembl
Query name:	uniprot_trembl_x_e20	Hit description:	E-value	Score	uniprot_trembl_x_e15	Hit description:	E-value	Score	uniprot_trembl_x_e10	Hit description:	E-value	Score
[truncated: 42,087 more rows]

## Sheet: nr
Query name:	nr_x_e10	Hit description:	E-value	Score
[truncated: 42,087 more rows]

## Sheet: rice
Query name:	all_cDNA_tx_e10	Hit description:	E-value	Score
[truncated: 42,087 more rows]

[truncated: 2 more sheets: Brachipodium, TAIR]
