# Supplementary material for: 454 Transcriptome Sequencing Suggests a Role for Two-Component Signalling in Cellularization and Differentiation of Barley Endosperm Transfer Cells
Source: PLoS One. 2012 Jul 25;7(7):e41867. doi: 10.1371/journal.pone.0041867 (PMC3405061; doi:10.1371/journal.pone.0041867)
Supplement: Table S2 — Comparison of 454 contigs with HarvEST35 assembly 35. (XLSX) [file pone.0041867.s003.xlsx]

## Sheet: BlastN_HarvEST35
Query name:	HarvEST35_n_e20	Hit description:	E-value	Score
25	AJ315794	AJ315794 845	0.0	816
60	HC06J10w	CB866619 718	0.0	718
62	S0001100171F07F1	AJ486538 600	1e-140	252
76	HD04J04r	BQ461343 661	0.0	646
100	bags20j20	AV917056 575	0.0	537
106	HB10D17r	BU969001 636	0.0	631
108	GW001A01r	CX629966 779	0.0	713
113	S0000800163F05F1	585	0.0	424
129	EBma01_SQ005_C19	BM100421 430	0.0	362
172	EBpi03_SQ002_D12	BM097981 307	1e-119	218
174	basd11l16	AV924205 699	0.0	679
177	bags29o10	BJ462690 760	0.0	759
178	S0001100118D04F1	AJ436397 585	0.0	489
181	HA24A17r	BU981581 427	0.0	396
182	baal9i01	AV933815 793	0.0	772
197	HX14M10r	CA032985 636	0.0	613
201	HM08C22w	CB880907 730	0.0	673
210	GCW003M13r	CX629891 760	0.0	742
217	rbags15k12	AV920810 792	0.0	774
222	HA03P01u	BU976578 664	0.0	457
227	S0001100115G03F1	AJ481818 677	0.0	677
228	HF18K06r	BU988762 747	0.0	747
241	HVSMEl0003G12f2	643	0.0	559
243	rbah51a21	BJ484374 591	0.0	562
248	rbart13a01	BY866149 612	0.0	565
250	rbah44l13	BJ483388 704	0.0	687
255	HX10C13w	CB876059 776	0.0	753
256	baak21n01	BJ448944 712	0.0	697
261	HVSMEg0006M14f	BG343800 558	0.0	547
263	HO38B02S	DN177314 746	0.0	733
267	HA26C01r	BU982306 471	0.0	470
273	HX10N06w	CB876282 766	0.0	748
278
282	HX09F08w	CB875781 770	0.0	754
285	HC12D07w	CB869702 626	0.0	596
286	rbasd13f02	AV927933 757	0.0	720
288	baal8d01	AV933701 511	0.0	455
302	UCRHV18_07df09_b1	CD664162 756	0.0	713
307	HB30A06r	BU975076 513	0.0	498
313	HA28K11r	BU983132 482	0.0	457
316	HF14K05r	BU987394 683	0.0	674
318	HD04E06u	BQ658621 652	0.0	633
319	bags13m11	AV915297 752	0.0	700
326	HO31P15w	DN185689 751	0.0	666
335	HA11L04u	BU977590 360	1e-180	316
336	S0000200037B08F1	AJ463497 401	0.0	350
353	rbaal38f22	BJ477327 691	0.0	683
355	rbags19e08	AV921973 738	0.0	718
357	HF15M23r	BU987803 739	0.0	739
359	HU11H05r	CA008590 642	0.0	642
362	UCRHV18_05bb09_b1	CD663374 840	0.0	791
365	HX01L16w	BQ664997 636	0.0	597
368	HW09E18V	AL505710 526	0.0	502
369	HT11D06r	CA014384 669	0.0	668
371	HC12A15w	CB869641 697	0.0	688
372	baak19k05	BJ448360 795	0.0	464
375	UCRHV18_01dh05_b1	CD662377 714	0.0	638
376	HO04P08w	CK566887 744	0.0	653
377	HF08P21r	BU985908 696	0.0	688
378
381	EBro01_SQ005_J03	BQ762206 743	0.0	738
385	HH05B03w	CB861623 774	0.0	761
400	HA07c05r	BQ460130 666	0.0	649
405	EBro08_SQ006_G03	BQ766447 723	0.0	719
408	HB10P01r	BU969232 563	0.0	484
410
411	HX07F20w	CB875129 739	0.0	721
415	HO07K15w	CK567715 704	0.0	693
420	HO07C20w	CK567570 825	0.0	808
423	HO24P06w	DN187786 763	0.0	732
433	HZ61L09r	CA028346 653	0.0	598
434	HO01G17w	CK565764 769	0.0	735
436	HD08L01w	CB865177 749	0.0	722
437	HI12A02w	CB859917 751	0.0	713
440	X77575	X77575 1058	0.0	911
441	UCRHV18_07dc02_b1	CD664131 750	0.0	707
445	rbah29h21	AV836016 663	0.0	626
448	HO10H24w	CK568580 735	0.0	724
449	HA27A24r	BU982606 627	0.0	584
453	HA09G06u	BQ657180 734	0.0	704
454	HA31F03r	BU983879 644	0.0	637
456	HI12C18w	CB859965 648	0.0	624
459	HC14A23w	CB870342 755	0.0	706
466	HF21D10r	BU989248 726	0.0	697
469	rbah22l04	AV944631 680	0.0	636
470	GCA001O09x	DN156193 676	0.0	668
471	bah62a10	BJ481821 734	0.0	706
473	HX07E17w	CB875106 727	0.0	667
474	AJ277799	AJ277799 1000	0.0	923
475	HI12J19w	CB860089 787	0.0	726
476	HZ65M21r	CA029645 705	0.0	637
479	HO34J14S	DN178097 771	0.0	719
483	HC15J10w	CB870893 754	0.0	735
486	HF01L16w	BQ659791 706	0.0	690
488	HB04K13r	BU967553 723	0.0	682
490	HD05M21w	CB864336 678	0.0	663
496	rbasd15b19	AV928625 711	0.0	711
497	UCRHV18_03cd10_b1	CD662913 856	0.0	846
499	HA12K02u	BU978127 434	0.0	403
504	HO07B14w	CK567545 749	0.0	700
506	HO17P10S	DN183330 704	0.0	704
511	HY03F14u	AL509937 560	0.0	528
513	rbah19m11	AV944021 739	0.0	724
514	HO28A23S	DN180161 720	0.0	713
517	HA20H21r	BU980377 483	0.0	466
520	bags22k10	AV913597 752	0.0	740
525	HVSMEa0021G20f	BG299696 647	0.0	492
529	HO10L09w	CK568651 786	0.0	769
532	HD06K05w	CB864599 754	0.0	727
534	HO05E02w	CK566966 791	0.0	770
536	X62724	X62724 785	0.0	680
537	HC08F01w	CB868440 782	0.0	768
540	HZ48F17r	CA024097 622	0.0	581
541	HC09L17w	CB868894 757	0.0	729
542	HM09I06w	CB881342 482	1e-22	55
544	UCRHV18_05bc12_b1	CD663389 832	0.0	806
545	bags15e05	AV915600 687	0.0	627
547	HO15H09w	CK570108 827	0.0	800
549	HA06J18u	BQ657883 630	0.0	577
553	HVSMEl0002A04r2	496	5e-48	98
554	HX05D21w	CB874428 739	0.0	721
556	HO23E06w	DN188368 741	0.0	725
558	rbags27d17	BJ465772 659	0.0	658
559	HH02B21w	CB861119 690	0.0	686
560	HF06L18r	BU985300 525	0.0	429
567	S0000800235F07F1	AJ474335 540	0.0	531
571	HH05L21w	CB860714 741	0.0	703
574	bags32b09	BJ463480 741	0.0	683
576	EBro08_SQ005_J11	BQ766221 730	0.0	728
577	HA21F03r	BU980661 560	0.0	428
583	HX11N10w	CB876619 710	0.0	687
584	HA27B11r	BU982617 428	0.0	406
586	HF01P11w	BQ659862 747	0.0	655
587	HO04H10w	CK566727 721	0.0	685
591	EBma05_SQ003_F07	BM374874 679	0.0	630
595	HV14J20u	CA017163 551	0.0	535
597	rbags7g19	AV919748 686	0.0	672
604
615	X62388	X62388 1361	0.0	1282
616	HO33E23S	DN178465 761	0.0	746
617	HA27P07r	BU982906 683	0.0	682
619
620	rbaak14c12	BJ454627 762	0.0	733
622	HO03I04w	CK566421 714	0.0	692
623	HY05G05T	AL507090 691	0.0	646
624	Y14200	Y14200 1155	0.0	1091
626	HO04K04w	CK566790 773	0.0	753
628	HZ42P10r	CA022384 683	0.0	675
630	S0000800151B06F1	AJ469192 653	0.0	653
631	AF082346	AF082346 1484	0.0	855
633	rbasd15f20	AV928700 706	0.0	698
636	HJ01G23x	CB882926 650	0.0	576
639	HO02C01S	CD054206 624	0.0	582
646	HV_CEb0023G05f	BE559278 491	0.0	456
648	S0001100015C01F1	AJ483695 384	0.0	384
649	EBro03_SQ008_M22	BQ766056 656	0.0	634
650	HH03N16w	CB860959 757	0.0	757
651	HM07H24w	CB880700 701	0.0	669
652	HB06D23r	BU968048 320	1e-122	222
653	HM07H18w	CB880694 705	0.0	691
654	rbah58c05	BJ485695 702	0.0	647
657	bags28p15	BJ462527 730	0.0	730
659
665	HD07H23w	CB864853 678	0.0	650
667	baak4p07	AV910568 618	0.0	604
668	HI14P20r	BU999596 651	0.0	636
669	bah46f06	BJ478806 697	0.0	694
676	S0000800165H08F2	AJ471657 697	0.0	642
678	HVSMEg0009D14f2	651	0.0	617
680	HM11K02w	CB882021 701	0.0	685
683	HY04F11T	AL506819 657	0.0	642
685	GPN003E06u	DN159898 789	1e-154	275
686	HF04K06r	BU984668 715	0.0	707
687	HM08B08w	CB880873 711	0.0	694
688	HA22J02r	BU981074 681	0.0	642
690	bags23e05	AV913780 750	0.0	669
692	HM13J07r	BU996430 625	0.0	532
700	HO14N09w	CK569917 656	0.0	631
703	HC14N09y	CB874087 663	0.0	582
704	HT06G18r	CA012780 720	0.0	665
707	HA03P05u	BU976585 582	0.0	558
708	HA02c03r	BQ459164 667	0.0	666
710	HH05O04w	CB860696 742	0.0	742
711	HO05N11w	CK567147 781	0.0	762
712	GNW001E17r	CX630640 745	0.0	740
714	HO19B07S	DN182864 628	0.0	530
717	HM07J15w	CB880722 596	0.0	444
720	bags19i19	AV916756 750	0.0	742
722	HA29N06r	BU983461 724	0.0	672
723	HVSMEa0003F24f	BF620874 749	0.0	663
727	rbaal5m06	AV936748 752	0.0	742
731	S0000800248D11F1	AJ468589 603	0.0	563
735	rbags20e14	AV833983 690	0.0	660
736	EBem04_SQ001_J05b	664	0.0	535
737	HJ01K12x	CB882972 739	0.0	728
739	HI12A14w	CB859928 705	0.0	679
740	HO06J10w	CK567389 796	0.0	752
741	GAN007J08u	CX626463 404	0.0	391
743	rbaal29j12	BJ475697 697	0.0	670
745	HF19K18r	BU989067 693	0.0	677
757
758	HC09A17w	CB868672 491	0.0	399
760	HM11E06w	CB881909 681	0.0	665
766	bags13c10	AV915161 749	0.0	715
768	HI12A08w	CB859923 790	0.0	770
772	HX04E17u	BQ665587 620	0.0	604
775	baak46h24	BJ454187 711	0.0	710
776	HF18J04r	BU988744 699	0.0	687
777	bags29b12	BJ462551 752	0.0	749
779	HB09K08T	BQ472425 651	0.0	651
783	HF12A21r	BU986502 749	0.0	749
784	bah51d03	BJ479522 678	0.0	501
786	HA27E08r	BU982673 714	0.0	690
788	HD09H10w	CB865407 739	0.0	724
791	EBma03_SQ003_J13	BM374082 591	0.0	539
792	HF19A05r	BU988886 662	0.0	662
794	HI12G12w	CB860032 730	0.0	705
795	HC04K06w	CB867218 737	0.0	737
796	EBro08_SQ006_E13	BQ766588 660	0.0	657
797	rbaet91e11	BY865168 394	0.0	338
800	bags5d13	AV914218 708	0.0	703
801	HO05C10w	CK566943 808	0.0	787
803	rbastl31d03	BY876344 515	0.0	473
805	baal7e14	AV933527 717	0.0	677
806	HC15J01w	CB870885 667	0.0	653
808	HB09K11w	BQ658315 729	0.0	682
811	HA04a07r	BQ458857 632	0.0	626
816	Z34268	Z34268 1606	0.0	972
817	bags25f05	BJ462999 686	0.0	668
819	HX07N07w	CB875283 756	0.0	737
820	S0000800234H03F1	AJ474594 553	0.0	553
825	HU09I04r	CA007962 723	0.0	699
827	HX09N19w	CB875962 796	0.0	716
830	HX09O19w	CB875983 773	0.0	750
832
836	baak21f10	BJ448813 731	0.0	692
840	bags39l06	BJ465406 762	0.0	754
844	baal4j24	AV932909 739	0.0	723
845	HO04L03w	CK566807 776	0.0	739
848	rbah47k17	BJ483858 745	0.0	722
849	HO14D10w	CK569721 718	0.0	627
851	HD10F24w	CB865688 687	0.0	672
853	HO28J10S	DN179961 739	0.0	739
854	U84269	U84269 1057	0.0	957
855	HO33G17S	DN178408 732	0.0	732
856	S0000800071D12F1	AJ473679 508	0.0	336
857	HZ65N09r	CA029657 637	0.0	636
861	bags30l17	BJ463841 755	0.0	727
865	HO12L11w	CK569264 793	0.0	752
866	HM08F05w	CB880950 672	0.0	629
869	S0000800063H07F1	AJ470712 675	0.0	673
870	HO01B09w	CK565665 754	0.0	739
873	HA16G21r	BU979521 378	0.0	347
875	S0000800147A08F1	AJ476194 600	0.0	578
877	rbags33n12	BJ466771 753	0.0	736
878	HO16N12w	DN189733 744	0.0	722
879	rbags35p04	BJ467088 743	0.0	735
880	baal21j18	BJ471780 744	0.0	744
883	bags37k21	BJ464755 680	0.0	624
884	HO28C22w	DN186909 776	0.0	732
886	rbags3d11	AV922234 742	0.0	724
888	HB09F23w	BQ658384 747	0.0	608
889	S0000800253B09F1	AJ474503 549	0.0	530
890	HF12M22r	BU986753 699	0.0	527
894	HVSMEl0023P08r2	600	0.0	574
895	HVSMEm0002F16f2	594	0.0	563
896	HF23P17r	BU990069 743	0.0	734
898	rbasd15f08	AV928689 748	0.0	740
899	HVSMEk0017C12f	BG417382 613	0.0	602
901	EBes01_SQ003_J24	BM099567 421	0.0	386
905	HI06H19w	CB858294 755	0.0	731
909	baak37n21	BJ452125 752	0.0	744
911	HT06P22r	CA012969 780	0.0	734
914	baak19p01	BJ448431 676	0.0	665
922	HA22M03r	BU981142 695	0.0	640
926	HF19G12r	BU988990 757	0.0	753
927	rbah22g06	AV835845 689	0.0	681
929	rbags39i09	BJ468608 685	0.0	650
933	basd18i07	AV926209 623	0.0	599
934	HO33K20S	DN178336 733	0.0	725
936	HB17P04r	BU971543 661	0.0	656
937
938	HD06F20w	CB864513 723	0.0	702
939
941	rbah44i05	BJ483347 697	0.0	683
942	HV14N01u	CA017103 577	0.0	505
943	HI08M23w	CB858946 664	0.0	640
945	GAN004D10f	CX631991 298	1e-164	293
946	HO05K04w	CK567083 803	0.0	778
948	HB14C14r	BU970273 662	0.0	657
949	rbags17h03	AV918016 650	0.0	650
950	HB08E12r	BU968688 575	5e-43	89
951	HM10A12w	CB881509 699	0.0	683
953	HM05O03w	CB880226 690	0.0	674
960	rbaak21m08	BJ546770 766	0.0	743
962
963	HB26I20r	BU973981 613	0.0	613
964	S0000700065D11F1	AJ464867 689	0.0	675
965	HA20A08r	BU980216 649	0.0	644
966	baal30o17	BJ471134 746	0.0	740
968	AF142589	AF142589 1708	0.0	1081
969	rbah42n02	BJ483057 691	0.0	661
970	bags10e19	AV833892 725	0.0	711
973	rbah11b06	AV942222 735	0.0	728
976	HB26O13r	BU974104 697	0.0	696
978	HA22K06r	BU981099 452	0.0	360
979	HO01M21w	CK565882 799	0.0	748
980	HA30D23r	BU983595 693	0.0	533
981	HX10F18w	CB876123 663	0.0	510
985	HM06K09w	CB880472 669	0.0	607
986	HF11M11r	BU986420 687	0.0	670
991	baal35e23	BJ472564 782	0.0	767
994	HH02D21w	CB860565 721	0.0	702
995	HO34I15S	DN178079 727	0.0	720
1001	HX05A11w	CB874354 700	0.0	677
1003
1010	AB025597	AB025597 997	0.0	938
1011	rbags39j11	BJ550208 700	0.0	647
1012	HO04I19w	CK566757 701	0.0	678
1017	HD12H01r	BU993055 631	0.0	610
1018	HB04C01r	BU967377 669	0.0	662
1022	HX11M21w	CB876606 656	0.0	633
1023	HO01E09w	CK565720 661	0.0	647
1026	S0000800183C08F1	AJ468842 633	0.0	626
1028	HA30B11r	BU983540 716	0.0	715
1029	S0000800101B06F2	AJ473454 491	0.0	456
1036	HF19N05r	BU989112 669	0.0	501
1037	HC13E09w	CB870073 653	0.0	625
1038	rbags23m20	AV834479 738	0.0	705
1040	HM11L07w	CB882045 694	0.0	675
1041	HT08P07r	CA013595 658	0.0	642
1045	HA03I06u	BU976322 712	0.0	692
1047	HA14I08r	BU978874 737	0.0	680
1049	baak44c12	BJ453696 766	0.0	751
1051	bags9n05	AV915090 751	0.0	732
1055	EBro03_SQ008_K11	BQ765867 726	0.0	719
1059	HO19E19w	DN188929 688	0.0	646
1062	HO06D08w	CK567263 781	0.0	766
1064	HA11L06r	BU977593 686	0.0	666
1065	HF16H05r	BU988021 644	0.0	439
1066	baal40a11	BJ472961 730	0.0	719
1072
1074	HVSMEl0002A04r2	496	0.0	426
1075	EBro08_SQ006_H22	BQ766687 686	0.0	620
1076	UCRHV18_01ae06_b1	CD662200 803	0.0	718
1077	rbags29m05	BJ467773 769	0.0	758
1078	GAN002H21f	CX631486 694	0.0	434
1079	S0000800115A03F1	AJ472358 733	0.0	712
1080	rbags9m20	AV920219 682	0.0	639
1082	baali22	AV933977 610	0.0	407
1083	HF22F23r	BU989667 712	1e-69	134
1084	HA09C01u	BQ657239 492	0.0	390
1087	EBem06_SQ003_A24	BM375341 412	5e-65	126
1088	HX13H06r	CA032558 658	0.0	614
1089	HC06I15w	CB866637 731	0.0	731
1090	rbaal13c12	BJ474317 764	0.0	732
1091	S0000700068E04F1	AJ465838 557	0.0	541
1093
1097	HA06p01r	BQ460200 690	0.0	689
1099	HF24C02r	BU990111 662	0.0	657
1101	rbaal17d05	BJ473821 703	0.0	675
1103	EBro08_SQ002_G14	BM369942 683	0.0	645
1104	HB23G10r	BU972991 647	0.0	573
1109	HB25C12r	BU973501 387	0.0	326
1111	bags9n06	AV834292 702	0.0	688
1113	rbah41l14	BJ482840 620	0.0	588
1117	HA11I09r	BU977492 642	0.0	633
1120	bags16n15	AV915961 702	0.0	697
1121	HO06I02w	CK567361 796	0.0	743
1123	S0000700030H07F2	AJ465021 746	0.0	727
1124	HD08A14w	CB864980 718	0.0	699
1126
1127	EBem04_SQ004_O11	BM378014 674	0.0	631
1130	HO03P14w	CK566570 745	0.0	697
1131	X01777	X01777 954	0.0	668
1132	HC06K10w	CB866602 737	0.0	720
1133	HI12M02w	CB860128 613	0.0	581
1135	HO19B12w	DN188977 735	0.0	694
1136	rbaak1e17	AV911757 723	0.0	716
1137	HD06M12w	CB864642 725	0.0	679
1139	rbags7e08	AV919711 769	0.0	742
1141	HB105B11_SK	BM816850 730	0.0	683
1142	rbah55n09	BJ485422 591	0.0	573
1144	bags18k09	AV917371 615	0.0	482
1148	EBem05_SQ002_G08	BM376496 465	0.0	450
1150	bah15j09	AV938005 681	0.0	574
1151	HV09L05u	CA016232 574	0.0	505
1152	HC06O23w	CB866511 739	0.0	735
1155	EBed02_SQ003_E11	BQ754947 401	0.0	388
1156	HU09A05r	CA007787 696	0.0	695
1157	HH02B04w	CB861132 721	0.0	721
1158	HD07A18w	CB864726 733	0.0	683
1159	EBem06_SQ003_E16	BM375419 672	0.0	672
1160	HB17F05r	BU971337 689	0.0	444
1162	S0001100054D05F1	AJ483679 382	0.0	350
1163	rbaal11d24	AV936419 733	0.0	719
1164	UCRHV18_03be06_b1	CD662856 799	0.0	703
1168
1174	baak43m17	BJ453607 749	0.0	748
1176	rbah11p03	AV942427 721	0.0	699
1177	baal32e19	BJ472113 734	0.0	726
1179	HO03B20w	CK566294 766	0.0	736
1180	rbah27j05	AV945664 746	0.0	708
1182	EBma01_SQ005_L23	BM100617 662	3e-23	57
1185	HF16O21r	BU988194 742	0.0	741
1188	HC02A12y	CB871037 701	0.0	678
1190	basdd19	AV925892 695	0.0	679
1191	HD08E03r	BU991897 650	0.0	649
1194	HO15I05w	CK570121 825	0.0	808
1199	HV_CEa0008E02r2	681	0.0	650
1201	bags8c22	AV834248 668	0.0	392
1203	HA09C15u	BQ657233 502	0.0	483
1204	HU04A18u	BQ663783 628	0.0	601
1210	EBro01_SQ004_L11	BI779662 405	1e-22	55
1212	HA06f17r	BQ460637 663	0.0	599
1213	rbah11l10	AV942371 753	0.0	738
1216	rbah19k12	AV943987 735	0.0	724
1217	HD04M08r	BQ461274 573	0.0	573
1219	HO33I15w	DN185198 693	0.0	675
1221	HH07K11w	CB860268 515	0.0	424
1222
1225	rbags4b09	AV919022 691	0.0	675
1226	X93170	X93170 1136	0.0	1106
1228	HO06L18w	CK567433 850	0.0	827
1230	HV_CEb0017C17r2	644	0.0	586
1232	EBem09_SQ003_E16	BQ756630 282	1e-140	253
1235	S0000800194E03F1	AJ472384 748	0.0	744
1236	rbasdh23	AV836862 691	0.0	586
1237	basd18e04	AV926140 761	0.0	733
1243	HO22K21w	DN188430 783	0.0	754
1247	HX05E14w	CB874443 556	0.0	510
1249	HX09O20r	CA031430 645	0.0	508
1250	HH04F16w	CB863315 776	0.0	758
1251	rbags37m06	BJ468233 727	0.0	692
1252	S0000800245A02F1	AJ471348 631	0.0	531
1254	HO07O04w	CK567783 776	0.0	758
1259	HO10P22w	CK568733 807	0.0	789
1262	HA16C22r	379	1e-167	298
1265	baak22h11	BJ449105 805	0.0	769
1267	baak3f06	AV910146 632	0.0	627
1270
1273	rbags20d14	AV918203 757	0.0	739
1277	HO10B18w	CK568460 809	0.0	793
1279	HO15B10w	CK569992 788	0.0	714
1280	HF22E04r	BU989626 699	0.0	687
1281	S0000800250B11F1	AJ472614 398	0.0	398
1284	HO25E20w	DN187671 825	0.0	793
1285	HF03N16r	BU984411 649	0.0	626
1286	HK04I08r	AL500019 556	0.0	533
1287	rbaak43n16	BJ461163 715	0.0	693
1293	rbags22l20	AV918929 688	0.0	542
1294	S0000800204E05F1	AJ473891 518	0.0	518
1295	HW08I20V	AL505462 695	0.0	653
1296	HO06M13w	CK567451 840	0.0	742
1299	rbasd14i18	AV929523 651	0.0	563
1300	HF18I11r	BU988730 691	0.0	691
1302	HP06K13T	CB877917 594	0.0	552
1304	HS03L12u	BQ662711 669	0.0	654
1305	rbah56f06	BJ484830 714	0.0	605
1306	rbags30g20	BJ467943 733	0.0	719
1309
1310	rbast40d06	BY872115 511	0.0	482
1312	HU03P13u	BQ663765 654	0.0	617
1313
1314	fbastl33e12	BY856775 462	7e-25	59
1315	basd12p06	AV836319 763	0.0	754
1316	S0000800048B09F1	AJ472364 733	0.0	730
1317	HD11E04w	CB865947 746	0.0	722
1319	HC113H10_SK	BM816881 664	0.0	644
1320	S0000700003G10F2	AJ432181 592	0.0	476
1322	HM08I01w	CB881008 751	0.0	718
1323	HZ44E11r	CA022759 660	0.0	655
1326	HX14E13r	CA032813 601	0.0	581
1332	bags23l12	AV913908 757	0.0	718
1333	bah51e06	BJ479529 726	0.0	699
1335	rbags25c02	BJ467410 629	0.0	601
1337	baak15d10	BJ446883 687	0.0	658
1341	HVSMEk0001C04r2	552	0.0	442
1342	HV_CEb0022G04r2	675	0.0	656
1343	bags32n08	BJ463631 715	0.0	707
1344	UCRHV18_01cf09_b1	CD662478 791	0.0	746
1345	EBpi05_SQ003_K23	BM372696 510	0.0	397
1346	S0000800041G09F1	AJ473492 495	0.0	488
1347	S0001100134G11F1	AJ432756 651	0.0	526
1349	HU09O23r	CA008112 666	0.0	532
1350	HO30I11S	DN179274 376	0.0	351
1351	baak14p06	BJ447323 675	0.0	671
1353	HC07B17w	CB866459 686	0.0	665
1355	GCW001E24r	CX629139 512	0.0	477
1357	GBN009N03u	CX628986 802	0.0	413
1359	bah51k24	BJ550847 733	0.0	723
1360	S0000200035H08F1	AJ436667 604	0.0	602
1363	rbags23c10	AV834457 692	0.0	649
1366	HO10G17w	CK568556 763	0.0	730
1368	AF064560	AF064560 2544	0.0	1712
1369	S0000800162C09F1	AJ472209 723	0.0	712
1371	HS05O04r	CA001886 652	0.0	631
1372	rbasda04	AV928329 705	0.0	687
1377	HM09D09r	BU995100 658	0.0	554
1380	HH06G08y	CB861996 473	0.0	430
1383	bags36e10	BJ464842 741	0.0	730
1384	HB23E21r	BU972961 613	0.0	612
1386	rbasd18m06	AV931155 724	0.0	706
1387	HO32M17w	DN185412 597	0.0	592
1389	HO02H22w	CK566109 786	0.0	765
1391	HVSMEk0002M14r2	465	0.0	355
1392	HU05I07r	CA006719 649	0.0	631
1395	bags19k08	AV916786 723	0.0	643
1396	HD10K06w	CB865773 746	0.0	734
1397	HVSMEl0020I15f2	643	1e-121	220
1398	rbah56d17	BJ484812 748	0.0	741
1399	HA24J21r	BU981778 628	0.0	334
1400	S0001100110A05F1	AJ483070 629	0.0	526
1402	rbart35c12	BY867925 540	0.0	512
1403	bags13k22	AV915276 717	0.0	700
1404	rbaal24e18	BJ475223 751	0.0	729
1406	S0000800016D12F1	AJ475969 342	0.0	335
1408	S0000800190A12F1	AJ471862 705	0.0	669
1411	HF12I21r	BU986662 687	0.0	680
1412	S0000200077D09F1	AJ461316 403	0.0	403
1414	HF07B16r	BU985407 527	4e-91	169
1417	S0000800052C07F1	AJ469522 658	0.0	653
1419	rbasd16i22	AV836956 658	0.0	642
1422	HD09O21w	CB865545 717	0.0	666
1423	baal31n23	BJ472049 406	0.0	381
1425	rbaal9e01	AV833018 678	0.0	662
1429	rbah47f10	BJ483791 668	0.0	663
1435	HX09J24w	CB875876 731	0.0	699
1436	HM06I07w	CB880430 687	0.0	448
1438	bags18f12	AV917299 730	0.0	723
1440	rbags35o22	BJ467084 738	0.0	700
1441	rbags4k04	AV919126 739	0.0	727
1442	rbaak33m08	BJ458877 758	0.0	735
1444	EBed02_SQ003_H07	BQ755007 388	0.0	372
1446	rbasd11j15	AV929262 653	0.0	596
1447	HH05L22w	CB860710 730	0.0	710
1449	HVSMEl0006B22r2	663	0.0	648
1450	HM03I06r	BQ469136 646	0.0	646
1454	bags16l16	AV915939 680	0.0	674
1456	bags21f13	AV913229 748	0.0	721
1457	HI07O18w	CB858678 657	0.0	639
1459	HC13M09w	CB870243 620	0.0	601
1465	S0001000057N19F1	AJ477869 336	0.0	324
1467	HM07J18w	CB880724 598	0.0	538
1469	rbah60a10	BJ552790 737	0.0	721
1470	HO10J17w	CK568618 813	0.0	786
1472	HT12C08r	CA014714 644	0.0	643
1476	HT06O12r	CA012937 775	0.0	773
1477	HA14K22r	BU978931 690	0.0	690
1479	bags30c10	BJ463703 718	0.0	718
1481	HO37K01S	DN177395 721	0.0	703
1485	HB27N19r	BU974415 456	0.0	391
1487	HD06G12r	BU991257 622	0.0	613
1488	HY10N10V	AL509143 621	2e-62	122
1489	rbags7f24	AV919738 713	0.0	593
1490	S0000800089H11F1	649	0.0	649
1491	HX05P17w	CB874672 736	0.0	681
1492	rbags3o23	AV834600 685	0.0	461
1494	HZ42E12r	CA022140 651	0.0	624
1496	HZ40O08r	CA021715 591	0.0	501
1499	bags27c14	BJ463356 661	0.0	652
1500	HO18J10w	DN189272 764	0.0	752
1507	S0001100007B01F1	AJ432465 556	0.0	459
1508	S0000700050H09F1	AJ465552 516	0.0	477
1509	HV08A04r	CA018226 693	0.0	692
1512	HB17O10r	BU971528 372	0.0	333
1515	HO28I08S	DN180072 704	0.0	678
1517	bags19o14	AV916867 752	0.0	700
1518	rbags19a23	AV921908 585	0.0	545
1519	bags11b16	AV912945 669	0.0	653
1520	X78876	X78876 1250	0.0	950
1521	HX14N08r	CA033003 652	1e-177	314
1522	HX09J18w	CB875872 712	0.0	694
1524	bah58p23	BJ481173 710	0.0	649
1525	HH01F14u	CB863084 430	0.0	382
1526	HH04J12w	CB863396 717	0.0	716
1528	rbags22o04	AV918975 685	0.0	663
1529	bags36o16	BJ465000 702	0.0	700
1531	HF23N11r	BU990042 547	0.0	511
1532	S0000800102D03F1	AJ471929 707	0.0	696
1533	HO37O16S	DN177491 744	0.0	744
1534	HO02H07w	CK566097 767	0.0	754
1541	HO34G09w	DN185017 672	0.0	565
1542	rbags37g17	BJ468168 727	0.0	727
1543	rbah53m10	BJ485085 608	0.0	471
1545	HM13N23r	BU996520 635	0.0	508
1547	rbags39m05	BJ468667 737	0.0	706
1548	rbags15m21	AV920843 690	0.0	682
1551	HI06N19w	CB858398 692	0.0	604
1552	HI12O24r	BU999024 663	0.0	552
1553	HZ61I12r	CA028283 718	0.0	718
1554	HM08A22w	CB880864 651	0.0	631
1555	HH07D20y	CB863857 702	0.0	678
1556	rbaal19k05	BJ548135 732	0.0	721
1559	HX10B02w	CB876027 791	0.0	758
1560	S0000800087H12F1	AJ468006 620	0.0	620
1562	EBed07_SQ003_C09	BQ755670 652	0.0	648
1563	HO17I17w	DN189513 747	0.0	730
1565	HU10I05r	CA008296 740	0.0	729
1569	HH06N15w	CB860385 705	0.0	693
1572	S0000800210C09F1	AJ468335 626	0.0	618
1573	HO06I13w	CK567372 815	0.0	786
1574
1575	EBro02_SQ008_I11	BQ763436 597	0.0	464
1576	HF17M03r	BU988476 688	0.0	645
1578	HH03A05w	CB861682 746	0.0	743
1579	HS01O21T	BQ466897 695	0.0	672
1584	EBma04_SQ002_G23	BM372930 368	1e-135	243
1586
1587	HY07H20u	AL511258 575	0.0	571
1588	HU03L15u	BQ663720 571	0.0	554
1589	bags23o10	AV913961 721	0.0	712
1590	rbags32m16	BJ466567 687	0.0	683
1591	HF25C16r	BU990475 715	0.0	691
1592	HD01A10w	BQ659347 740	0.0	694
1593	HS01P14w	BQ662351 648	0.0	581
1594	HF12E16r	BU986578 701	0.0	501
1595	bags1n23	AV834448 727	0.0	621
1596	HA10E19r	BU976778 652	0.0	635
1597	HA24J03r	BU981763 688	0.0	687
1598	HO12A10w	CK569047 794	0.0	780
1603	EBma01_SQ005_N02	BM100644 441	0.0	364
1604	HO02F09w	CK566058 780	0.0	753
1605	HB25O03r	BU973758 578	0.0	577
1608	rbags23m08	AV921536 668	0.0	652
1609	rbags20g21	AV918255 719	0.0	695
1610	HVSMEl0006E02r2	661	0.0	576
1611	HB01N20r	BQ472644 263	1e-141	254
1615	HA01L03u	BQ656869 617	0.0	575
1616	Z34917	Z34917 860	0.0	716
1619	rbah57a11	BJ485470 683	0.0	647
1622	HU09C09r	CA007837 608	0.0	607
1623	HT01E23w	BQ663021 685	0.0	664
1625	EBro02_SQ004_E07	BQ762561 669	0.0	661
1627	HA26C03r	BU982308 506	0.0	483
1628	rbags13a09	AV920266 727	0.0	719
1632	HC12H14w	CB869793 759	0.0	717
1633	AJ133278	AJ133278 987	0.0	940
1635	rbags15k06	AV920804 679	0.0	526
1636	S0000800060E06F1	AJ470929 679	0.0	679
1638	bags21a09	AV913137 725	0.0	721
1639	HF24A10r	BU990082 734	0.0	734
1640	HV02L01u	BQ664284 525	0.0	502
1641	HVSMEl0012C15f	BI949046 695	0.0	677
1643	S0000800167F03F1	AJ470828 677	0.0	670
1646	HM10F16r	BU995468 639	0.0	375
1648	HO07A15w	CK567524 817	0.0	780
1649	rbasd2o06	AV927624 545	0.0	480
1651	HX05D07w	CB874415 712	0.0	693
1652	HM01E23w	BQ660968 695	0.0	663
1653	GCN002N23u	DN157208 811	0.0	385
1656
1657	HI08N11w	CB858956 683	0.0	655
1658	rbah62c14	BJ486639 637	0.0	590
1660	S0001100136F06F1	AJ486040 542	6e-82	154
1661	HF08I17r	BU985760 691	0.0	683
1662	HI08D10w	CB858751 735	0.0	555
1663	bags18j16	AV917361 696	0.0	613
1664	HF03D10r	BU984176 712	0.0	675
1667	HM12D22r	BU996047 626	0.0	622
1668	HM10E22r	BU995454 636	0.0	456
1669	rbags7j24	AV919791 648	0.0	640
1671	rbags17a21	AV917913 677	0.0	655
1672	EBpi05_SQ004_F11	BQ759759 425	0.0	382
1675
1676	HA06G24u	BQ657922 653	0.0	618
1677	HH06B18w	CB860628 752	0.0	742
1678	AB055519	AB055519 2108	0.0	1174
1679	HF16D04r	BU987937 565	0.0	539
1680	HO36D05S	DN177830 627	0.0	611
1681	HO10A10w	CK568436 806	0.0	723
1684	S0000800167G01F1	AJ466986 620	0.0	620
1685	bags11b16	AV912945 669	0.0	424
1686	baak24n03	BJ454539 751	0.0	697
1687	HC13D01w	CB870044 713	0.0	388
1688	AJ000991	AJ000991 1318	0.0	437
1689	HA07o03r	BQ459857 419	0.0	399
1692	EBpi05_SQ004_N21	BQ759945 680	0.0	673
1693	rbasd25l05	AV930897 612	0.0	571
1694	HF25G17r	BU990561 648	0.0	611
1695	S0000200030D05F1	AJ460451 641	0.0	634
1697	HO17C21w	DN189637 688	0.0	629
1702	HA06c08r	BQ460710 417	0.0	398
1703	HI07F03w	CB858512 624	0.0	593
1704	EBro03_SQ006_F01	BQ764021 644	0.0	589
1706	EBro03_SQ008_M09	BQ765877 628	0.0	534
1708
1712	HZ50A09r	CA024689 587	0.0	534
1714	HC12H01w	CB869782 617	0.0	505
1715	HV04P09r	BQ472288 615	0.0	591
1719	rbags38l18	BJ550172 764	0.0	697
1723	S0001100069E05F1	AJ485355 553	0.0	542
1725	HF01K24T	BQ464224 674	0.0	673
1726	HH03M06w	CB860980 739	0.0	739
1728	rbasd3g14	AV927730 736	0.0	658
1729	rbah60d05	BJ486083 723	0.0	715
1730	HH03F17w	CB861105 651	0.0	647
1731	HI06L14w	CB858360 705	0.0	689
1734	rbaal33h17	BJ548704 719	0.0	697
1736	rbaak43a17	BJ460976 779	0.0	731
1738	HU13J05r	CA009239 677	0.0	676
1739	HC09F01y	CB872749 693	0.0	674
1740	HF24M08r	BU990348 683	0.0	676
1744	HB14I08r	BU970398 695	0.0	694
1745	rbah20h23	AV944184 695	0.0	679
1748	GW001C16r	CX630016 707	0.0	677
1751	GW003D18f	DN161058 107	2e-24	58
1753	HU08P06r	CA007765 672	0.0	500
1755	HD06M02w	CB864632 781	0.0	729
1756	rbags39j17	BJ468627 742	0.0	717
1757	HA06c14r	BQ460703 631	0.0	630
1759	HC09C09w	CB868703 658	0.0	540
1760	bags1n04	AV834444 689	0.0	665
1761	rbasd27m16	AV836849 772	0.0	765
1762	S0000800180C02F1	AJ472237 725	0.0	723
1763
1764	rbags30l11	BJ468009 758	0.0	754
1766	bags7a23	AV914580 648	0.0	647
1768	basd26o08	AV927129 701	0.0	677
1769	HT12G02r	CA014795 647	0.0	557
1772	bags31p06	BJ464123 724	0.0	699
1774	EBan01_SQ002_H04	BM442179 594	0.0	590
1775	rbaal19a22	BJ474103 744	0.0	690
1776	EBes01_SQ004_J23	BM099907 510	0.0	398
1777	rbags10i01	AV917570 719	0.0	704
1778	HA03E02u	BU976160 522	0.0	428
1779	HX09H01w	CB875818 778	0.0	741
1780	HO06L10w	CK567425 828	0.0	807
1781	HH07G20y	CB863917 679	0.0	630
1783	rbags38g23	BJ468356 682	0.0	514
1784	HH05A11w	CB860893 738	0.0	730
1786	bags31e19	BJ463971 581	0.0	553
1788
1791	rbah12o12	AV942599 675	0.0	609
1793	rbags9b11	AV920054 763	0.0	753
1795	rbags15p08	AV920887 763	0.0	735
1796	HD01D03w	BQ659293 632	0.0	598
1797	HX09L02w	CB875898 745	0.0	721
1799	bags8p06	AV917216 692	0.0	665
1801	rbags27n09	BJ465908 509	0.0	505
1803	HM05A21r	BU993943 548	0.0	384
1806	rbart40h02	BY868411 499	0.0	461
1808	rbasd19n18	AV931453 742	0.0	734
1810	baal35m10	BJ472633 714	0.0	710
1811	rbaak41e24	BJ546439 723	0.0	706
1812	HO06M01w	CK567440 798	0.0	755
1813	HT05N23r	CA012593 579	0.0	525
1814	bags29o16	BJ462694 719	0.0	703
1817	HY07I22V	AL508025 703	0.0	681
1818	HH02B18w	CB861120 816	0.0	785
1822	HZ65H19r	CA029531 546	0.0	531
1825	rbags23a14	AV921317 731	0.0	706
1826	HA10N18u	BU977110 393	0.0	368
1827	S0001100117G01F1	AJ485952 581	0.0	581
1830	bags18c09	AV917255 701	0.0	584
1831	HU10B11u	361	1e-164	293
1834	S0001000055K09F1	AJ476683 636	0.0	632
1835	HX02B04u	BQ665088 617	0.0	358
1837	HH04H23w	CB863363 720	0.0	671
1838	HC11L17y	CB873347 716	0.0	682
1839	HO13H22S	CD056862 525	0.0	462
1841	rbasd2b21	AV927448 728	0.0	724
1842	bags22i21	AV913572 675	0.0	668
1843	HVSMEg0019H24f	BE456056 422	0.0	422
1844	HA13F11r	BU978473 438	0.0	402
1845	rbags38i04	BJ468372 644	0.0	612
1846	rbart23a12	BY866883 512	0.0	492
1848	HVSMEg0010L19f2	627	0.0	627
1851	basd19k01	AV837078 706	0.0	688
1852	bags21a20	AV913147 710	0.0	679
1855	HI10M03w	CB859529 531	0.0	488
1856	bags16b06	AV915804 747	0.0	743
1858	rbaak2h12	AV912024 670	0.0	530
1859	bags17m06	AV833961 695	0.0	657
1860	HT10I05r	CA014145 650	1e-107	197
1861	HX06H20r	CA030240 621	0.0	620
1862	rbart23a06	BY866877 527	0.0	471
1863	S0000800190F03F1	AJ475364 578	1e-119	217
1864	HX08A08w	CB875345 627	0.0	577
1865	HC06P12w	CB866497 728	0.0	713
1866	rbags25g08	BJ467470 635	0.0	454
1868	bags24f14	BJ462781 681	0.0	660
1870	EBro05_SQ003_J07	BM097468 461	0.0	461
1871	HA14M13r	BU978967 661	0.0	658
1872	HVSMEk0015E10r2	571	0.0	449
1873	S0000800161G09F1	AJ476146 599	0.0	560
1874	rbags37c09	BJ468108 647	0.0	640
1875	HVSMEf0008H06f2	289	1e-162	289
1877	HO38L05w	DN183962 520	0.0	406
1879	HA25E09r	BU982011 543	0.0	388
1880	HO31P06w	DN185680 813	0.0	700
1881	HI02P01r	BQ463068 695	0.0	695
1883
1884	HB30M16r	BU975320 557	0.0	546
1885	HO29J22w	DN186383 714	0.0	690
1886	rbags6n19	AV919616 745	0.0	722
1888	S0000200022D09F1	AJ461020 367	0.0	353
1889	UCRHV18_01ae07_b1	CD662201 843	0.0	801
1893	HV_CEb0022C03f	BF064956 532	0.0	508
1900	EBro02_SQ007_I15	BQ763221 727	0.0	707
1903	S0001100178E03F1	AJ478630 386	1e-140	253
1904	S0000800207D06F1	AJ473967 523	0.0	517
1906	HA04I17u	BQ656419 613	0.0	444
1907	rbags3k11	AV922322 737	0.0	667
1909	GAN002P16f	CX631734 553	0.0	530
1911	HA12H24u	BU978058 618	0.0	595
1912	HM08E24w	CB880946 712	0.0	660
1913	HZ39M07r	CA021325 603	0.0	473
1914	bags21e20	AV913214 705	0.0	605
1915	HF18H08r	BU988706 630	0.0	622
1916	UCRHV18_07ca06_b1	CD664032 833	0.0	775
1917
1918	HT09I22u	CA010523 597	0.0	554
1919	rbart20h04	BY866693 562	0.0	536
1920	S0001400033C23F1	703	0.0	688
1922	rbags1p15	AV834454 681	0.0	669
1924	rbah45k12	BJ483511 727	0.0	704
1925	HB19O06r	BU971861 744	0.0	735
1927	HI09A01w	CB859010 732	0.0	681
1929	HA12B04r	BU977802 522	0.0	506
1931	HY02G01u	AL509620 553	0.0	535
1934	HO07J06w	CK567692 854	0.0	837
1935	rbags10e03	AV917521 719	0.0	715
1938	EBro02_SQ002_J14	BM443109 446	0.0	442
1939	baak34p14	BJ451673 746	0.0	722
1941	HD12L15r	BU993149 654	0.0	653
1942	basd27m18	BJ468899 639	0.0	634
1943	HC14O22y	CB874109 703	0.0	683
1944	HF06C02r	BU985100 637	0.0	637
1945	HO22O15w	DN188274 731	0.0	707
1946	HO04M17w	CK566832 761	0.0	709
1947	HU13K19r	CA009274 677	0.0	676
1948	HA22G12r	BU981021 757	0.0	757
1951	S0000800179C02F1	AJ470301 669	0.0	653
1952	bags24i17	BJ462815 584	0.0	562
1953	HO22D08w	DN188591 725	0.0	710
1954	HB08N07r	BU968868 477	0.0	380
1955	baal41b22	BJ473215 785	0.0	716
1958	X07774	X07774 1671	0.0	1277
1959	bags24a20	BJ462715 702	0.0	701
1960	rbast02c02	BY869995 507	0.0	453
1962	HA10P06r	BU977162 690	0.0	454
1964	HA02g10r	BQ459068 627	0.0	566
1965	EBem08_SQ004_G03	BM368705 540	0.0	540
1966	HF23K23r	BU990010 727	0.0	727
1967	HI07H10w	CB858548 638	0.0	588
1968	basd12b02	AV923166 712	0.0	707
1969	HO14J16w	CK569841 717	0.0	698
1971	rbaak36o04	BJ459399 728	0.0	720
1973	HVSMEl0010O20f	BI948820 364	0.0	322
1976	HZ37N15r	CA020807 673	0.0	387
1977	UCRHV18_06ca05_b1	CD663743 830	0.0	801
1978	EBpi01_SQ002_L11	BM100948 590	0.0	583
1979	baak39o03	BJ452658 706	0.0	702
1981	HO05M15w	CK567130 766	0.0	738
1982	HM07K13r	BU994622 626	0.0	565
1983	rbaal20l02	BJ474683 684	0.0	658
1984	HZ45P19r	CA023359 516	0.0	489
1986	HI02P15r	BQ463080 556	2e-68	132
1987	AF059600	AF059600 1626	0.0	948
1988	rbah45n12	BJ483539 764	0.0	715
1989	EBem05_SQ003_P22	BM377057 612	0.0	556
1990	GPN004D09u	DN159612 533	1e-158	282
1991	rbags14i12	AV920549 750	0.0	721
1992	rbaak2i21	AV912049 726	0.0	701
1993	EBro08_SQ005_I07	BQ766213 717	0.0	677
1994	HF08B23r	BU985618 660	0.0	429
1995	EBem06_SQ004_N01	BM375928 591	0.0	553
1996
1998	HO05D20w	CK566961 762	0.0	719
2000	rbags39g08	BJ468574 665	0.0	651
2002	rbaal4k05	AV935553 690	0.0	682
2003	HO28P16S	DN179869 726	0.0	647
2004	bah48h04	BJ480467 717	0.0	703
2005	rbags32k10	BJ466538 691	0.0	656
2006	HD10H04w	CB865711 731	0.0	689
2007	HO22P12w	DN188293 766	0.0	746
2008	HA06D12u	BQ657979 449	0.0	419
2009	bags29p24	BJ465541 725	0.0	724
2010	HO06L20w	CK567435 723	0.0	701
2011	HB26K22r	BU974024 637	0.0	636
2012	HVSMEb0011M24r2	537	0.0	474
2013	HVSMEg0007I20f	BG344067 597	0.0	581
2014	HX05D10w	CB874418 630	0.0	527
2020	GAN006G12u	CX625758 544	0.0	433
2021	rbah47m10	BJ483883 702	0.0	673
2022	HO16J09w	DN189764 726	0.0	707
2023	HU14O03r	CA009703 695	0.0	350
2024	HF25I04r	BU990595 726	0.0	573
2025	HX09N03w	CB875946 715	0.0	691
2026	HI11P13w	CB859905 614	0.0	587
2027	HF13P03r	BU987151 671	0.0	659
2028	rbah27g14	AV945627 609	0.0	553
2029	rbasd18o02	AV931190 700	0.0	685
2031	bags25p11	BJ463141 700	0.0	678
2032	rbags22k06	AV918898 682	0.0	665
2034	HVSMEg0015D23f2	596	0.0	586
2036	HA04G12u	BQ656462 697	0.0	363
2038
2040	HO26N12S	DN180403 750	0.0	732
2044	HD08A09r	BU991814 644	8e-35	76
2045	HA07h01r	BQ460023 661	0.0	660
2046	HX11B23w	CB876384 693	0.0	672
2047	HM08I11w	CB881016 720	0.0	705
2048	GW002K10r	CX630448 658	0.0	643
2049	HP11C10T	CB879164 716	0.0	708
2050	bah56k12	BJ480318 675	0.0	674
2051	rbags31f22	BJ466260 633	0.0	521
2052	rbaak22k02	BJ456606 704	0.0	674
2053	HC05F20w	CB866999 686	0.0	667
2056	HI10H17w	CB859447 697	0.0	594
2057	HO07J15w	CK567698 812	0.0	760
2060	GW002C20r	CX630309 303	6e-32	71
2062	S0000700054B07F1	AJ464203 624	0.0	354
2063	rbags7g03	AV919739 713	0.0	710
2065	rbags39a01	BJ468477 641	0.0	498
2066	bags28g06	BJ462458 688	0.0	583
2067	rbags37a12	BJ468084 674	0.0	646
2070	EBes01_SQ004_K24	BM099931 544	0.0	493
2071	HV14O08u	CA017095 565	0.0	540
2072	rbaak2i05	AV912036 718	0.0	696
2074	HF06E16r	BU985152 703	0.0	645
2075	HF23I09r	BU989989 679	0.0	464
2076	rbah28o03	AV945912 699	0.0	675
2077	rbags9b18	AV920057 665	0.0	659
2078	rbags4k18	AV834126 666	0.0	639
2079	HF16F14r	BU987988 680	0.0	597
2080	rbags1l04	AV921256 742	0.0	608
2083	rbah30b05	AV946115 662	0.0	594
2084	HO36K16S	DN177656 730	0.0	621
2090	HF17H13r	BU988380 632	0.0	444
2092
2093	bah24f06	AV835093 689	0.0	658
2095	fbaet52e11	BY841075 387	1e-107	198
2097	rbags35k04	BJ467024 709	0.0	694
2098	HW01L21T	AL503347 587	0.0	578
2099	HV05I10u	CA016909 534	0.0	423
2100	baal41m23	BJ547924 752	0.0	738
2101	EBed02_SQ002_N01	BM441239 300	1e-160	286
2105
2106	HC03B19w	CB868111 653	0.0	596
2107	bah16h02	AV938161 703	0.0	684
2108	rbasdc14	AV928369 735	0.0	735
2109	HA10P09u	BU977169 686	1e-180	318
2110	HI12M13w	CB860138 729	0.0	692
2112	HVSMEa0015D03f	BF625995 667	0.0	461
2114	HD11H17w	CB866014 692	0.0	670
2116	HA12O06u	BU978294 699	0.0	695
2117	HC113D12_SK	BM816197 737	0.0	671
2118	HO06E24w	CK567300 823	0.0	805
2119	HO01H11w	CK565778 763	0.0	747
2121	rbags39e05	BJ550194 726	0.0	713
2122	baak21g17	BJ544196 748	0.0	715
2123	HA03H23u	BU976309 580	0.0	543
2126	rbasd13k15	AV928026 700	0.0	455
2129	HY01G03T	AL506003 799	0.0	745
2130	HO05N07w	CK567143 700	0.0	681
2131	HX05L03w	CB874577 761	0.0	730
2133	HZ42L20r	CA022305 624	0.0	619
2135	HC09H14y	CB872798 615	0.0	591
2139	HD08K19w	CB865172 627	0.0	589
2140	HO38K16S	DN177062 748	0.0	748
2143
2145	HA20A06r	BU980214 497	0.0	470
2146	UCRHV18_03de12_b1	CD662986 860	0.0	830
2148	HU02D06u	BQ663339 671	0.0	644
2149	HVSMEl0006N03r2	635	0.0	619
2150	HF08N20r	BU985866 646	0.0	634
2151	HM08E19w	CB880941 756	0.0	735
2154	rbasd18m08	AV931156 742	0.0	685
2155	HX05B09r	CA029739 626	0.0	423
2156	rbags37l06	BJ468221 711	0.0	682
2157	HA01B17r	BQ459437 462	0.0	428
2158	HF09K04r	BU986094 730	0.0	697
2160	HO29O03w	DN186259 689	1e-148	261
2161	GAN004G20f	CX632062 506	1e-54	109
2162	HVSMEk0002N04f	BG414541 598	0.0	593
2163	bags23i17	AV913857 701	0.0	693
2164
2166	bah16h03	AV938162 703	0.0	680
2167	X91347	X91347 1783	0.0	1488
2168	rbaak42a17	BJ460743 748	0.0	620
2169	rbaak22e03	BJ456509 721	0.0	461
2170	rbags22l23	AV834087 669	0.0	637
2171	rbags31n14	BJ466377 688	0.0	673
2172	HF11G22r	BU986325 666	0.0	655
2174	S0000800224H09F1	AJ469532 659	0.0	654
2175	HO23P13S	DN181584 702	0.0	694
2176	HD11G21w	CB865996 719	0.0	674
2179	S0000200056G09F1	AJ462964 551	4e-29	66
2180	rbags1o09	AV921295 694	0.0	673
2183	HO30L23w	DN186041 618	0.0	599
2184	HM08P11w	CB881163 727	0.0	695
2185	HS07B03u	CA000749 576	0.0	491
2186	HT01G10w	BQ663037 739	0.0	640
2187	S0001100172B02F1	AJ480761 655	0.0	655
2190	HO27C13w	DN187077 542	0.0	517
2191	HC06K20w	CB866591 738	0.0	680
2192	HO01O19w	CK565921 794	0.0	753
2193	HO06F12w	CK567311 827	0.0	759
2195	rbah51g05	BJ484436 748	0.0	709
2197	HX07A02w	CB875009 750	0.0	714
2199	HVSMEm0021O07r2	643	0.0	569
2200	rbasd1i08	AV927315 703	0.0	691
2203	UCRHV18_04cg03_b1	CD663192 876	0.0	839
2204	HU12K07r	CA008943 541	0.0	479
2205	HO10K10w	CK568634 775	0.0	579
2206	S0001000009D02F1	AJ477033 383	0.0	329
2207	HO06J22w	CK567400 825	0.0	799
2208
2209	HA27O17r	BU982893 574	2e-74	142
2210	bags25p24	BJ463147 702	0.0	702
2212	HVSMEn0013B05r2	579	0.0	563
2213	HM10J04w	CB881684 635	0.0	510
2217	S0000800254G04F1	AJ474177 369	1e-178	315
2221	HM12L16r	BU996180 601	0.0	568
2222	rbart37f05	BY868123 579	0.0	565
2223	HM02I21r	BQ468851 405	0.0	381
2225	HV11O07r	CA019396 628	0.0	575
2226	rbags23d08	AV921370 687	0.0	644
2228	HO07L11w	CK567731 792	0.0	707
2229	HVSMEh0085I07f2	509	0.0	501
2230	S0000800149B07F1	AJ470907 679	0.0	679
2232	HA08P21u	BQ657277 553	0.0	441
2233	HO07D13w	CK567583 809	0.0	798
2236	HI15E17r	BU999668 637	0.0	636
2237	HO19N20S	DN182738 708	0.0	614
2238	HZ42B17r	CA022077 678	0.0	585
2239	HO19L18w	DN188662 706	0.0	655
2243	rbah57p16	BJ485658 702	0.0	680
2244	S0001000008B05F1	AJ477898 573	0.0	573
2245	HVSMEg0018E10r2	532	0.0	500
2246	HB27O04r	BU974423 550	0.0	539
2247	S0001100113F08F2	AJ483280 727	0.0	450
2248	HA21C12r	BU980607 560	0.0	507
2249	HO10L05w	CK568648 810	0.0	761
2250	HU02C12u	BQ663326 631	0.0	493
2251	HF24K16r	BU990313 638	0.0	575
2253	HVSMEl0001E14f2	590	0.0	566
2254	HB23F03r	BU972966 603	0.0	592
2255	rbags6g09	AV834192 666	0.0	643
2256	HM11P11w	CB882134 788	0.0	745
2257	HO19H11w	DN188858 710	0.0	691
2258	EBpi03_SQ003_P09	BM374560 498	0.0	483
2259	HS03F17u	BQ662626 577	0.0	490
2260	EBed01_SQ002_I20	BM368232 545	0.0	526
2264	rbasda10	AV928333 709	0.0	485
2265	EBca01_SQ005_F01	BQ764841 708	0.0	550
2272
2273	HX06D05w	CB874745 712	0.0	695
2274	HS09N03u	CA000133 581	0.0	498
2275	HM05E19w	CB880037 677	0.0	635
2277	rbags4e05	AV919059 721	0.0	718
2278	HF02N23r	BQ464650 605	0.0	584
2282	HD07O02w	CB864933 749	0.0	708
2284	rbasd15c05	AV928632 670	0.0	670
2285	HD06H23w	CB864554 736	0.0	658
2286	HD06C14w	CB864450 705	0.0	685
2288	rbasd27a03	AV928123 757	0.0	727
2289	HVSMEn0007F22f2	634	0.0	436
2290	rbaal18j23	BJ474055 720	0.0	706
2292	HVSMEn0017G20r2	638	0.0	623
2294	HV05D16r	CA017445 592	0.0	563
2295	HI06C22r	BU996905 628	0.0	627
2296	HVSMEg0001N12r2	607	0.0	589
2298	HO19K13S	DN182666 642	0.0	633
2299	rbags33j02	BJ466711 721	0.0	690
2300	HF12B01r	BU986506 714	0.0	713
2303	HO26B16S	DN180763 667	0.0	586
2305	HA27A23r	BU982605 656	0.0	622
2306	EBpi05_SQ003_C01	BM372494 561	0.0	548
2307	bags29p21	BJ465538 756	0.0	730
2310	HF19C12r	BU988916 715	0.0	654
2312	S0000800055B08F1	AJ469302 655	2e-98	182
2313	basd11k04	AV924177 699	0.0	675
2314	HF19B18r	BU988904 731	0.0	361
2317	rbasd27b10	AV928138 766	0.0	674
2320	HO16K04w	DN189781 732	0.0	692
2321	baak33b12	BJ451195 748	0.0	615
2326	rbah60b04	BJ486067 699	0.0	685
2329	rbags38g05	BJ468350 760	0.0	698
2331	rbags30i10	BJ467969 684	0.0	676
2332	GPN001C20u	DN160759 827	0.0	752
2333	baak11g10	AV909048 739	0.0	702
2335	HU04E24u	BQ663848 648	0.0	604
2337	EBro03_SQ008_E09	BQ765831 572	0.0	572
2339	HA20C19r	BU980267 406	0.0	389
2340	S0000800059E12F1	AJ476203 600	0.0	563
2341	HVSMEf0010I02r2	550	0.0	501
2342	HV02C19u	BQ664170 548	0.0	469
2343	HO10M14w	CK568669 799	0.0	781
2345	rbags31k15	BJ466332 656	0.0	640
2346	HD02K12u	BQ658962 652	0.0	626
2348	bah50h15	BJ479403 709	0.0	655
2349	HC13J13y	CB873784 668	0.0	634
2351	HO04P18w	CK566895 795	0.0	723
2353	HA14A22r	BU978709 674	0.0	670
2354	HX11G12w	CB876480 667	0.0	638
2355	HO38B14S	DN177325 528	0.0	481
2356	HF09E06r	BU985987 645	0.0	602
2357	HF09A22r	BU985924 631	1e-173	306
2358	HD11M23w	CB866118 710	0.0	654
2359	S0000800167G06F1	AJ469809 662	0.0	662
2360
2361	rbasd14j01	AV836930 659	0.0	582
2362	HS06F07u	CA000862 574	0.0	538
2365	HX01E04w	BQ664888 678	0.0	638
2366	HI09O01w	CB859253 772	0.0	628
2367	baak38e24	BJ452243 512	0.0	482
2368	rbah26m04	AV835953 716	0.0	692
2369	HVSMEn0024H10r2	660	0.0	660
2370	HU03L07r	BQ465458 606	0.0	604
2373	UCRHV18_01ah07_b1	CD662229 884	0.0	832
2374	HU11D14r	CA008521 533	0.0	530
2375	basd24l07	AV925532 712	0.0	643
2377	HD10G06w	CB865692 726	0.0	707
2380	HZ65F09r	CA029478 616	0.0	514
2383	HA11O16r	BU977721 438	0.0	381
2384	rbasd14b14	AV929402 717	0.0	698
2385	HI02C05r	BQ462828 731	0.0	731
2386	HD06G07r	BU991252 650	0.0	610
2387	rbaal32m04	BJ476204 762	0.0	665
2388	HO33H01S	DN178416 654	0.0	647
2389	rbaak31e06	BJ458243 680	0.0	550
2390	HO22E02w	DN188603 725	0.0	705
2392	EBpi05_SQ003_E12	BM372549 410	0.0	371
2394	HZ01J17u	BQ665930 521	0.0	477
2395	rbags9p22	AV834297 711	0.0	689
2396	HK06G24r	AL500396 549	0.0	502
2401
2402	rbaal2a14	AV934890 661	0.0	643
2405	baak15j04	BJ446976 690	0.0	650
2408	UCRHV18_06ch05_b1	CD663809 818	0.0	762
2409	rbaak44e11	BJ546596 696	0.0	684
2410	HVSMEg0015A20r2	570	0.0	544
2412	HU04N16r	BQ465845 683	0.0	674
2413
2414	HO23O22w	DN188119 737	0.0	710
2415	HD11K24w	CB866078 716	0.0	639
2417	bags37j05	BJ465079 683	0.0	675
2418	basd24p21	AV836689 706	0.0	617
2420	HX03A23u	BQ665332 522	0.0	450
2421	rbaal40g04	BJ477175 691	0.0	643
2422	HW02L21u	AL501016 575	0.0	495
2423	HVSMEl0008O08f2	611	5e-24	58
2424	rbags23g12	AV921432 743	0.0	700
2425	baak19o04	BJ448418 756	0.0	756
2426	HO28K07w	DN186672 751	0.0	674
2427	HH04F04w	CB863303 719	0.0	708
2431	bags1a04	AV915992 734	0.0	734
2432	S0000800247D02F1	AJ473915 519	0.0	486
2434	baal4p05	AV932990 507	0.0	465
2435	baak43i04	BJ545079 761	0.0	752
2436	rbasd27h15	AV928225 754	0.0	740
2437	bags20e12	AV916967 744	0.0	740
2439	HX05K05r	CA029941 653	0.0	652
2441	HI04M20r	BQ463216 487	0.0	459
2442	HL01C18w	CB882198 649	0.0	513
2443	GBN009H18u	CX628870 733	0.0	396
2446	rbah56a10	BJ484775 762	0.0	742
2447	HA06k04r	BQ460318 660	0.0	572
2448	rbasd14e24	AV929460 723	0.0	683
2450	HF06J20r	BU985263 714	0.0	688
2452	HVSMEk0023H10f2	546	0.0	398
2456	HF18A03r	BU988564 579	0.0	566
2457	bags35c24	BJ464582 688	0.0	681
2460	rbaal12a06	BJ473353 704	0.0	499
2461	HF23O21r	BU990056 584	0.0	550
2462	HI01E11w	BQ660169 691	0.0	508
2463
2464	baak29a16	BJ450306 672	0.0	570
2466	rbasd19f16	AV931315 709	0.0	697
2467	UCRHV18_06cg02_b1	CD663798 775	0.0	736
2468	HD14L08r	BU993819 677	0.0	663
2469	bah47l23	BJ479072 678	0.0	678
2470
2471	HX11P07w	CB876657 630	0.0	557
2472	HVSMEi0003N16f2	634	0.0	596
2473	HX05A05w	CB874348 690	0.0	556
2478	HV_CEb0002H14f	BE214158 415	0.0	373
2479	bags35f18	BJ464604 673	0.0	617
2481	HM07B05r	BU994441 556	0.0	543
2483	HA24I18r	BU981755 365	0.0	338
2484	HM08L21r	BU994958 634	0.0	545
2485
2486	rbags23c03	AV921349 717	0.0	699
2487	HI10I01w	CB859455 683	0.0	409
2489	AF234163	AF234163 1917	0.0	1375
2491	EBro03_SQ006_O11	BQ765170 680	0.0	583
2494	bags5l04	AV914329 713	0.0	701
2495	rbah31e13	AV836051 613	0.0	582
2496	HVSMEi0005D24r2	563	0.0	485
2497	HO12N03w	CK569296 746	0.0	734
2498	bags12d17	AV834496 641	0.0	622
2500	HM11B24w	CB881862 761	0.0	724
2501	S0001100032D06F1	AJ436610 584	0.0	584
2503	HVSMEk0013E02f	BG416586 663	0.0	659
2504	bags21c20	AV913179 732	0.0	690
2505	baak4b11	AV910306 706	0.0	705
2506	bah24c13	AV835889 480	0.0	472
2507	HX07L18w	CB875252 751	0.0	730
2509	bah16l12	AV938220 813	0.0	675
2510	S0001000055C23F1	AJ477466 294	1e-147	263
2511	HM07B19w	CB880610 644	0.0	602
2512	basd13j09	AV923561 731	0.0	709
2513	HX06B19w	CB874716 776	0.0	733
2514	HH02B05w	CB861133 779	0.0	735
2515
2518	S0001100181C11F1	AJ486037 577	0.0	481
2519	HB24P12r	BU973445 660	0.0	645
2522	HB03I02r	BU967175 680	0.0	679
2523	HF21F09r	BU989291 693	0.0	682
2525	bags32p03	BJ549288 741	0.0	712
2527	HO10M15w	CK568670 794	0.0	776
2528	S0000200015D03F1	AJ461347 407	0.0	405
2529	rbags17j13	AV918053 641	0.0	631
2530	HX08H17w	CB875495 683	0.0	667
2533	HF11B04r	BU986222 684	0.0	672
2535	S0000800163A08F1	AJ475314 576	0.0	470
2536	HX09G14w	CB875808 712	0.0	680
2537	S0000200020H04F1	AJ461408 414	0.0	414
2538	bags26n09	BJ463302 738	0.0	563
2539	HA11O01u	BU977696 437	0.0	413
2540
2541	HVSMEk0019H17r2	667	0.0	641
2543	S0001400034N16F1	572	0.0	370
2545	HX08D24w	CB875419 712	0.0	695
2546	HD09O12w	CB865537 752	0.0	730
2547	HVSMEk0010F01r2	622	0.0	535
2548	HF04F05r	BU984569 680	0.0	639
2549	baak37l14	BJ452092 689	0.0	688
2551	HO04I04w	CK566745 800	0.0	782
2552	rbags28n24	BJ466138 747	0.0	740
2553	GCW002L03r	CX629544 671	0.0	630
2555	rbags15d20	AV920700 767	0.0	756
2557	HO33J13S	DN178308 597	0.0	562
2559
2563	HZ61D03r	CA028168 714	0.0	711
2564	HU01E11w	BQ663199 605	0.0	589
2565	GNW003F06r	DN159150 560	0.0	374
2566	HV_CEa0009G05r2	419	0.0	379
2569
2571	rbaal30d23	BJ475856 726	0.0	718
2572	S0000200034E10F2	AJ434051 361	1e-169	300
2574	HX01F15w	BQ664905 608	0.0	571
2575	S0000800087C03F1	AJ471885 705	0.0	657
2576
2577	S0000800118E07F1	AJ475118 570	0.0	546
2578
2579	X95257	X95257 1710	0.0	1124
2583	HM02D14r	BQ468751 578	0.0	564
2586
2588	HVSMEg0001K11r2	393	0.0	364
2589
2591	rbags35p08	BJ467091 668	0.0	556
2592	HB20O06r	BU972188 715	0.0	707
2593
2594	S0001100138B08F1	AJ479215 630	0.0	403
2595	S0000800044A01F1	AJ473408 487	0.0	487
2597	HM14D20r	BU996633 604	0.0	382
2598	AJ249147	AJ249147 1140	0.0	1039
2599	HX11H09w	CB876496 662	0.0	641
2602	HX01O12w	BQ665046 640	0.0	620
2603	HI02B09r	BQ462811 692	0.0	644
2605	HV09A07u	CA016364 463	0.0	436
2608	HU14P06u	CA006231 574	0.0	529
2610	rbags29b03	BJ467616 716	0.0	702
2611	rbags8i03	AV919939 704	0.0	693
2615	EBed02_SQ003_N08	BQ755137 372	1e-120	219
2617	HA21M04r	BU980808 583	0.0	564
2618	EBma08_SQ001_J22	BI780176 676	4e-83	157
2619	GAN006G22u	CX625764 321	1e-133	240
2620	GPN002C06u	DN160341 625	0.0	442
2624	HY10N05V	AL509138 580	2e-23	57
2625	HM08C07w	CB880895 793	0.0	577
2626	S0000900004A05F1	AJ476518 463	1e-149	267
2628	HX11D23w	CB876427 689	0.0	658
2631	HX11M08w	CB876593 649	0.0	637
2632	rbags1c23	AV921148 679	0.0	640
2634	S0001100109G11F1	AJ434935 442	0.0	394
2635	HT12O08r	229	2e-54	109
2637	HVSMEh0085C03f2	536	0.0	462
2638	rbasd13i20	AV927995 690	0.0	666
2639	HC112E04_T3	BM816100 726	0.0	696
2640	GCN004C04u	DN156713 536	0.0	466
2642	HD01F18w	BQ659260 668	0.0	618
2643	HX05O17w	CB874651 728	0.0	414
2644	rbags10m06	AV917629 716	0.0	710
2645	HVSMEf0011G04f	BF256923 486	1e-172	306
2647	rbah59f24	BJ485947 706	0.0	673
2650	HO26M14w	DN187160 674	0.0	538
2651
2653	S0000700053G01F1	AJ464913 697	0.0	693
2654	HV11K14r	CA019334 696	0.0	568
2657	HS17G02u	CA001586 571	0.0	438
2658	HI10H22w	CB859452 680	0.0	623
2660	HD04I12u	BQ658570 625	0.0	605
2661	HC04N01y	CB871672 621	1e-134	242
2664	HO05O15w	CK567168 666	0.0	503
2665	HC07K23w	CB866283 781	0.0	756
2666	HB23M06r	BU973105 590	0.0	523
2670	HF24B24r	BU990110 685	0.0	681
2671	rbasd23f12	AV837093 724	0.0	724
2674	baak44m06	BJ453864 454	0.0	393
2675	HC02F07w	CB867900 699	0.0	621
2676	HH04N17w	CB863483 636	0.0	545
2677	HF18O06r	BU988844 749	0.0	745
2678	bags15m14	AV834369 700	0.0	531
2680	bags18i09	AV917342 630	0.0	610
2681
2683	S0000800167F05F1	AJ471223 685	0.0	685
2684	rbah58k23	BJ485811 689	0.0	618
2685	GNW001A06r	CX630556 729	0.0	706
2686	rbah53h11	BJ485029 643	0.0	618
2688	HD05C22r	BU990827 630	0.0	496
2690	HO07F15w	CK567624 783	0.0	753
2692	HA16C16r	BU979438 625	0.0	519
2694	HF25J14r	BU990626 692	0.0	680
2696	HB06J11r	BU968151 505	1e-176	313
2697	rbags6a10	AV919436 685	0.0	670
2698	HF14H09r	BU987329 725	0.0	722
2699	HO15E05w	CK570047 772	0.0	754
2700	HX05J05w	CB874538 710	0.0	632
2701	rbaal32l01	BJ476189 693	0.0	497
2703	rbags22i19	AV918873 660	0.0	648
2704	HA08L09u	BQ657359 670	0.0	637
2706	GAN006L14u	CX625636 812	0.0	320
2708	HI01D23w	BQ660163 762	0.0	741
2710	HM11M06w	CB882067 746	0.0	729
2713
2717	bags13k06	AV834309 713	0.0	704
2718	HVSMEa0021F20f	BG299677 322	1e-177	315
2720	HU03J02u	BQ663678 687	0.0	447
2721	HI07J17w	CB858587 638	0.0	510
2722	HF02H14r	BQ464504 598	0.0	464
2723	rbags22i18	AV918872 688	0.0	665
2725	HS18I05u	520	0.0	491
2726	EBro08_SQ008_A21	BQ767374 670	0.0	663
2729	S0001100117F12F1	AJ436772 528	0.0	331
2730	HH07E16y	CB863875 687	0.0	620
2732	HH05I04w	CB861603 749	0.0	749
2736	HO03O11w	CK566544 743	0.0	481
2739	EBro08_SQ005_F05	BQ766107 592	0.0	563
2740	S0000200085F05F1	AJ436230 558	0.0	529
2741	HM07B19r	BU994450 573	0.0	510
2742	rbah47e23	BJ483787 704	0.0	557
2744	HF09B02r	BU985927 642	0.0	634
2745	AF192261	AF192261 975	0.0	835
2746	HX10G12w	CB876141 741	0.0	677
2747	HVSMEf0021D17r2	612	0.0	565
2749	S0000800200G05F1	AJ471998 710	0.0	706
2751	HC07D16y	CB872266 665	0.0	650
2752	HT10H01r	CA014121 529	0.0	511
2753	EBro08_SQ003_B20	BM370139 662	0.0	662
2754	bags4e23	AV834108 700	0.0	691
2758	HQ01O13w	CB883333 686	0.0	634
2760
2761	rbaal6j03	AV935818 664	0.0	636
2762	rbast58c04	BY872864 476	0.0	418
2763	rbags9l16	AV920203 689	0.0	674
2764	rbags18h01	AV922501 744	0.0	613
2765	baal2a14	AV832685 684	0.0	602
2767	UCRHV18_06bh06_b1	CD663734 700	0.0	609
2768	rbah49f06	BJ484181 731	0.0	710
2770
2771	HF09I13r	BU986069 497	0.0	421
2772	HD09D06w	CB865328 729	0.0	538
2773	HY04H15u	AL510287 552	0.0	502
2774	HB09P13w	BQ658237 661	1e-102	188
2775	rbast33f11	BY871657 319	1e-171	304
2778	HVSMEl0006A24f2	605	0.0	578
2779	rbags26k07	BJ467315 507	0.0	385
2784	bags14o13	AV834339 651	0.0	524
2785
2788	HX01H11w	BQ664937 703	0.0	663
2789	HC09N12w	CB868933 724	0.0	670
2790	HX05H03w	CB874497 698	0.0	622
2792	rbah33p08	AV836086 538	0.0	488
2795	EBro08_SQ003_J19	BM370248 559	0.0	550
2796	EBes01_SQ003_E01	BM099438 536	0.0	370
2798	bags17l12	AV916551 761	0.0	707
2799
2800	HX06H06r	CA030226 572	0.0	548
2801	HW01A12T	AL503190 749	0.0	666
2802	HC14C05y	CB873917 194	2e-89	167
2803	HO15I03w	CK570119 717	0.0	679
2807	rbags4a06	AV919009 756	0.0	726
2808	HO22F11w	DN188630 759	0.0	722
2809	baaln10	AV934046 662	0.0	639
2810	Y10834	Y10834 1664	0.0	857
2813	HC15O14y	CB874340 686	0.0	635
2814	S0001100026F07F1	AJ480742 654	0.0	530
2815	rbasd27a18	AV928131 760	0.0	741
2816	HO33P21S	DN178279 724	0.0	707
2817	HX05M05w	CB874602 718	0.0	667
2818	HX09D01w	CB875730 768	0.0	741
2819	baak26g09	BJ449722 662	0.0	650
2820	HVSMEa0011A16f	BF625530 434	0.0	412
2822	HD11D07w	CB865934 746	0.0	684
2823	HA08l05r	BQ459575 657	0.0	642
2824	S0000800236H10F1	AJ469439 654	0.0	607
2826	HB04K12r	BU967552 667	0.0	658
2827	bags39m15	BJ465428 703	0.0	691
2828	HM05P24w	CB880263 750	0.0	637
2832	S0001100021C10F1	AJ480489 649	0.0	609
2833	HO26F16S	DN180655 663	0.0	646
2834	HM04D12u	BQ661597 619	0.0	602
2835	S0001100018C05F1	AJ479855 636	0.0	592
2836	HX08P17w	CB875660 742	0.0	617
2837	rbags33e07	BJ466651 652	0.0	638
2839	HO24E18w	DN187976 684	0.0	660
2840	HX04J19u	BQ665663 578	0.0	460
2841	S0000800244B06F1	AJ468289 625	0.0	560
2842	GCN004F20u	DN156562 581	0.0	380
2843	S0001100031E07F1	AJ479827 635	0.0	350
2844	HV14N11r	CA020277 681	0.0	677
2845	HM11F12w	CB881934 746	0.0	570
2849	rbags38n24	BJ468452 715	0.0	707
2852	HX07C14w	CB875056 730	0.0	624
2853	rbaal5k20	AV936731 731	0.0	725
2854	HO01B02w	CK565659 835	0.0	811
2855	EBes01_SQ002_F09	BM099136 643	1e-106	195
2857	HVSMEh0091G04f	BE196107 414	1e-138	248
2858	HF06H13r	BU985210 681	0.0	681
2859	rbags37f10	BJ468150 700	0.0	700
2860	EBro08_SQ010_I08	BQ767976 722	0.0	706
2861	HY03I20T	AL506566 463	1e-176	311
2862	HD09B06w	CB865295 702	0.0	674
2863	HY02I16u	AL509676 425	0.0	380
2865	EBro08_SQ010_M07	BQ767999 619	0.0	617
2866	S0000800206F04F1	AJ471936 708	0.0	621
2868	HF12N13r	BU986768 683	0.0	679
2869	HX03L19u	BQ665470 619	0.0	603
2870	rbasd25o22	AV837051 562	0.0	510
2871	HO04C10w	CK566624 816	0.0	720
2872	HB22F18r	BU972663 674	0.0	674
2873	HI11O10w	CB859882 682	0.0	667
2874	bags33b24	BJ464162 730	0.0	707
2876	HZ44B16r	CA022697 585	0.0	441
2877	HB15M09r	BU970816 475	0.0	474
2878	HB20B17r	BU971933 699	0.0	689
2879	GBN009C16u	CX628761 457	0.0	426
2881	HA11G19u	BU977435 472	1e-173	304
2883	rbags38h04	BJ468359 733	0.0	706
2884	HW02P05T	AL503651 635	0.0	630
2885	HO10L15w	CK568655 807	0.0	795
2886	HO12M04w	CK569276 758	0.0	660
2890	S0000200066C01F1	AJ460682 666	0.0	645
2892	HF14J02r	BU987368 619	0.0	527
2895	HVSMEh0089F16r2	602	0.0	562
2896	GAN007P03u	CX626591 748	0.0	682
2898	HV10J08u	CA015970 535	0.0	488
2899	HI10C07w	CB859330 724	0.0	703
2900	baal37n09	BJ469845 719	0.0	589
2903	HF11L05r	BU986399 721	0.0	721
2905	HM02L04u	BQ661264 592	0.0	506
2907	HA01D07u	BQ656984 622	0.0	595
2908	HV_CEb0019I19f2	568	2e-32	72
2909	HO29A18w	DN186535 783	0.0	716
2910	HF06K17r	BU985280 637	0.0	629
2911
2912	bags23d11	AV913765 748	0.0	726
2913	S0000800208D11F1	AJ474620 553	0.0	541
2915	bags24o09	BJ462913 706	0.0	399
2916	HB24P24r	BU973452 719	8e-46	94
2917	baak24l03	BJ454501 719	0.0	592
2918	HC15B20y	CB874143 683	0.0	654
2919
2920	UCRHV18_04bf06_b1	CD663115 773	0.0	730
2921	rbags18k22	AV922555 732	0.0	682
2922	HF18B12r	BU988585 744	0.0	741
2923	HA08O07u	BQ657304 517	0.0	490
2924	HU13A02r	CA009041 701	0.0	700
2925	bags26g17	BJ463241 708	0.0	688
2926	S0001100118H10F1	AJ432330 634	0.0	566
2929	rbaak36j19	BJ459324 639	0.0	626
2931	HO04C08w	CK566622 746	0.0	705
2932	GPN004A21u	DN159649 379	0.0	332
2933	HVSMEc0012D09r2	681	0.0	540
2935	basd1i09	AV923788 743	0.0	720
2937	S0000200045G09F1	AJ461094 378	0.0	378
2938	HY06N21V	AL507792 611	0.0	511
2939	HA27D08r	BU982652 410	0.0	344
2940	UCRHV18_06db08_b1	CD663830 707	0.0	613
2941	HB22L15r	BU972790 480	0.0	479
2943	HA09p24r	BQ460341 535	0.0	534
2944	HF08C02r	BU985621 559	0.0	528
2945	baak41f20	BJ453029 772	0.0	726
2948	HB28N21r	BU974717 449	2e-48	98
2949	HC11B09y	CB873191 622	0.0	523
2950	HVSMEl0008B24r2	560	0.0	422
2951	AF376063	AF376063 803	0.0	598
2952	HC11B08w	CB869350 660	0.0	636
2953	AY043288	AY043288 961	0.0	867
2956	HZ60K05r	CA027983 510	0.0	437
2957	HA16D22r	BU979463 650	0.0	567
2960	rbart57d03	BY869535 538	0.0	395
2961	HS09N14u	CA000141 590	0.0	562
2962	GBN007D07u	CX628078 362	1e-128	232
2963	HM09B18w	CB881210 665	0.0	639
2964	S0000200028E02F2	AJ462165 486	0.0	479
2966	rbart42h03	BY868592 512	0.0	486
2967	HD03I06r	BQ461698 508	0.0	508
2970	UCRHV18_06cc02_b1	CD663760 794	0.0	737
2971	GBN001P08f	DN158205 320	1e-164	293
2972	HVSMEn0005F15f2	576	0.0	569
2973	HI02K17u	BQ660460 638	0.0	538
2976	baal37i03	BJ469779 773	0.0	734
2979	HO10F03w	CK568527 706	0.0	675
2981	HB29G12r	BU974884 720	0.0	707
2983	HVSMEf0009B22r2	507	0.0	470
2984	HH03L11w	CB861000 776	0.0	763
2986	HI02P04u	BQ660515 647	0.0	393
2987	HI08H22w	CB858843 706	0.0	469
2988
2991	HVSMEl0007C03f2	490	5e-33	72
2992
2993	HA08k19r	BQ459590 544	0.0	506
2994	baak24k05	BJ454487 805	0.0	804
2995	S0000200030D04F1	AJ460458 642	0.0	640
2996	HD04L05r	BQ461302 535	0.0	512
2997
2999	rbaal32p22	BJ476241 758	0.0	750
3000	rbaal9p09	AV937253 687	0.0	668
3001	EBro08_SQ008_C03	BQ767114 595	0.0	592
3002	HVSMEc0020L20f	BF620744 677	0.0	413
3003	HF21M11r	BU989452 599	0.0	598
3004	HVSMEl0006O13f2	554	0.0	546
3005	HU14E23u	CA006343 594	0.0	520
3007	AB073084	AB073084 2146	0.0	898
3008	rbah58k10	BJ552698 730	0.0	720
3009	HQ02A09w	CB883366 572	0.0	435
3010	rbaak38n01	BJ459927 640	0.0	630
3011	HM08G11w	CB880975 722	0.0	706
3013	HVSMEi0012F15f	BG367462 554	0.0	495
3014
3017	HV09M20r	CA018835 626	0.0	420
3018	rbaal8f10	AV936923 680	0.0	676
3020	EBed02_SQ002_N01	BM441239 300	1e-144	259
3021	baak15f05	BJ446911 746	0.0	674
3022	HA22M01r	BU981140 647	0.0	605
3026	HVSMEl0023A18r2	639	0.0	614
3027	HA10G20u	BU976851 701	0.0	494
3028	HS08N05r	CA002892 503	0.0	487
3031	HH04D21y	CB863595 677	0.0	566
3033	HVSMEl0011G03f2	602	0.0	454
3034	rbah26h16	AV945408 739	0.0	726
3035	HH02F05w	CB861441 801	0.0	787
3038	rbah38g02	AV947211 681	0.0	595
3039	bah26i23	AV940317 710	0.0	665
3040	rbaal34b14	BJ476375 663	0.0	655
3042	EBro08_SQ012_H23	BQ768850 625	0.0	491
3043	rbags31a23	BJ466184 666	0.0	641
3044	HW02N09T	AL503623 636	0.0	576
3045	HO05H17w	CK567035 798	0.0	734
3046
3047	HB24N05r	BU973406 614	0.0	606
3049	HVSMEk0004C11f	BG414895 153	1e-60	119
3052	HH05A03w	CB860902 721	0.0	721
3053	rbags20d16	AV833979 687	0.0	687
3054	HF12M03r	BU986735 653	0.0	649
3055
3056	GW001H22r	CX630117 533	0.0	508
3057	baal4l21	AV932938 750	0.0	744
3059	rbaal29k20	BJ475703 669	0.0	640
3060	HB09N02w	BQ658277 672	0.0	639
3061
3062	HY01I23T	AL506025 586	0.0	558
3063	rbasd2m03	AV927597 670	0.0	654
3064	HY06E22V	AL507599 618	0.0	601
3065	HF24L13r	BU990333 683	0.0	396
3067	HD09O15w	CB865540 634	0.0	512
3068	HJ01A09x	CB882849 672	0.0	585
3069	HA07c01r	BQ460137 509	0.0	488
3073	HI05D02r	BQ463417 580	0.0	553
3074	HVSMEf0012D21r2	640	0.0	603
3075	bags10b18	AV912751 708	0.0	682
3080	HA14J21r	BU978910 649	0.0	591
3081	HD11K01w	CB866059 734	0.0	686
3082	rbaal32h17	BJ476166 722	0.0	621
3084	rbastl04g02	BY874513 451	0.0	408
3086	S0001100177A04F1	AJ478337 614	9e-31	69
3087	HS01A18w	BQ662202 720	0.0	697
3088	EBpi05_SQ001_D06	BI776418 447	8e-40	84
3089	HO11K04S	CD056244 543	1e-134	242
3090	HF01E02w	BQ659658 646	0.0	364
3092	HO02P14w	CK566256 735	0.0	717
3095	HV02I08u	BQ664248 569	0.0	428
3099	rbags6n02	AV919605 702	0.0	669
3100	UCRHV18_02bg08_b1	CD662585 854	0.0	705
3101	rbags9a08	AV920033 675	0.0	660
3102	HZ47E02r	CA023735 611	0.0	611
3103	rbah36p18	AV836137 601	0.0	428
3104	EBed01_SQ002_J09	BM368245 659	0.0	569
3107	HC13B05w	CB870006 762	0.0	728
3109	bags8k12	AV914865 660	0.0	394
3110	EBem04_SQ003_I20	BM377573 621	0.0	550
3112	EBem05_SQ003_H03	BM376862 591	0.0	576
3113	HI07D15w	CB858487 682	0.0	649
3116	HM08E23w	CB880945 744	0.0	716
3117	HZ01K24u	BQ665952 608	0.0	495
3119	rbaal8b10	AV936871 696	0.0	637
3121	HO27P07w	DN186841 689	0.0	648
3124	HS02B16u	BQ662378 539	0.0	467
3126	HB23P24r	BU973179 713	0.0	694
3128	HA01B01u	BQ657018 580	0.0	538
3129	HVSMEc0010I22r2	656	0.0	636
3130	HA21N21r	BU980846 383	0.0	382
3131	HX05P15w	CB874670 718	0.0	703
3132	HF25N19r	BU990720 572	0.0	568
3134	AB063179	AB063179 1909	0.0	1407
3135	HO25M11w	DN187441 770	0.0	478
3136	HO19B11w	DN188976 721	0.0	697
3137	rbags31e23	BJ466240 741	0.0	711
3138	rbah49o18	BJ484299 672	0.0	638
3139	L32165	L32165 2028	1e-155	276
3140	S0000800245A12F1	AJ473801 513	0.0	479
3141	bah22g18	AV835028 713	0.0	614
3143	HX11A23w	CB876365 707	0.0	691
3144	rbaak20d17	BJ456236 672	0.0	625
3147	HM10D06r	BU995419 646	0.0	614
3148	HM07N13w	CB880791 614	0.0	555
3149	HB01P21r	BQ472612 622	0.0	622
3153	S0000800074D06F1	AJ475836 591	0.0	588
3154	bah52b12	BJ479664 650	0.0	641
3158	HB03N24r	BU967302 615	0.0	604
3160	S0001100180G09F1	AJ479451 619	0.0	447
3161	HX11F10w	CB876459 737	0.0	723
3162	HO05P14w	CK567188 790	0.0	740
3165
3166	HO37O07S	DN177483 743	0.0	743
3167	HO29O08w	DN186264 606	4e-41	86
3169	bags30k16	BJ463826 726	0.0	717
3170	HF16N02r	BU988155 695	0.0	690
3173	baal19l12	BJ547444 710	0.0	682
3174	rbaak36f22	BJ459269 711	0.0	590
3175	bags17c04	AV916414 711	0.0	690
3176	HD08O20r	BU992135 642	0.0	641
3177	rbags22l16	AV918925 686	0.0	580
3178	UCRHV18_02dh10_b1	CD662742 839	0.0	767
3180	UCRHV18_04cd02_b1	CD663166 908	0.0	732
3182	HF19L10r	BU989083 647	0.0	517
3183	HX09M11w	CB875930 746	0.0	721
3188	HW03D15T	AL503728 625	0.0	625
3189	HI08I12w	CB858856 701	0.0	619
3190	HI01L20w	BQ660272 684	0.0	659
3192	rbags22b22	AV918751 694	0.0	669
3194	S0000200020E06F1	AJ462632 524	0.0	382
3195	S0000800059D06F1	AJ472061 715	0.0	711
3196	S0001100126A12F1	AJ483635 376	0.0	368
3200	rbags39l05	BJ468650 768	0.0	761
3204	baak33i10	BJ544638 757	0.0	722
3205
3206	HVSMEg0005J05r2	672	0.0	506
3208	S0000700011B04F1	AJ465606 526	5e-94	175
3209	HI11G11w	CB859729 685	0.0	640
3210	HU04M14u	BQ663959 571	0.0	555
3212	HF19L11r	BU989084 466	0.0	450
3214	rbastl32d09	BY876435 474	0.0	444
3215	rbart54c11	BY869323 493	0.0	446
3216	baak42f08	BJ453270 765	0.0	531
3218	HX05J02w	CB874535 771	0.0	755
3219	HW01A04T	AL503186 797	0.0	592
3220
3221	HI04H11u	BQ660610 416	0.0	386
3223	HI07B02w	CB858455 805	0.0	733
3225	baak29p10	BJ450504 660	0.0	630
3230	HVSMEc0013E22r2	513	0.0	450
3231	baak18k10	BJ544062 748	0.0	714
3232	rbaak40h20	BJ460352 661	0.0	539
3233	EBro08_SQ012_F08	BQ768654 717	0.0	711
3234	HVSMEh0086K21r2	623	0.0	595
3236	HO10K09w	CK568633 798	0.0	727
3239	UCRHV18_03cd07_b1	CD662910 762	0.0	731
3240	HM11N14w	CB882095 669	0.0	638
3241	HI08A22w	CB858704 675	0.0	432
3243	HA12A17u	BU977787 624	0.0	602
3244	rbags39l18	BJ468660 726	0.0	712
3248	S0000200075F06F1	AJ461699 446	1e-174	310
3250	HO04K14w	CK566798 759	0.0	744
3251	HO02G12w	CK566082 765	0.0	545
3252	HF19B18r	BU988904 731	0.0	714
3253
3254	HU11J11r	CA008628 655	0.0	322
3257	HB07P13r	BU968582 640	0.0	602
3258	rbast28h09	BY871602 377	0.0	342
3259	S0000800016A07F1	AJ476087 597	0.0	575
3260	HV06O04u	CA016674 578	0.0	562
3261	HX09G06w	CB875801 776	0.0	757
3262	HB14A12r	BU970229 756	0.0	487
3263	rbags10p09	AV917668 666	0.0	603
3265	HVSMEf0020I24f2	612	0.0	597
3266	rbaal24p10	BJ548424 761	0.0	761
3267	bags23e16	AV913786 712	0.0	707
3268	S0000800195B11F1	646	1e-146	260
3269	HU03E16u	BQ663596 636	0.0	620
3270	S0001000055F22F1	AJ477519 321	1e-180	319
3271	HC06H05w	CB866667 770	0.0	629
3272	HO02F17w	CK566066 770	0.0	498
3274	HO05A18w	CK566914 806	0.0	699
3275	HS01J24T	BQ466799 714	0.0	524
3276	HV01B03w	BQ664022 576	0.0	543
3278
3279	rbasd18i05	AV931092 739	0.0	735
3280	baak32n11	BJ451133 533	0.0	384
3282
3283
3285	S0000800049B05F1	AJ476159 599	0.0	407
3286	bags9o24	AV915115 671	0.0	610
3288	HX01C23w	BQ664867 665	0.0	357
3290	rbags4j18	AV834121 745	0.0	526
3292	HC05M16w	CB866872 728	0.0	710
3293	bags16p02	AV915975 701	0.0	692
3295	HM09D01w	CB881236 733	0.0	688
3297	HV10I03u	CA016106 587	0.0	571
3300	HA14D09r	BU978766 582	0.0	565
3301	rbaak1a18	AV911705 748	0.0	748
3303	baak14k22	BJ447258 616	0.0	573
3304	HI09L18w	CB859214 685	0.0	664
3305	bags39l20	BJ465416 708	0.0	700
3307	rbastl03e10	BY874407 461	0.0	440
3308	HO25L04S	DN180895 712	0.0	712
3310	rbah49i10	BJ484223 747	0.0	586
3311	HW03N05T	AL503911 688	0.0	680
3313	basd25m06	AV837046 597	0.0	471
3314	bags16e12	AV834383 743	0.0	736
3316	GBN008A15u	CX628369 478	0.0	431
3317	HF01O04w	BQ659839 680	0.0	664
3318	EBro08_SQ010_L24	BQ768181 668	0.0	381
3320	rbah15g15	AV835663 693	0.0	623
3321	HH03M12w	CB860976 761	0.0	749
3325	bah36k03	AV941779 747	0.0	737
3326	EBpi03_SQ003_J18	BM374431 546	0.0	527
3327	rbags18d03	AV834606 697	0.0	685
3328	HU06K11r	CA007070 706	0.0	705
3330	HF08C24r	BU985638 693	0.0	683
3331
3332	HVSMEm0015N06r2	673	0.0	533
3333	HF22I08r	BU989721 733	0.0	729
3334	HO33N19S	DN178236 662	0.0	656
3335	HI02D07u	BQ660380 468	0.0	451
3336	rbaal39o10	BJ477108 714	0.0	685
3338
3339	EBro08_SQ006_D02	BQ766431 505	0.0	446
3341	HB30I05r	BU975238 607	0.0	607
3342	HF19M17r	BU989107 756	0.0	590
3343	HF06K02r	BU985269 698	0.0	523
3344	HC06O10y	CB872183 748	0.0	718
3345	bah29o24	AV835280 734	0.0	695
3347	S0000800194G01F1	AJ469178 653	0.0	646
3348	HO07K11w	CK567713 841	0.0	815
3349
3351	baak26g11	BJ449724 707	0.0	404
3353	HO27I09w	DN187019 664	0.0	640
3354	S0000200065A08F1	AJ460152 613	0.0	600
3356	HZ47H22r	297	8e-87	163
3357	HH06M09w	CB860405 578	0.0	546
3359	HF02A16r	BQ464353 623	0.0	615
3360	HO04E08w	CK566662 818	0.0	796
3361	HO38C21S	DN177237 747	0.0	747
3365
3366	HX05F21w	CB874469 718	0.0	704
3367	HV11C05r	CA019185 719	0.0	695
3368	HO25L03w	DN187592 739	0.0	709
3369	HI04H23u	BQ660614 482	0.0	444
3372	HT05I14u	CA011455 510	0.0	427
3373	HX08I05r	CA030919 648	0.0	470
3374	HO16A16w	DN189996 769	0.0	750
3375
3376	S0001000056H18F1	AJ477668 515	0.0	486
3377	HE01B19u	BQ659375 527	0.0	396
3379	HY05I10u	AL510628 561	1e-145	258
3380	HS01G14w	BQ662261 744	0.0	725
3381	HA10B22u	CB883750 557	1e-180	317
3382	HO16I08S	DN183925 608	0.0	601
3384	S0000800160C02F1	AJ475786 590	0.0	415
3385	GW001K07r	CX630162 697	0.0	692
3388	HF21H11r	BU989336 650	0.0	650
3391	HB10K08r	BU969135 591	0.0	591
3392	HC04N01y	CB871672 621	0.0	560
3393	HC10P20w	CB869318 613	0.0	530
3394	HT13P06r	CA015321 635	0.0	602
3395	HP02O12w	CB879594 746	0.0	730
3396	HV12D17u	CA015767 563	0.0	526
3397	HK03G15r	AL499782 264	1e-139	250
3398
3399	rbags5e24	AV834150 799	0.0	736
3402	HVSMEf0022D04f2	527	0.0	420
3403	HY01L17u	AL509409 551	0.0	551
3405	HP02N03T	CB876901 588	0.0	517
3406	S0000800190E01F1	AJ470820 677	0.0	656
3407	HO05M14w	CK567129 761	0.0	741
3409	bah35h24	BJ477605 721	0.0	686
3410	HW01I22T	AL503300 718	0.0	710
3412	bags13d19	AV915181 649	0.0	648
3413	rbah11p09	AV835594 712	0.0	682
3414	EBed02_SQ003_G11	BQ754991 631	0.0	624
3416	HO23G06w	DN188253 690	0.0	611
3417	basd25a04	AV925587 670	0.0	657
3418	GW003E16f	DN160966 772	0.0	761
3419	EBem05_SQ002_B04	BM376383 482	0.0	461
3422	rbast73a11	BY873686 523	0.0	492
3424	rbags26g04	BJ467260 746	0.0	727
3425	rbags4m15	AV919160 686	0.0	636
3426	HVSMEm0007L19f	BI952781 518	0.0	448
3427	HV08I02u	CA016506 578	0.0	563
3428	HVSMEf0017P20f2	449	1e-101	186
3430	HH04H15y	CB863642 573	0.0	529
3431	HX09I24w	CB875858 694	0.0	507
3432	rbaak32d09	BJ458489 676	0.0	673
3433	EBro03_SQ005_F05	BQ763657 717	0.0	713
3434	bags11a15	AV833911 747	0.0	715
3435	bah45j17	BJ478695 673	0.0	631
3436	rbaet114a11	BY859107 542	0.0	464
3437	HV08L15u	CA016395 575	0.0	468
3438	HM13H15r	BU996397 625	1e-121	219
3439
3442	GAN007N11u	CX626553 400	0.0	384
3443	HO25I03S	DN180975 717	0.0	717
3444	HF08L06r	BU985811 681	0.0	658
3445	HH06K06w	CB860441 780	0.0	766
3446	rbags39m04	BJ468666 786	0.0	760
3447	HT03E06r	CA011684 714	0.0	706
3448	HM08M01w	CB881092 700	0.0	668
3449	HV12N11u	CA017329 570	0.0	433
3450	rbasd1f20	AV927284 732	0.0	702
3452	rbaal34c16	BJ476385 627	0.0	582
3453	rbags39d05	BJ468523 706	0.0	706
3455	rbaak22b08	BJ456465 672	0.0	600
3456	rbah47c10	BJ483754 755	0.0	350
3457	bah63l10	BJ482149 663	0.0	611
3459	GCN001F05u	DN157775 688	0.0	589
3460	HV_CEa0006O12r2	474	0.0	351
3465	HO10F23w	CK568542 804	0.0	796
3467	rbah51n23	BJ484539 652	0.0	597
3470	HM10G19r	BU995493 632	0.0	629
3471	rbast60a01	BY872997 390	0.0	326
3473	HVSMEl0021F14r2	572	0.0	537
3475	baal17p02	BJ471346 764	0.0	734
3476	HO15K23w	CK570175 796	0.0	751
3477	HVSMEl0012M08r2	574	0.0	538
3478	HD09H16w	CB865413 650	0.0	616
3479	rbags3h03	AV922284 717	0.0	673
3480	HVSMEn0017J11r2	562	0.0	428
3482	EBes01_SQ003_J17	BM099562 633	0.0	436
3483	rbaak30j14	BJ458084 662	0.0	500
3484	UCRHV18_06cb12_b1	CD663758 638	0.0	542
3486	HB17A10r	BU971240 567	0.0	542
3488	rbah21d03	AV835815 646	0.0	614
3489	HO10L14w	CK568654 774	0.0	491
3490	GBN004M12r	DN157908 334	1e-142	254
3491	HY07L20u	AL511337 541	0.0	521
3492	HO33P12w	DN185086 690	0.0	395
3493	HVSMEg0007E11r2	633	0.0	511
3494	bags36a23	BJ464797 669	0.0	571
3495	HF24A22r	BU990090 727	0.0	726
3496	HVSMEb0004F16r2	560	0.0	545
3497	S0000800078F12F1	AJ466960 619	0.0	563
3498	S0000800236C10F1	641	0.0	490
3499	bah53i05	BJ480659 680	0.0	612
3500	HH03N24w	CB862277 742	0.0	729
3503	HZ51I02r	CA025204 634	0.0	627
3505	S0000800062B01F1	AJ471149 683	0.0	683
3506	UCRHV18_03db10_b1	CD662961 879	0.0	805
3507	bags16a24	AV833589 704	0.0	662
3508	basd26e07	AV926970 676	0.0	495
3509
3510	EBes01_SQ003_O17	BM099676 383	0.0	358
3511	HC14P11w	CB870669 700	0.0	689
3512
3513	HB09H17w	BQ658360 571	0.0	535
3515	HV_CEb0016P12f2	543	0.0	514
3516	HD09K01w	CB865455 625	0.0	604
3517	rbags13a24	AV921831 696	0.0	660
3518	rbaal29b06	BJ475647 739	0.0	730
3519	HC12F09w	CB869744 724	0.0	652
3520	HI12J02w	CB860077 631	0.0	512
3521	HY10H12u	AL512124 447	1e-162	290
3522	rbags13g18	AV920333 665	0.0	634
3524	basd12p14	AV923399 681	0.0	660
3525	rbaak39l17	BJ546370 705	0.0	690
3527	baak42n10	BJ545045 762	0.0	754
3529	HO15N13w	CK570225 712	0.0	527
3530	HB02N22r	BU966954 434	0.0	355
3532	rbags30m21	BJ468029 702	0.0	694
3533	HM05P19w	CB880258 689	0.0	603
3534	HX07K01w	CB875215 691	0.0	671
3535	HX07M04w	CB875261 735	0.0	712
3536	GPN001D22u	DN160694 721	0.0	638
3538	rbags29o18	BJ467818 670	0.0	662
3539	HF16G10r	BU988005 748	0.0	747
3540	HX08G13w	CB875473 647	0.0	627
3543	S0001100112B05F1	AJ481336 664	0.0	544
3546	HX06D10w	CB874750 700	0.0	672
3547	HO25A21w	DN187816 835	0.0	790
3548	HI06F12w	CB858257 729	0.0	707
3549	HX08M03w	CB875585 602	0.0	324
3550
3551	HF01E01T	BQ464063 714	0.0	687
3552	Y14573_CDS-2	Y14573_C 1419	0.0	961
3554	HX07L24w	CB875258 740	0.0	724
3555	HU03A16u	BQ663537 598	0.0	511
3557	HVSMEg0010F24f2	637	0.0	565
3558	HZ52P22r	CA025733 573	0.0	569
3559	HO04J15w	CK566777 774	0.0	737
3561	HO32O06S	DN178710 697	0.0	695
3562	HO03N18w	CK566529 473	0.0	341
3563	EBem04_SQ003_J01	BM377577 626	0.0	565
3564	HA03J22r	BU976384 631	0.0	620
3565	rbaal17c06	BJ473806 680	0.0	660
3566	HVSMEl0011A18f	BI948854 460	0.0	390
3567	S0000800085C11F1	AJ468898 634	0.0	468
3568	rbasd27m17	AV928290 705	0.0	705
3569	S0000800222A02F1	AJ475228 574	0.0	432
3570	HX06B23w	CB874719 669	0.0	626
3571	HA04K15u	BQ656383 601	0.0	585
3572	HF11K18r	BU986388 727	0.0	720
3578	HO25G15w	DN187597 539	1e-141	254
3579
3580	rbags37i16	BJ550131 671	0.0	656
3581	HB20E12r	BU971991 666	0.0	554
3583	S0000800222E03F1	AJ475890 593	0.0	331
3584	HO38J16S	DN177124 730	0.0	715
3585	rbags15p06	AV920885 741	0.0	722
3587	HY07P17u	AL511414 456	0.0	440
3588	bags14f20	AV915426 698	0.0	693
3589	HL02G24w	CB882637 721	0.0	674
3590	HM14K01r	BU996750 515	0.0	484
3592	HO15F17w	CK570075 712	0.0	690
3593	HI01N10w	BQ660297 726	0.0	682
3594	HX02L13u	BQ665245 592	0.0	502
3595	HC06L18w	CB866571 677	0.0	677
3596
3598	rbags22a02	AV918719 653	0.0	369
3599	GBN006G05u	CX627810 193	6e-98	181
3600	HC10N06w	CB869261 476	0.0	446
3601	HF21K02r	BU989397 730	0.0	730
3602
3603	HV02A08r	BQ471307 571	2e-55	110
3604	rbags35p10	BJ467092 749	0.0	677
3608	S0001100118A03F1	AJ478234 613	0.0	608
3609	HZ47F19r	CA023771 549	5e-61	120
3610	baak42c09	BJ453220 787	0.0	743
3611	HO05N04w	CK567141 798	0.0	788
3612	HO37M22w	DN184189 778	0.0	687
3613	HA24E05r	BU981658 658	0.0	646
3614	HD09I11w	CB865426 775	0.0	752
3615	rbaak44g12	BJ461307 776	0.0	665
3617	HV11A09u	CA016008 590	0.0	559
3619	rbaal1g24	AV934735 704	0.0	633
3622	rbags9i01	AV920155 727	0.0	679
3623	S0001100060C09F1	AJ485646 568	0.0	554
3625	GAN005N22u	CX625966 686	0.0	662
3626
3627	rbart33b03	BY867727 570	0.0	411
3629	EBes01_SQ004_J17	BM099901 515	0.0	416
3630	bags36k14	BJ464938 710	0.0	701
3631	rbags15d16	AV920697 689	0.0	680
3633	S0000800035C11F1	AJ473903 518	0.0	400
3634	HC07M01y	CB872385 712	0.0	586
3635	GCN002M03u	DN157241 846	0.0	473
3636	EBem05_SQ003_G20	BM376855 521	0.0	498
3637	UCRHV18_06dh09_b1	CD663885 708	0.0	633
3639	rbaal2c06	AV934912 733	0.0	715
3640	rbaal2j11	AV935020 736	0.0	689
3643	HO25J05w	DN187551 725	0.0	701
3646	S0000800179E05F1	640	0.0	621
3648	HO01C11w	CK565686 537	0.0	516
3649	HA08I10u	BQ657405 730	0.0	695
3650	HB23K20r	BU973075 501	0.0	492
3651	EBes01_SQ002_I11	BM099201 657	0.0	641
3652
3653	HZ44P05r	CA022997 648	0.0	638
3654	HD03I24u	BQ658766 569	0.0	529
3655	HO26G20w	DN187335 790	0.0	765
3656	rbags35m11	BJ549901 736	0.0	732
3657	rbasd16j02	AV929785 661	0.0	644
3658	EBma08_SQ004_H10	BM371939 592	0.0	538
3659	HA05c09r	BQ458466 639	0.0	491
3660	rbah27n11	AV835979 660	0.0	640
3662	rbast14c12	BY870754 420	0.0	333
3664	S0000200063E05F1	AJ460461 643	0.0	622
3666	HA31H06r	BU983918 454	0.0	405
3667	HD06D11w	CB864468 740	0.0	712
3669	S0001100042E03F1	AJ484941 524	0.0	522
3670	HF16F10r	BU987984 759	0.0	754
3672	rbaal30h09	BJ475889 672	0.0	620
3674	baak21k13	BJ448903 596	0.0	534
3675	rbasd19c07	AV931256 598	0.0	555
3677	HX01N12w	BQ665025 765	0.0	738
3679
3680	EBem08_SQ003_L01	BM098652 185	6e-90	168
3681
3683	rbasd11i18	AV929248 708	0.0	678
3684	HX05P02w	CB874658 721	0.0	607
3685
3686	HP06J11T	CB877902 516	3e-39	83
3688	HB14O07r	BU970520 665	0.0	490
3689
[truncated: 40,087 more rows]

## Sheet: tBlastX_HarvEST35
Query name:	HarvEST35_tx_20	Hit description:	E-value	Score	HarvEST35_tx_e15	Hit description:	E-value	Score	HarvESt35_tx_e10	Hit description:	E-value	Score
25	AJ315794	AJ315794 845	0.0	948	AJ315794	AJ315794 845	0.0	948	AJ315794	AJ315794 845	0.0	948
60	GCN002K03u	DN157288 812	1e-166	1275	GCN002K03u	DN157288 812	1e-166	1275	GCN002K03u	DN157288 812	1e-166	1275
62	HA02G17u	BQ656722 633	1e-104	435	HA02G17u	BQ656722 633	1e-104	435	HA02G17u	BQ656722 633	1e-104	435
76	HVSMEg0009F12f2	653	1e-149	606	HVSMEg0009F12f2	653	1e-149	606	HVSMEg0009F12f2	653	1e-149	606
100	baak26k13	BJ449777 544	1e-101	406	baak26k13	BJ449777 544	1e-101	406	baak26k13	BJ449777 544	1e-101	406
106	HB10D17r	BU969001 636	1e-139	1073	HB10D17r	BU969001 636	1e-139	1073	HB10D17r	BU969001 636	1e-139	1073
108	GW001A01r	CX629966 779	1e-150	1152	GW001A01r	CX629966 779	1e-150	1152	GW001A01r	CX629966 779	1e-150	1152
113	HI07E19w	CB858507 742	1e-128	703	HI07E19w	CB858507 742	1e-128	703	HI07E19w	CB858507 742	1e-128	703
129	HVSMEf0009K16r2	577	1e-94	451	HVSMEf0009K16r2	577	1e-94	451	HVSMEf0009K16r2	577	1e-94	451
172	EBpi03_SQ002_D12	BM097981 307	6e-48	385	EBpi03_SQ002_D12	BM097981 307	6e-48	385	EBpi03_SQ002_D12	BM097981 307	6e-48	385
174	rbasd11l16	AV929298 697	1e-144	918	rbasd11l16	AV929298 697	1e-144	918	rbasd11l16	AV929298 697	1e-144	918
177	bags29o10	BJ462690 760	1e-177	1354	bags29o10	BJ462690 760	1e-177	1354	bags29o10	BJ462690 760	1e-177	1354
178	HU05M06u	CA005988 571	1e-106	835	HU05M06u	CA005988 571	1e-106	835	HU05M06u	CA005988 571	1e-106	835
181	HA24A17r	BU981581 427	3e-92	730	HA24A17r	BU981581 427	3e-92	730	HA24A17r	BU981581 427	3e-92	730
182	baal9i01	AV933815 793	1e-172	846	baal9i01	AV933815 793	1e-172	846	baal9i01	AV933815 793	1e-172	846
197	HX14M10r	CA032985 636	1e-132	423	HX14M10r	CA032985 636	1e-132	423	HX14M10r	CA032985 636	1e-132	423
201	HM08C22w	CB880907 730	1e-160	999	HM08C22w	CB880907 730	1e-160	999	HM08C22w	CB880907 730	1e-160	999
210	GCW003M13r	CX629891 760	1e-154	1184	GCW003M13r	CX629891 760	1e-154	1184	GCW003M13r	CX629891 760	1e-154	1184
217	rbags15k12	AV920810 792	0.0	1387	rbags15k12	AV920810 792	0.0	1387	rbags15k12	AV920810 792	0.0	1387
222	bags14c10	AV915376 774	1e-157	784	bags14c10	AV915376 774	1e-157	784	bags14c10	AV915376 774	1e-157	784
227	S0001100115G03F1	AJ481818 677	1e-155	1191	S0001100115G03F1	AJ481818 677	1e-155	1191	S0001100115G03F1	AJ481818 677	1e-155	1191
228	X56136	X56136 1526	0.0	930	X56136	X56136 1526	0.0	930	X56136	X56136 1526	0.0	930
241	HVSMEl0003G12f2	643	1e-129	554	HVSMEl0003G12f2	643	1e-129	554	HVSMEl0003G12f2	643	1e-129	554
243	rbah51a21	BJ484374 591	1e-118	919	rbah51a21	BJ484374 591	1e-118	919	rbah51a21	BJ484374 591	1e-118	919
248	rbart13a01	BY866149 612	1e-129	1002	rbart13a01	BY866149 612	1e-129	1002	rbart13a01	BY866149 612	1e-129	1002
250	rbah44l13	BJ483388 704	1e-160	1227	rbah44l13	BJ483388 704	1e-160	1227	rbah44l13	BJ483388 704	1e-160	1227
255	HX10C13w	CB876059 776	1e-169	1216	HX10C13w	CB876059 776	1e-169	1216	HX10C13w	CB876059 776	1e-169	1216
256	baak21n01	BJ448944 712	1e-161	1234	baak21n01	BJ448944 712	1e-161	1234	baak21n01	BJ448944 712	1e-161	1234
261	HVSMEg0006M14f	BG343800 558	1e-120	857	HVSMEg0006M14f	BG343800 558	1e-120	857	HVSMEg0006M14f	BG343800 558	1e-120	857
263	HO38B02S	DN177314 746	1e-149	817	HO38B02S	DN177314 746	1e-149	817	HO38B02S	DN177314 746	1e-149	817
267	HA26C01r	BU982306 471	1e-89	609	HA26C01r	BU982306 471	1e-89	609	HA26C01r	BU982306 471	1e-89	609
273	HX10N06w	CB876282 766	1e-153	1173	HX10N06w	CB876282 766	1e-153	1173	HX10N06w	CB876282 766	1e-153	1173
278	HVSMEl0002A04r2	496	5e-45	364	HVSMEl0002A04r2	496	5e-45	364	HVSMEl0002A04r2	496	5e-45	364
282	HX09F08w	CB875781 770	1e-161	643	HX09F08w	CB875781 770	1e-161	643	HX09F08w	CB875781 770	1e-161	643
285	HC12D07w	CB869702 626	1e-125	974	HC12D07w	CB869702 626	1e-125	974	HC12D07w	CB869702 626	1e-125	974
286	rbasd13f02	AV927933 757	1e-151	1164	rbasd13f02	AV927933 757	1e-151	1164	rbasd13f02	AV927933 757	1e-151	1164
288	baal8d01	AV933701 511	4e-98	773	baal8d01	AV933701 511	4e-98	773	baal8d01	AV933701 511	4e-98	773
302	HC06M16y	CB872159 741	1e-164	1254	HC06M16y	CB872159 741	1e-164	1254	HC06M16y	CB872159 741	1e-164	1254
307	HB30A06r	BU975076 513	1e-97	709	HB30A06r	BU975076 513	1e-97	709	HB30A06r	BU975076 513	1e-97	709
313	HA28K11r	BU983132 482	1e-100	789	HA28K11r	BU983132 482	1e-100	789	HA28K11r	BU983132 482	1e-100	789
316	HA02k11r	BQ458986 692	1e-140	703	HA02k11r	BQ458986 692	1e-140	703	HA02k11r	BQ458986 692	1e-140	703
318	HD04E06u	BQ658621 652	1e-135	766	HD04E06u	BQ658621 652	1e-135	766	HD04E06u	BQ658621 652	1e-135	766
319	bags13m11	AV915297 752	1e-159	1216	bags13m11	AV915297 752	1e-159	1216	bags13m11	AV915297 752	1e-159	1216
326	HO31P15w	DN185689 751	1e-157	1205	HO31P15w	DN185689 751	1e-157	1205	HO31P15w	DN185689 751	1e-157	1205
335	HA11L04u	BU977590 360	2e-50	427	HA11L04u	BU977590 360	2e-50	427	HA11L04u	BU977590 360	2e-50	427
336	HVSMEf0009K16r2	577	1e-100	451	HVSMEf0009K16r2	577	1e-100	451	HVSMEf0009K16r2	577	1e-100	451
353	rbaal38f22	BJ477327 691	1e-152	1168	rbaal38f22	BJ477327 691	1e-152	1168	rbaal38f22	BJ477327 691	1e-152	1168
355	rbags19e08	AV921973 738	1e-151	1108	rbags19e08	AV921973 738	1e-151	1108	rbags19e08	AV921973 738	1e-151	1108
357	rbah41o21	BJ482883 734	1e-171	1306	rbah41o21	BJ482883 734	1e-171	1306	rbah41o21	BJ482883 734	1e-171	1306
359	HU11H05r	CA008590 642	1e-143	1107	HU11H05r	CA008590 642	1e-143	1107	HU11H05r	CA008590 642	1e-143	1107
362	UCRHV18_05bb09_b1	CD663374 840	0.0	1386	UCRHV18_05bb09_b1	CD663374 840	0.0	1386	UCRHV18_05bb09_b1	CD663374 840	0.0	1386
365	HX01L16w	BQ664997 636	1e-130	938	HX01L16w	BQ664997 636	1e-130	938	HX01L16w	BQ664997 636	1e-130	938
368	HW09E18V	AL505710 526	1e-108	718	HW09E18V	AL505710 526	1e-108	718	HW09E18V	AL505710 526	1e-108	718
369	bah55b12	BJ480034 724	1e-135	1067	bah55b12	BJ480034 724	1e-135	1067	bah55b12	BJ480034 724	1e-135	1067
371	HC12A15w	CB869641 697	1e-156	1199	HC12A15w	CB869641 697	1e-156	1199	HC12A15w	CB869641 697	1e-156	1199
372	baak19k05	BJ448360 795	1e-158	808	baak19k05	BJ448360 795	1e-158	808	baak19k05	BJ448360 795	1e-158	808
375	UCRHV18_01dh05_b1	CD662377 714	1e-151	1165	UCRHV18_01dh05_b1	CD662377 714	1e-151	1165	UCRHV18_01dh05_b1	CD662377 714	1e-151	1165
376	HO04P08w	CK566887 744	1e-137	1057	HO04P08w	CK566887 744	1e-137	1057	HO04P08w	CK566887 744	1e-137	1057
377	HF08P21r	BU985908 696	1e-144	805	HF08P21r	BU985908 696	1e-144	805	HF08P21r	BU985908 696	1e-144	805
378									EBes01_SQ002_C16	BI780775 502	5e-11	110
381	EBro01_SQ005_J03	BQ762206 743	1e-168	1283	EBro01_SQ005_J03	BQ762206 743	1e-168	1283	EBro01_SQ005_J03	BQ762206 743	1e-168	1283
385	HH05B03w	CB861623 774	1e-139	451	HH05B03w	CB861623 774	1e-139	451	HH05B03w	CB861623 774	1e-139	451
400	HA07c05r	BQ460130 666	1e-151	1161	HA07c05r	BQ460130 666	1e-151	1161	HA07c05r	BQ460130 666	1e-151	1161
405	EBro08_SQ006_G03	BQ766447 723	1e-164	1258	EBro08_SQ006_G03	BQ766447 723	1e-164	1258	EBro08_SQ006_G03	BQ766447 723	1e-164	1258
408	HB10P01r	BU969232 563	1e-109	858	HB10P01r	BU969232 563	1e-109	858	HB10P01r	BU969232 563	1e-109	858
410
411	bags18j17	AV917362 725	1e-168	1284	bags18j17	AV917362 725	1e-168	1284	bags18j17	AV917362 725	1e-168	1284
415	HO07K15w	CK567715 704	1e-160	1227	HO07K15w	CK567715 704	1e-160	1227	HO07K15w	CK567715 704	1e-160	1227
420	HO07C20w	CK567570 825	0.0	1458	HO07C20w	CK567570 825	0.0	1458	HO07C20w	CK567570 825	0.0	1458
423	HO24P06w	DN187786 763	1e-153	614	HO24P06w	DN187786 763	1e-153	614	HO24P06w	DN187786 763	1e-153	614
433	HZ61L09r	CA028346 653	1e-133	1021	HZ61L09r	CA028346 653	1e-133	1021	HZ61L09r	CA028346 653	1e-133	1021
434	HO01G17w	CK565764 769	1e-144	632	HO01G17w	CK565764 769	1e-144	632	HO01G17w	CK565764 769	1e-144	632
436	HO16E08w	DN189892 757	1e-169	945	HO16E08w	DN189892 757	1e-169	945	HO16E08w	DN189892 757	1e-169	945
437	rbaal16m21	BJ477298 708	1e-153	1179	rbaal16m21	BJ477298 708	1e-153	1179	rbaal16m21	BJ477298 708	1e-153	1179
440	X77575	X77575 1058	0.0	852	X77575	X77575 1058	0.0	852	X77575	X77575 1058	0.0	852
441	HH02N04w	CB862288 701	1e-157	984	HH02N04w	CB862288 701	1e-157	984	HH02N04w	CB862288 701	1e-157	984
445	rbah29h21	AV836016 663	1e-144	1103	rbah29h21	AV836016 663	1e-144	1103	rbah29h21	AV836016 663	1e-144	1103
448	HO10H24w	CK568580 735	1e-156	1199	HO10H24w	CK568580 735	1e-156	1199	HO10H24w	CK568580 735	1e-156	1199
449	HA27A24r	BU982606 627	1e-132	1025	HA27A24r	BU982606 627	1e-132	1025	HA27A24r	BU982606 627	1e-132	1025
453	HA09G06u	BQ657180 734	1e-165	1262	HA09G06u	BQ657180 734	1e-165	1262	HA09G06u	BQ657180 734	1e-165	1262
454	baak39f10	BJ452524 659	1e-143	1107	baak39f10	BJ452524 659	1e-143	1107	baak39f10	BJ452524 659	1e-143	1107
456	HI12C18w	CB859965 648	1e-123	865	HI12C18w	CB859965 648	1e-123	865	HI12C18w	CB859965 648	1e-123	865
459	HC14A23w	CB870342 755	1e-163	1251	HC14A23w	CB870342 755	1e-163	1251	HC14A23w	CB870342 755	1e-163	1251
466	HD06C18w	CB864454 717	1e-157	1205	HD06C18w	CB864454 717	1e-157	1205	HD06C18w	CB864454 717	1e-157	1205
469	rbah22l04	AV944631 680	1e-143	955	rbah22l04	AV944631 680	1e-143	955	rbah22l04	AV944631 680	1e-143	955
470	GCA001O09x	DN156193 676	1e-143	1106	GCA001O09x	DN156193 676	1e-143	1106	GCA001O09x	DN156193 676	1e-143	1106
471	bah62a10	BJ481821 734	1e-138	583	bah62a10	BJ481821 734	1e-138	583	bah62a10	BJ481821 734	1e-138	583
473	HX07E17w	CB875106 727	1e-137	706	HX07E17w	CB875106 727	1e-137	706	HX07E17w	CB875106 727	1e-137	706
474	AJ277799	AJ277799 1000	0.0	1063	AJ277799	AJ277799 1000	0.0	1063	AJ277799	AJ277799 1000	0.0	1063
475	bags30j12	BJ463809 725	1e-168	1278	bags30j12	BJ463809 725	1e-168	1278	bags30j12	BJ463809 725	1e-168	1278
476	HZ65M21r	CA029645 705	1e-105	494	HZ65M21r	CA029645 705	1e-105	494	HZ65M21r	CA029645 705	1e-105	494
479	HO34J14S	DN178097 771	1e-165	1264	HO34J14S	DN178097 771	1e-165	1264	HO34J14S	DN178097 771	1e-165	1264
483	HC15J10w	CB870893 754	1e-174	1327	HC15J10w	CB870893 754	1e-174	1327	HC15J10w	CB870893 754	1e-174	1327
486	HF01L16w	BQ659791 706	1e-152	1170	HF01L16w	BQ659791 706	1e-152	1170	HF01L16w	BQ659791 706	1e-152	1170
488	HB04K13r	BU967553 723	1e-133	660	HB04K13r	BU967553 723	1e-133	660	HB04K13r	BU967553 723	1e-133	660
490	HD05M21w	CB864336 678	1e-150	1154	HD05M21w	CB864336 678	1e-150	1154	HD05M21w	CB864336 678	1e-150	1154
496	rbasd15b19	AV928625 711	1e-167	1280	rbasd15b19	AV928625 711	1e-167	1280	rbasd15b19	AV928625 711	1e-167	1280
497	UCRHV18_03cd10_b1	CD662913 856	1e-174	914	UCRHV18_03cd10_b1	CD662913 856	1e-174	914	UCRHV18_03cd10_b1	CD662913 856	1e-174	914
499	HA12K02u	BU978127 434	2e-88	638	HA12K02u	BU978127 434	2e-88	638	HA12K02u	BU978127 434	2e-88	638
504	HO07B14w	CK567545 749	0.0	1381	HO07B14w	CK567545 749	0.0	1381	HO07B14w	CK567545 749	0.0	1381
506	bags23m14	AV913926 681	1e-161	1238	bags23m14	AV913926 681	1e-161	1238	bags23m14	AV913926 681	1e-161	1238
511	HY03F14u	AL509937 560	1e-120	933	HY03F14u	AL509937 560	1e-120	933	HY03F14u	AL509937 560	1e-120	933
513	rbah19m11	AV944021 739	1e-163	943	rbah19m11	AV944021 739	1e-163	943	rbah19m11	AV944021 739	1e-163	943
514	HO01B13w	CK565668 727	1e-164	1257	HO01B13w	CK565668 727	1e-164	1257	HO01B13w	CK565668 727	1e-164	1257
517	HA20H21r	BU980377 483	1e-105	828	HA20H21r	BU980377 483	1e-105	828	HA20H21r	BU980377 483	1e-105	828
520	bags22k10	AV913597 752	1e-175	1335	bags22k10	AV913597 752	1e-175	1335	bags22k10	AV913597 752	1e-175	1335
525	HVSMEa0021G20f	BG299696 647	1e-113	883	HVSMEa0021G20f	BG299696 647	1e-113	883	HVSMEa0021G20f	BG299696 647	1e-113	883
529	HO10L09w	CK568651 786	1e-174	1330	HO10L09w	CK568651 786	1e-174	1330	HO10L09w	CK568651 786	1e-174	1330
532	HD06K05w	CB864599 754	1e-159	1216	HD06K05w	CB864599 754	1e-159	1216	HD06K05w	CB864599 754	1e-159	1216
534	AF082346	AF082346 1484	0.0	541	AF082346	AF082346 1484	0.0	541	AF082346	AF082346 1484	0.0	541
536	X62724	X62724 785	1e-155	1193	X62724	X62724 785	1e-155	1193	X62724	X62724 785	1e-155	1193
537	HC08F01w	CB868440 782	1e-180	1374	HC08F01w	CB868440 782	1e-180	1374	HC08F01w	CB868440 782	1e-180	1374
540	rbags10b11	AV917482 701	1e-133	744	rbags10b11	AV917482 701	1e-133	744	rbags10b11	AV917482 701	1e-133	744
541	HO24J02w	DN187872 743	1e-164	1255	HO24J02w	DN187872 743	1e-164	1255	HO24J02w	DN187872 743	1e-164	1255
542	HM09I06w	CB881342 482	1e-51	218	HM09I06w	CB881342 482	1e-51	218	HM09I06w	CB881342 482	1e-51	218
544	UCRHV18_05bc12_b1	CD663389 832	0.0	1415	UCRHV18_05bc12_b1	CD663389 832	0.0	1415	UCRHV18_05bc12_b1	CD663389 832	0.0	1415
545	bags15e05	AV915600 687	2.33e-156	1127	bags15e05	AV915600 687	2.33e-156	1127	bags15e05	AV915600 687	2.33e-156	1127
547	HF15I24r	BU987716 682	1e-162	1246	HF15I24r	BU987716 682	1e-162	1246	HF15I24r	BU987716 682	1e-162	1246
549	HA06J18u	BQ657883 630	1e-136	1049	HA06J18u	BQ657883 630	1e-136	1049	HA06J18u	BQ657883 630	1e-136	1049
553	HVSMEl0002A04r2	496	1e-67	555	HVSMEl0002A04r2	496	1e-67	555	HVSMEl0002A04r2	496	1e-67	555
554	HX05D21w	CB874428 739	1e-166	1270	HX05D21w	CB874428 739	1e-166	1270	HX05D21w	CB874428 739	1e-166	1270
556	HO23E06S	DN181821 715	1e-164	1255	HO23E06S	DN181821 715	1e-164	1255	HO23E06S	DN181821 715	1e-164	1255
558	S0000800074D11F1	649	1e-142	1095	S0000800074D11F1	649	1e-142	1095	S0000800074D11F1	649	1e-142	1095
559	HH02B21w	CB861119 690	1e-153	1173	HH02B21w	CB861119 690	1e-153	1173	HH02B21w	CB861119 690	1e-153	1173
560	HF06K20r	BU985283 520	2e-70	407	HF06K20r	BU985283 520	2e-70	407	HF06K20r	BU985283 520	2e-70	407
567	S0000800235F07F1	AJ474335 540	1e-111	868	S0000800235F07F1	AJ474335 540	1e-111	868	S0000800235F07F1	AJ474335 540	1e-111	868
571	HH05L21w	CB860714 741	1e-150	1137	HH05L21w	CB860714 741	1e-150	1137	HH05L21w	CB860714 741	1e-150	1137
574	bags32b09	BJ463480 741	1e-144	717	bags32b09	BJ463480 741	1e-144	717	bags32b09	BJ463480 741	1e-144	717
576	HF19E05r	BU988954 698	1e-162	1243	HF19E05r	BU988954 698	1e-162	1243	HF19E05r	BU988954 698	1e-162	1243
577	HA21F03r	BU980661 560	1e-86	593	HA21F03r	BU980661 560	1e-86	593	HA21F03r	BU980661 560	1e-86	593
583	HX11N10w	CB876619 710	1e-155	1192	HX11N10w	CB876619 710	1e-155	1192	HX11N10w	CB876619 710	1e-155	1192
584	HA27B11r	BU982617 428	3e-92	730	HA27B11r	BU982617 428	3e-92	730	HA27B11r	BU982617 428	3e-92	730
586	HF01P11w	BQ659862 747	1e-154	1184	HF01P11w	BQ659862 747	1e-154	1184	HF01P11w	BQ659862 747	1e-154	1184
587	HT06J17r	CA012839 686	1e-133	596	HT06J17r	CA012839 686	1e-133	596	HT06J17r	CA012839 686	1e-133	596
591	HA12J05r	BU978098 657	1e-141	1086	HA12J05r	BU978098 657	1e-141	1086	HA12J05r	BU978098 657	1e-141	1086
595	HV14J20u	CA017163 551	1e-117	917	HV14J20u	CA017163 551	1e-117	917	HV14J20u	CA017163 551	1e-117	917
597	EBro07_SQ002_H07	BI778181 611	1e-134	1037	EBro07_SQ002_H07	BI778181 611	1e-134	1037	EBro07_SQ002_H07	BI778181 611	1e-134	1037
604					HI08M16r	BU997712 653	7e-18	147	HI08M16r	BU997712 653	7e-18	147
615	X62388	X62388 1361	0.0	1891	X62388	X62388 1361	0.0	1891	X62388	X62388 1361	0.0	1891
616	HO33E23S	DN178465 761	1e-154	1038	HO33E23S	DN178465 761	1e-154	1038	HO33E23S	DN178465 761	1e-154	1038
617	HA27P07r	BU982906 683	1e-136	1053	HA27P07r	BU982906 683	1e-136	1053	HA27P07r	BU982906 683	1e-136	1053
619	HVSMEl0002A04r2	496	2e-53	453	HVSMEl0002A04r2	496	2e-53	453	HVSMEl0002A04r2	496	2e-53	453
620	rbaal9k17	AV937196 734	1e-165	1263	rbaal9k17	AV937196 734	1e-165	1263	rbaal9k17	AV937196 734	1e-165	1263
622	HO03I04w	CK566421 714	1e-161	1237	HO03I04w	CK566421 714	1e-161	1237	HO03I04w	CK566421 714	1e-161	1237
623	HY05G05T	AL507090 691	1e-142	1097	HY05G05T	AL507090 691	1e-142	1097	HY05G05T	AL507090 691	1e-142	1097
624	Y14200	Y14200 1155	0.0	1655	Y14200	Y14200 1155	0.0	1655	Y14200	Y14200 1155	0.0	1655
626	HO04K04w	CK566790 773	1e-175	1339	HO04K04w	CK566790 773	1e-175	1339	HO04K04w	CK566790 773	1e-175	1339
628	HD01M11w	BQ659151 703	1e-158	1210	HD01M11w	BQ659151 703	1e-158	1210	HD01M11w	BQ659151 703	1e-158	1210
630	S0000800151B06F1	AJ469192 653	1e-152	1166	S0000800151B06F1	AJ469192 653	1e-152	1166	S0000800151B06F1	AJ469192 653	1e-152	1166
631	AF082346	AF082346 1484	0.0	759	AF082346	AF082346 1484	0.0	759	AF082346	AF082346 1484	0.0	759
633	rbasd15f20	AV928700 706	1e-160	1229	rbasd15f20	AV928700 706	1e-160	1229	rbasd15f20	AV928700 706	1e-160	1229
636	HJ01G23x	CB882926 650	1e-129	997	HJ01G23x	CB882926 650	1e-129	997	HJ01G23x	CB882926 650	1e-129	997
639	HO02C01S	CD054206 624	1e-141	1079	HO02C01S	CD054206 624	1e-141	1079	HO02C01S	CD054206 624	1e-141	1079
646	HV_CEb0023G05f	BE559278 491	1e-99	788	HV_CEb0023G05f	BE559278 491	1e-99	788	HV_CEb0023G05f	BE559278 491	1e-99	788
648	HA30N24r	BU983733 435	4e-82	657	HA30N24r	BU983733 435	4e-82	657	HA30N24r	BU983733 435	4e-82	657
649	EBro03_SQ008_M22	BQ766056 656	1e-139	1027	EBro03_SQ008_M22	BQ766056 656	1e-139	1027	EBro03_SQ008_M22	BQ766056 656	1e-139	1027
650	HH03N16w	CB860959 757	1e-177	1349	HH03N16w	CB860959 757	1e-177	1349	HH03N16w	CB860959 757	1e-177	1349
651	HM07H24w	CB880700 701	1e-139	1073	HM07H24w	CB880700 701	1e-139	1073	HM07H24w	CB880700 701	1e-139	1073
652	HB06D23r	BU968048 320	2e-49	424	HB06D23r	BU968048 320	2e-49	424	HB06D23r	BU968048 320	2e-49	424
653	HM07H18w	CB880694 705	1e-159	1219	HM07H18w	CB880694 705	1e-159	1219	HM07H18w	CB880694 705	1e-159	1219
654	rbah58c05	BJ485695 702	1e-153	1176	rbah58c05	BJ485695 702	1e-153	1176	rbah58c05	BJ485695 702	1e-153	1176
657	bags28p15	BJ462527 730	1e-148	1138	bags28p15	BJ462527 730	1e-148	1138	bags28p15	BJ462527 730	1e-148	1138
659					HM09I06w	CB881342 482	7e-16	179	HM09I06w	CB881342 482	7e-16	179
665	HD07H23w	CB864853 678	1e-127	986	HD07H23w	CB864853 678	1e-127	986	HD07H23w	CB864853 678	1e-127	986
667	rbaak4p07	AV912712 565	1e-128	985	rbaak4p07	AV912712 565	1e-128	985	rbaak4p07	AV912712 565	1e-128	985
668	HI14P20r	BU999596 651	1e-139	1071	HI14P20r	BU999596 651	1e-139	1071	HI14P20r	BU999596 651	1e-139	1071
669	HI05K24r	BQ463551 670	1e-147	1131	HI05K24r	BQ463551 670	1e-147	1131	HI05K24r	BQ463551 670	1e-147	1131
676	S0000800165H08F1	AJ471656 682	1e-142	1094	S0000800165H08F1	AJ471656 682	1e-142	1094	S0000800165H08F1	AJ471656 682	1e-142	1094
678	HX08A07w	CB875344 665	1e-123	955	HX08A07w	CB875344 665	1e-123	955	HX08A07w	CB875344 665	1e-123	955
680	HM11K02w	CB882021 701	1e-141	791	HM11K02w	CB882021 701	1e-141	791	HM11K02w	CB882021 701	1e-141	791
683	HY04F11T	AL506819 657	1e-141	1091	HY04F11T	AL506819 657	1e-141	1091	HY04F11T	AL506819 657	1e-141	1091
685	bags36i24	BJ464916 679	4e-66	549	bags36i24	BJ464916 679	4e-66	549	bags36i24	BJ464916 679	4e-66	549
686	HF04K06r	BU984668 715	1e-160	1106	HF04K06r	BU984668 715	1e-160	1106	HF04K06r	BU984668 715	1e-160	1106
687	HM08B08w	CB880873 711	1e-150	1118	HM08B08w	CB880873 711	1e-150	1118	HM08B08w	CB880873 711	1e-150	1118
688	HA22J02r	BU981074 681	1e-112	627	HA22J02r	BU981074 681	1e-112	627	HA22J02r	BU981074 681	1e-112	627
690	bags23e05	AV913780 750	1e-138	945	bags23e05	AV913780 750	1e-138	945	bags23e05	AV913780 750	1e-138	945
692	HD08G12w	CB865091 589	1e-109	667	HD08G12w	CB865091 589	1e-109	667	HD08G12w	CB865091 589	1e-109	667
700	HO14N09w	CK569917 656	1e-142	847	HO14N09w	CK569917 656	1e-142	847	HO14N09w	CK569917 656	1e-142	847
703	HC14N09y	CB874087 663	1e-138	1063	HC14N09y	CB874087 663	1e-138	1063	HC14N09y	CB874087 663	1e-138	1063
704	S0000700018A01F1	AJ464440 657	1e-133	1028	S0000700018A01F1	AJ464440 657	1e-133	1028	S0000700018A01F1	AJ464440 657	1e-133	1028
707	HA03P05u	BU976585 582	1e-107	504	HA03P05u	BU976585 582	1e-107	504	HA03P05u	BU976585 582	1e-107	504
708	HA02c03r	BQ459164 667	1e-128	997	HA02c03r	BQ459164 667	1e-128	997	HA02c03r	BQ459164 667	1e-128	997
710	baak24e17	BJ545266 713	1e-174	1330	baak24e17	BJ545266 713	1e-174	1330	baak24e17	BJ545266 713	1e-174	1330
711	HO05N11w	CK567147 781	1e-179	1368	HO05N11w	CK567147 781	1e-179	1368	HO05N11w	CK567147 781	1e-179	1368
712	GNW001E17r	CX630640 745	1e-170	1297	GNW001E17r	CX630640 745	1e-170	1297	GNW001E17r	CX630640 745	1e-170	1297
714	HC06C05w	CB866773 705	1e-172	1312	HC06C05w	CB866773 705	1e-172	1312	HC06C05w	CB866773 705	1e-172	1312
717	HM07J15w	CB880722 596	1e-105	828	HM07J15w	CB880722 596	1e-105	828	HM07J15w	CB880722 596	1e-105	828
720	HO38H01w	DN184053 792	1e-172	1314	HO38H01w	DN184053 792	1e-172	1314	HO38H01w	DN184053 792	1e-172	1314
722	HA29N06r	BU983461 724	1e-152	1164	HA29N06r	BU983461 724	1e-152	1164	HA29N06r	BU983461 724	1e-152	1164
723	HH02B02w	CB861142 731	1e-136	558	HH02B02w	CB861142 731	1e-136	558	HH02B02w	CB861142 731	1e-136	558
727	rbaal5m06	AV936748 752	1e-163	1251	rbaal5m06	AV936748 752	1e-163	1251	rbaal5m06	AV936748 752	1e-163	1251
731	HVSMEb0002A14f	BF627031 633	1e-128	989	HVSMEb0002A14f	BF627031 633	1e-128	989	HVSMEb0002A14f	BF627031 633	1e-128	989
735	rbags20e14	AV833983 690	1e-141	1028	rbags20e14	AV833983 690	1e-141	1028	rbags20e14	AV833983 690	1e-141	1028
736	EBem04_SQ001_J05b	664	1e-111	599	EBem04_SQ001_J05b	664	1e-111	599	EBem04_SQ001_J05b	664	1e-111	599
737	HJ01K12x	CB882972 739	1e-169	1292	HJ01K12x	CB882972 739	1e-169	1292	HJ01K12x	CB882972 739	1e-169	1292
739	HI12A14w	CB859928 705	1e-148	1141	HI12A14w	CB859928 705	1e-148	1141	HI12A14w	CB859928 705	1e-148	1141
740	bags39k09	BJ465391 754	0.0	891	bags39k09	BJ465391 754	0.0	891	bags39k09	BJ465391 754	0.0	891
741	GAN007J08u	CX626463 404	2e-87	700	GAN007J08u	CX626463 404	2e-87	700	GAN007J08u	CX626463 404	2e-87	700
743	rbaal29j12	BJ475697 697	1e-133	1018	rbaal29j12	BJ475697 697	1e-133	1018	rbaal29j12	BJ475697 697	1e-133	1018
745	HF19K18r	BU989067 693	1e-148	1140	HF19K18r	BU989067 693	1e-148	1140	HF19K18r	BU989067 693	1e-148	1140
757									bags23h19	AV834465 710	9e-13	96
758	HC09A17w	CB868672 491	4e-91	723	HC09A17w	CB868672 491	4e-91	723	HC09A17w	CB868672 491	4e-91	723
760	HM11E06w	CB881909 681	1e-131	613	HM11E06w	CB881909 681	1e-131	613	HM11E06w	CB881909 681	1e-131	613
766	bags13c10	AV915161 749	1e-165	1264	bags13c10	AV915161 749	1e-165	1264	bags13c10	AV915161 749	1e-165	1264
768	HI12A08w	CB859923 790	1e-177	933	HI12A08w	CB859923 790	1e-177	933	HI12A08w	CB859923 790	1e-177	933
772	HX04E17u	BQ665587 620	1e-137	1060	HX04E17u	BQ665587 620	1e-137	1060	HX04E17u	BQ665587 620	1e-137	1060
775	rbah34p06	AV946750 734	1e-165	1264	rbah34p06	AV946750 734	1e-165	1264	rbah34p06	AV946750 734	1e-165	1264
776	HA06D18u	BQ657969 679	1e-157	1207	HA06D18u	BQ657969 679	1e-157	1207	HA06D18u	BQ657969 679	1e-157	1207
777	bags29b12	BJ462551 752	1e-171	1310	bags29b12	BJ462551 752	1e-171	1310	bags29b12	BJ462551 752	1e-171	1310
779	HB09K08w	BQ658324 687	1e-117	600	HB09K08w	BQ658324 687	1e-117	600	HB09K08w	BQ658324 687	1e-117	600
783	HA02K13u	BQ656657 669	1e-149	1143	HA02K13u	BQ656657 669	1e-149	1143	HA02K13u	BQ656657 669	1e-149	1143
784	bah50d03	BJ479351 672	1e-117	522	bah50d03	BJ479351 672	1e-117	522	bah50d03	BJ479351 672	1e-117	522
786	HH02M24w	CB861300 698	1e-154	1186	HH02M24w	CB861300 698	1e-154	1186	HH02M24w	CB861300 698	1e-154	1186
788	HD09H10w	CB865407 739	1e-159	1219	HD09H10w	CB865407 739	1e-159	1219	HD09H10w	CB865407 739	1e-159	1219
791	EBma03_SQ003_J13	BM374082 591	1e-123	956	EBma03_SQ003_J13	BM374082 591	1e-123	956	EBma03_SQ003_J13	BM374082 591	1e-123	956
792	HF19A05r	BU988886 662	1e-152	872	HF19A05r	BU988886 662	1e-152	872	HF19A05r	BU988886 662	1e-152	872
794	HI12G12w	CB860032 730	1e-157	1204	HI12G12w	CB860032 730	1e-157	1204	HI12G12w	CB860032 730	1e-157	1204
795	bags8c17	AV833402 729	1e-152	1170	bags8c17	AV833402 729	1e-152	1170	bags8c17	AV833402 729	1e-152	1170
796	EBro08_SQ006_E13	BQ766588 660	1e-149	1145	EBro08_SQ006_E13	BQ766588 660	1e-149	1145	EBro08_SQ006_E13	BQ766588 660	1e-149	1145
797	rbaet91e11	BY865168 394	2e-74	370	rbaet91e11	BY865168 394	2e-74	370	rbaet91e11	BY865168 394	2e-74	370
800	bags5d13	AV914218 708	1e-161	1232	bags5d13	AV914218 708	1e-161	1232	bags5d13	AV914218 708	1e-161	1232
801	HO05C10w	CK566943 808	0.0	1420	HO05C10w	CK566943 808	0.0	1420	HO05C10w	CK566943 808	0.0	1420
803	rbastl31d03	BY876344 515	1e-106	832	rbastl31d03	BY876344 515	1e-106	832	rbastl31d03	BY876344 515	1e-106	832
805	rbasd2j05	AV927562 703	1e-157	1187	rbasd2j05	AV927562 703	1e-157	1187	rbasd2j05	AV927562 703	1e-157	1187
806	HC15J01w	CB870885 667	1e-142	1045	HC15J01w	CB870885 667	1e-142	1045	HC15J01w	CB870885 667	1e-142	1045
808	HB09K11w	BQ658315 729	1e-162	1238	HB09K11w	BQ658315 729	1e-162	1238	HB09K11w	BQ658315 729	1e-162	1238
811	HB105F11_SK	BM817416 659	1e-135	1044	HB105F11_SK	BM817416 659	1e-135	1044	HB105F11_SK	BM817416 659	1e-135	1044
816	Z34268	Z34268 1606	0.0	1398	Z34268	Z34268 1606	0.0	1398	Z34268	Z34268 1606	0.0	1398
817	bags25f05	BJ462999 686	1e-152	1173	bags25f05	BJ462999 686	1e-152	1173	bags25f05	BJ462999 686	1e-152	1173
819	HX07N07w	CB875283 756	1e-157	633	HX07N07w	CB875283 756	1e-157	633	HX07N07w	CB875283 756	1e-157	633
820	S0000800234H03F1	AJ474594 553	1e-125	974	S0000800234H03F1	AJ474594 553	1e-125	974	S0000800234H03F1	AJ474594 553	1e-125	974
825	HU09I04r	CA007962 723	1e-150	980	HU09I04r	CA007962 723	1e-150	980	HU09I04r	CA007962 723	1e-150	980
827	HO03M05w	CK566499 745	1e-155	633	HO03M05w	CK566499 745	1e-155	633	HO03M05w	CK566499 745	1e-155	633
830	HX09O19w	CB875983 773	1e-176	1346	HX09O19w	CB875983 773	1e-176	1346	HX09O19w	CB875983 773	1e-176	1346
832
836	baak21f10	BJ448813 731	1e-161	1197	baak21f10	BJ448813 731	1e-161	1197	baak21f10	BJ448813 731	1e-161	1197
840	bags39l06	BJ465406 762	1e-175	1050	bags39l06	BJ465406 762	1e-175	1050	bags39l06	BJ465406 762	1e-175	1050
844	HO34H01S	DN178052 700	1e-161	1232	HO34H01S	DN178052 700	1e-161	1232	HO34H01S	DN178052 700	1e-161	1232
845	HO04L03w	CK566807 776	1e-167	1020	HO04L03w	CK566807 776	1e-167	1020	HO04L03w	CK566807 776	1e-167	1020
848	bags5k22	AV914326 737	1e-169	1294	bags5k22	AV914326 737	1e-169	1294	bags5k22	AV914326 737	1e-169	1294
849	HO14D10w	CK569721 718	1e-139	969	HO14D10w	CK569721 718	1e-139	969	HO14D10w	CK569721 718	1e-139	969
851	HD10F24w	CB865688 687	1e-155	1192	HD10F24w	CB865688 687	1e-155	1192	HD10F24w	CB865688 687	1e-155	1192
853	bah33f16	AV941412 708	1e-173	1319	bah33f16	AV941412 708	1e-173	1319	bah33f16	AV941412 708	1e-173	1319
854	U84269	U84269 1057	0.0	1651	U84269	U84269 1057	0.0	1651	U84269	U84269 1057	0.0	1651
855	HO33G17S	DN178408 732	1e-170	1298	HO33G17S	DN178408 732	1e-170	1298	HO33G17S	DN178408 732	1e-170	1298
856	S0000800071D12F1	AJ473679 508	6e-75	608	S0000800071D12F1	AJ473679 508	6e-75	608	S0000800071D12F1	AJ473679 508	6e-75	608
857	S0000800201C03F1	AJ468871 634	1e-147	1133	S0000800201C03F1	AJ468871 634	1e-147	1133	S0000800201C03F1	AJ468871 634	1e-147	1133
861	rbags30l17	BJ468013 705	1e-160	1229	rbags30l17	BJ468013 705	1e-160	1229	rbags30l17	BJ468013 705	1e-160	1229
865	HO12L11w	CK569264 793	1e-160	1223	HO12L11w	CK569264 793	1e-160	1223	HO12L11w	CK569264 793	1e-160	1223
866	HM08F05w	CB880950 672	1e-142	979	HM08F05w	CB880950 672	1e-142	979	HM08F05w	CB880950 672	1e-142	979
869	S0000800063H07F1	AJ470712 675	1e-153	1176	S0000800063H07F1	AJ470712 675	1e-153	1176	S0000800063H07F1	AJ470712 675	1e-153	1176
870	HO01B09w	CK565665 754	1e-158	1214	HO01B09w	CK565665 754	1e-158	1214	HO01B09w	CK565665 754	1e-158	1214
873	HA16G21r	BU979521 378	4e-75	608	HA16G21r	BU979521 378	4e-75	608	HA16G21r	BU979521 378	4e-75	608
875	S0000800147A08F1	AJ476194 600	1e-130	1005	S0000800147A08F1	AJ476194 600	1e-130	1005	S0000800147A08F1	AJ476194 600	1e-130	1005
877	rbags33n12	BJ466771 753	1e-172	1312	rbags33n12	BJ466771 753	1e-172	1312	rbags33n12	BJ466771 753	1e-172	1312
878	bags33b21	BJ464160 703	1e-163	1252	bags33b21	BJ464160 703	1e-163	1252	bags33b21	BJ464160 703	1e-163	1252
879	rbags35p04	BJ467088 743	1e-163	1250	rbags35p04	BJ467088 743	1e-163	1250	rbags35p04	BJ467088 743	1e-163	1250
880	HF13M11r	BU987091 734	0.0	1401	HF13M11r	BU987091 734	0.0	1401	HF13M11r	BU987091 734	0.0	1401
883	bags37k21	BJ464755 680	1e-150	1157	bags37k21	BJ464755 680	1e-150	1157	bags37k21	BJ464755 680	1e-150	1157
884	HO28C22w	DN186909 776	1e-171	1307	HO28C22w	DN186909 776	1e-171	1307	HO28C22w	DN186909 776	1e-171	1307
886	rbags3d11	AV922234 742	1e-157	1207	rbags3d11	AV922234 742	1e-157	1207	rbags3d11	AV922234 742	1e-157	1207
888	HB09F23w	BQ658384 747	1e-139	977	HB09F23w	BQ658384 747	1e-139	977	HB09F23w	BQ658384 747	1e-139	977
889	S0000800253B09F1	AJ474503 549	1e-110	819	S0000800253B09F1	AJ474503 549	1e-110	819	S0000800253B09F1	AJ474503 549	1e-110	819
890	HF12M22r	BU986753 699	1e-102	814	HF12M22r	BU986753 699	1e-102	814	HF12M22r	BU986753 699	1e-102	814
894	HVSMEl0023P08r2	600	1e-126	981	HVSMEl0023P08r2	600	1e-126	981	HVSMEl0023P08r2	600	1e-126	981
895	HVSMEm0002F16f2	594	1e-130	985	HVSMEm0002F16f2	594	1e-130	985	HVSMEm0002F16f2	594	1e-130	985
896	rbasd27f18	AV928200 736	1e-145	952	rbasd27f18	AV928200 736	1e-145	952	rbasd27f18	AV928200 736	1e-145	952
898	rbags13n10	AV920408 760	1e-167	1277	rbags13n10	AV920408 760	1e-167	1277	rbags13n10	AV920408 760	1e-167	1277
899	HVSMEk0017C12f	BG417382 613	1e-101	596	HVSMEk0017C12f	BG417382 613	1e-101	596	HVSMEk0017C12f	BG417382 613	1e-101	596
901	EBes01_SQ003_J24	BM099567 421	3e-80	576	EBes01_SQ003_J24	BM099567 421	3e-80	576	EBes01_SQ003_J24	BM099567 421	3e-80	576
905	HI06H19w	CB858294 755	1e-166	1268	HI06H19w	CB858294 755	1e-166	1268	HI06H19w	CB858294 755	1e-166	1268
909	baak37n21	BJ452125 752	1e-155	1116	baak37n21	BJ452125 752	1e-155	1116	baak37n21	BJ452125 752	1e-155	1116
911	HT06P22r	CA012969 780	1e-154	1181	HT06P22r	CA012969 780	1e-154	1181	HT06P22r	CA012969 780	1e-154	1181
914	baak19p01	BJ448431 676	1e-149	884	baak19p01	BJ448431 676	1e-149	884	baak19p01	BJ448431 676	1e-149	884
922	HO02P21w	CK566260 655	1e-135	994	HO02P21w	CK566260 655	1e-135	994	HO02P21w	CK566260 655	1e-135	994
926	HF19G12r	BU988990 757	1e-171	1309	HF19G12r	BU988990 757	1e-171	1309	HF19G12r	BU988990 757	1e-171	1309
927	rbah22g06	AV835845 689	1e-158	1212	rbah22g06	AV835845 689	1e-158	1212	rbah22g06	AV835845 689	1e-158	1212
929	rbags39i09	BJ468608 685	1e-143	845	rbags39i09	BJ468608 685	1e-143	845	rbags39i09	BJ468608 685	1e-143	845
933	basd18i07	AV926209 623	1e-141	1088	basd18i07	AV926209 623	1e-141	1088	basd18i07	AV926209 623	1e-141	1088
934	HO33K20S	DN178336 733	1e-165	1264	HO33K20S	DN178336 733	1e-165	1264	HO33K20S	DN178336 733	1e-165	1264
936	HB17P04r	BU971543 661	1e-149	1148	HB17P04r	BU971543 661	1e-149	1148	HB17P04r	BU971543 661	1e-149	1148
937	basd12m03	AV923345 707	1e-38	202	basd12m03	AV923345 707	1e-38	202	basd12m03	AV923345 707	1e-38	202
938	HA04K22u	BQ656377 679	1e-145	1120	HA04K22u	BQ656377 679	1e-145	1120	HA04K22u	BQ656377 679	1e-145	1120
939	HX01I10T	BQ470016 618	1e-37	160	HX01I10T	BQ470016 618	1e-37	160	HX01I10T	BQ470016 618	1e-37	160
941	rbah44i05	BJ483347 697	1e-141	1049	rbah44i05	BJ483347 697	1e-141	1049	rbah44i05	BJ483347 697	1e-141	1049
942	HV14N01u	CA017103 577	1e-115	726	HV14N01u	CA017103 577	1e-115	726	HV14N01u	CA017103 577	1e-115	726
943	HI08M23w	CB858946 664	1e-125	812	HI08M23w	CB858946 664	1e-125	812	HI08M23w	CB858946 664	1e-125	812
945	GAN004D10f	CX631991 298	7e-62	515	GAN004D10f	CX631991 298	7e-62	515	GAN004D10f	CX631991 298	7e-62	515
946	HO05K04w	CK567083 803	1e-165	757	HO05K04w	CK567083 803	1e-165	757	HO05K04w	CK567083 803	1e-165	757
948	HB14C14r	BU970273 662	1e-145	1121	HB14C14r	BU970273 662	1e-145	1121	HB14C14r	BU970273 662	1e-145	1121
949	rbags17h03	AV918016 650	1e-149	1145	rbags17h03	AV918016 650	1e-149	1145	rbags17h03	AV918016 650	1e-149	1145
950	HB08E12r	BU968688 575	8e-41	312	HB08E12r	BU968688 575	8e-41	312	HB08E12r	BU968688 575	8e-41	312
951	HM10A12w	CB881509 699	1e-130	798	HM10A12w	CB881509 699	1e-130	798	HM10A12w	CB881509 699	1e-130	798
953	HM05O03w	CB880226 690	1e-149	1144	HM05O03w	CB880226 690	1e-149	1144	HM05O03w	CB880226 690	1e-149	1144
960	HC15M10w	CB870956 710	1e-157	1203	HC15M10w	CB870956 710	1e-157	1203	HC15M10w	CB870956 710	1e-157	1203
962	HB25J05r	BU973645 476	3e-22	164	HB25J05r	BU973645 476	3e-22	164	HB25J05r	BU973645 476	3e-22	164
963	HB26I20r	BU973981 613	1e-127	987	HB26I20r	BU973981 613	1e-127	987	HB26I20r	BU973981 613	1e-127	987
964	S0000700065D11F1	AJ464867 689	1e-154	1180	S0000700065D11F1	AJ464867 689	1e-154	1180	S0000700065D11F1	AJ464867 689	1e-154	1180
965	HC06B01y	CB871974 679	1e-145	635	HC06B01y	CB871974 679	1e-145	635	HC06B01y	CB871974 679	1e-145	635
966	rbaal7d13	AV935955 734	1e-154	1184	rbaal7d13	AV935955 734	1e-154	1184	rbaal7d13	AV935955 734	1e-154	1184
968	AF142589	AF142589 1708	0.0	1962	AF142589	AF142589 1708	0.0	1962	AF142589	AF142589 1708	0.0	1962
969	rbags34m07	BJ466883 704	2.33e-156	1012	rbags34m07	BJ466883 704	2.33e-156	1012	rbags34m07	BJ466883 704	2.33e-156	1012
970	bags10e19	AV833892 725	1e-155	1193	bags10e19	AV833892 725	1e-155	1193	bags10e19	AV833892 725	1e-155	1193
973	rbah11b06	AV942222 735	1e-165	1267	rbah11b06	AV942222 735	1e-165	1267	rbah11b06	AV942222 735	1e-165	1267
976	HO28K24w	DN186684 714	1e-145	1016	HO28K24w	DN186684 714	1e-145	1016	HO28K24w	DN186684 714	1e-145	1016
978	HD03D09u	BQ658843 567	1e-57	453	HD03D09u	BQ658843 567	1e-57	453	HD03D09u	BQ658843 567	1e-57	453
979	HO01M21w	CK565882 799	1e-171	1306	HO01M21w	CK565882 799	1e-171	1306	HO01M21w	CK565882 799	1e-171	1306
980	HA30D23r	BU983595 693	1e-124	919	HA30D23r	BU983595 693	1e-124	919	HA30D23r	BU983595 693	1e-124	919
981	HX10F18w	CB876123 663	1e-111	866	HX10F18w	CB876123 663	1e-111	866	HX10F18w	CB876123 663	1e-111	866
985	HM06K09w	CB880472 669	1e-130	999	HM06K09w	CB880472 669	1e-130	999	HM06K09w	CB880472 669	1e-130	999
986	HF11M11r	BU986420 687	1e-152	1166	HF11M11r	BU986420 687	1e-152	1166	HF11M11r	BU986420 687	1e-152	1166
991	baal35e23	BJ472564 782	1e-171	906	baal35e23	BJ472564 782	1e-171	906	baal35e23	BJ472564 782	1e-171	906
994	EBro08_SQ002_B17	BI777796 653	1e-157	1206	EBro08_SQ002_B17	BI777796 653	1e-157	1206	EBro08_SQ002_B17	BI777796 653	1e-157	1206
995	HO34I15S	DN178079 727	1e-159	1221	HO34I15S	DN178079 727	1e-159	1221	HO34I15S	DN178079 727	1e-159	1221
1001	HX05A11w	CB874354 700	1e-159	1204	HX05A11w	CB874354 700	1e-159	1204	HX05A11w	CB874354 700	1e-159	1204
1003	HC06O17w	CB866520 719	1e-108	854	HC06O17w	CB866520 719	1e-108	854	HC06O17w	CB866520 719	1e-108	854
1010	AB025597	AB025597 997	0.0	1232	AB025597	AB025597 997	0.0	1232	AB025597	AB025597 997	0.0	1232
1011	HM11J09w	CB882007 682	1e-148	1136	HM11J09w	CB882007 682	1e-148	1136	HM11J09w	CB882007 682	1e-148	1136
1012	HO04I19w	CK566757 701	1e-158	1210	HO04I19w	CK566757 701	1e-158	1210	HO04I19w	CK566757 701	1e-158	1210
1017	HD12H01r	BU993055 631	1e-126	889	HD12H01r	BU993055 631	1e-126	889	HD12H01r	BU993055 631	1e-126	889
1018	rbags34e15	BJ466825 699	1e-151	1163	rbags34e15	BJ466825 699	1e-151	1163	rbags34e15	BJ466825 699	1e-151	1163
1022	HX11M21w	CB876606 656	1e-137	1063	HX11M21w	CB876606 656	1e-137	1063	HX11M21w	CB876606 656	1e-137	1063
1023	HO01E09r	CD054497 664	1e-129	997	HO01E09r	CD054497 664	1e-129	997	HO01E09r	CD054497 664	1e-129	997
1026	S0000800183C08F1	AJ468842 633	1e-149	1147	S0000800183C08F1	AJ468842 633	1e-149	1147	S0000800183C08F1	AJ468842 633	1e-149	1147
1028	HA30B11r	BU983540 716	1e-163	1251	HA30B11r	BU983540 716	1e-163	1251	HA30B11r	BU983540 716	1e-163	1251
1029	S0000800101B06F2	AJ473454 491	1e-101	797	S0000800101B06F2	AJ473454 491	1e-101	797	S0000800101B06F2	AJ473454 491	1e-101	797
1036	rbah17n17	AV835726 641	1e-125	604	rbah17n17	AV835726 641	1e-125	604	rbah17n17	AV835726 641	1e-125	604
1037	HC13E09w	CB870073 653	1e-140	1054	HC13E09w	CB870073 653	1e-140	1054	HC13E09w	CB870073 653	1e-140	1054
1038	GW001N22r	CX630224 699	1e-160	1229	GW001N22r	CX630224 699	1e-160	1229	GW001N22r	CX630224 699	1e-160	1229
1040	HX05D09w	CB874417 758	1e-157	674	HX05D09w	CB874417 758	1e-157	674	HX05D09w	CB874417 758	1e-157	674
1041	HVSMEk0001O05r2	631	1e-129	1007	HVSMEk0001O05r2	631	1e-129	1007	HVSMEk0001O05r2	631	1e-129	1007
1045	HA03I06u	BU976322 712	1e-163	1251	HA03I06u	BU976322 712	1e-163	1251	HA03I06u	BU976322 712	1e-163	1251
1047	HA14I08r	BU978874 737	1e-151	1120	HA14I08r	BU978874 737	1e-151	1120	HA14I08r	BU978874 737	1e-151	1120
1049	baak44c12	BJ453696 766	1e-154	1185	baak44c12	BJ453696 766	1e-154	1185	baak44c12	BJ453696 766	1e-154	1185
1051	bags9n05	AV915090 751	1e-169	837	bags9n05	AV915090 751	1e-169	837	bags9n05	AV915090 751	1e-169	837
1055	EBro03_SQ008_K11	BQ765867 726	1e-167	1275	EBro03_SQ008_K11	BQ765867 726	1e-167	1275	EBro03_SQ008_K11	BQ765867 726	1e-167	1275
1059	HO19E19w	DN188929 688	1e-143	1101	HO19E19w	DN188929 688	1e-143	1101	HO19E19w	DN188929 688	1e-143	1101
1062	HO06D08w	CK567263 781	1e-180	1369	HO06D08w	CK567263 781	1e-180	1369	HO06D08w	CK567263 781	1e-180	1369
1064	HA11L06u	BU977594 658	1e-143	1031	HA11L06u	BU977594 658	1e-143	1031	HA11L06u	BU977594 658	1e-143	1031
1065	HF16H05r	BU988021 644	4e-97	768	HF16H05r	BU988021 644	4e-97	768	HF16H05r	BU988021 644	4e-97	768
1066	baal40a11	BJ472961 730	1e-160	1227	baal40a11	BJ472961 730	1e-160	1227	baal40a11	BJ472961 730	1e-160	1227
1072
1074	HVSMEl0002A04r2	496	4e-98	777	HVSMEl0002A04r2	496	4e-98	777	HVSMEl0002A04r2	496	4e-98	777
1075	EBro08_SQ006_H22	BQ766687 686	1e-140	1076	EBro08_SQ006_H22	BQ766687 686	1e-140	1076	EBro08_SQ006_H22	BQ766687 686	1e-140	1076
1076	UCRHV18_01ae06_b1	CD662200 803	1e-163	1158	UCRHV18_01ae06_b1	CD662200 803	1e-163	1158	UCRHV18_01ae06_b1	CD662200 803	1e-163	1158
1077	rbags29m05	BJ467773 769	0.0	1321	rbags29m05	BJ467773 769	0.0	1321	rbags29m05	BJ467773 769	0.0	1321
1078	GAN002H21f	CX631486 694	4e-90	715	GAN002H21f	CX631486 694	4e-90	715	GAN002H21f	CX631486 694	4e-90	715
1079	S0000800115A03F1	AJ472358 733	1e-160	1224	S0000800115A03F1	AJ472358 733	1e-160	1224	S0000800115A03F1	AJ472358 733	1e-160	1224
1080	rbags9m20	AV920219 682	1e-140	1040	rbags9m20	AV920219 682	1e-140	1040	rbags9m20	AV920219 682	1e-140	1040
1082	baali22	AV933977 610	9e-93	734	baali22	AV933977 610	9e-93	734	baali22	AV933977 610	9e-93	734
1083	HF22F23r	BU989667 712	3e-21	139	HF22F23r	BU989667 712	3e-21	139	HF22F23r	BU989667 712	3e-21	139
1084	HA09C01u	BQ657239 492	1e-78	631	HA09C01u	BQ657239 492	1e-78	631	HA09C01u	BQ657239 492	1e-78	631
1087					EBem06_SQ003_A24	BM375341 412	2e-19	205	EBem06_SQ003_A24	BM375341 412	2e-19	205
1088	HX13H06r	CA032558 658	1e-142	923	HX13H06r	CA032558 658	1e-142	923	HX13H06r	CA032558 658	1e-142	923
1089	rbags38c05	BJ468306 725	1e-170	1298	rbags38c05	BJ468306 725	1e-170	1298	rbags38c05	BJ468306 725	1e-170	1298
1090	rbaal13c12	BJ474317 764	1e-161	1235	rbaal13c12	BJ474317 764	1e-161	1235	rbaal13c12	BJ474317 764	1e-161	1235
1091	S0000700068E04F1	AJ465838 557	1e-118	923	S0000700068E04F1	AJ465838 557	1e-118	923	S0000700068E04F1	AJ465838 557	1e-118	923
1093	GCN001G13u	DN157730 785	6e-25	247	GCN001G13u	DN157730 785	6e-25	247	GCN001G13u	DN157730 785	6e-25	247
1097	HA06p01r	BQ460200 690	1e-160	1228	HA06p01r	BQ460200 690	1e-160	1228	HA06p01r	BQ460200 690	1e-160	1228
1099	HX06D22w	CB874761 675	1e-151	1160	HX06D22w	CB874761 675	1e-151	1160	HX06D22w	CB874761 675	1e-151	1160
1101	HH04H01y	CB863632 719	1e-161	1233	HH04H01y	CB863632 719	1e-161	1233	HH04H01y	CB863632 719	1e-161	1233
1103	EBro08_SQ002_G14	BM369942 683	1e-130	594	EBro08_SQ002_G14	BM369942 683	1e-130	594	EBro08_SQ002_G14	BM369942 683	1e-130	594
1104	HB23G10r	BU972991 647	1e-129	1001	HB23G10r	BU972991 647	1e-129	1001	HB23G10r	BU972991 647	1e-129	1001
1109	HB25C12r	BU973501 387	1e-76	616	HB25C12r	BU973501 387	1e-76	616	HB25C12r	BU973501 387	1e-76	616
1111	bags9n06	AV834292 702	1e-161	1231	bags9n06	AV834292 702	1e-161	1231	bags9n06	AV834292 702	1e-161	1231
1113	rbah41l14	BJ482840 620	1e-133	1029	rbah41l14	BJ482840 620	1e-133	1029	rbah41l14	BJ482840 620	1e-133	1029
1117	HA11I09r	BU977492 642	1e-143	1106	HA11I09r	BU977492 642	1e-143	1106	HA11I09r	BU977492 642	1e-143	1106
1120	bags19e10	AV916682 696	1e-157	1208	bags19e10	AV916682 696	1e-157	1208	bags19e10	AV916682 696	1e-157	1208
1121	HO06I02w	CK567361 796	1e-165	1252	HO06I02w	CK567361 796	1e-165	1252	HO06I02w	CK567361 796	1e-165	1252
1123	rbags33h12	BJ466684 722	1e-157	1203	rbags33h12	BJ466684 722	1e-157	1203	rbags33h12	BJ466684 722	1e-157	1203
1124	HD08A14w	CB864980 718	1e-163	1244	HD08A14w	CB864980 718	1e-163	1244	HD08A14w	CB864980 718	1e-163	1244
1126	X91659	X91659 1175	7e-59	253	X91659	X91659 1175	7e-59	253	X91659	X91659 1175	7e-59	253
1127	rbags13f08	AV834306 661	1e-134	1042	rbags13f08	AV834306 661	1e-134	1042	rbags13f08	AV834306 661	1e-134	1042
1130	HO03P14w	CK566570 745	1e-161	997	HO03P14w	CK566570 745	1e-161	997	HO03P14w	CK566570 745	1e-161	997
1131	HB08C24r	BU968655 753	1e-140	526	HB08C24r	BU968655 753	1e-140	526	HB08C24r	BU968655 753	1e-140	526
1132	HC06K10w	CB866602 737	1e-165	978	HC06K10w	CB866602 737	1e-165	978	HC06K10w	CB866602 737	1e-165	978
1133	HI12M02w	CB860128 613	1e-117	916	HI12M02w	CB860128 613	1e-117	916	HI12M02w	CB860128 613	1e-117	916
1135	HC12C06y	CB873441 686	1e-147	1033	HC12C06y	CB873441 686	1e-147	1033	HC12C06y	CB873441 686	1e-147	1033
1136	rbaak1e17	AV911757 723	1e-145	1120	rbaak1e17	AV911757 723	1e-145	1120	rbaak1e17	AV911757 723	1e-145	1120
1137	HD06M12w	CB864642 725	1e-163	1248	HD06M12w	CB864642 725	1e-163	1248	HD06M12w	CB864642 725	1e-163	1248
1139	rbags7e08	AV919711 769	1e-169	779	rbags7e08	AV919711 769	1e-169	779	rbags7e08	AV919711 769	1e-169	779
1141	HB105B11_SK	BM816850 730	1e-151	1161	HB105B11_SK	BM816850 730	1e-151	1161	HB105B11_SK	BM816850 730	1e-151	1161
1142	rbah55n09	BJ485422 591	1e-129	920	rbah55n09	BJ485422 591	1e-129	920	rbah55n09	BJ485422 591	1e-129	920
1144	bags18k09	AV917371 615	1e-112	877	bags18k09	AV917371 615	1e-112	877	bags18k09	AV917371 615	1e-112	877
1148	EBem05_SQ002_G08	BM376496 465	1e-103	810	EBem05_SQ002_G08	BM376496 465	1e-103	810	EBem05_SQ002_G08	BM376496 465	1e-103	810
1150	bah15j09	AV938005 681	1e-134	1035	bah15j09	AV938005 681	1e-134	1035	bah15j09	AV938005 681	1e-134	1035
1151	HV09L05u	CA016232 574	1e-109	852	HV09L05u	CA016232 574	1e-109	852	HV09L05u	CA016232 574	1e-109	852
1152	HC06O23w	CB866511 739	1e-171	1304	HC06O23w	CB866511 739	1e-171	1304	HC06O23w	CB866511 739	1e-171	1304
1155	EBed02_SQ003_E11	BQ754947 401	1e-87	698	EBed02_SQ003_E11	BQ754947 401	1e-87	698	EBed02_SQ003_E11	BQ754947 401	1e-87	698
1156	HU09A05r	CA007787 696	1e-160	1228	HU09A05r	CA007787 696	1e-160	1228	HU09A05r	CA007787 696	1e-160	1228
1157	HH02B04w	CB861132 721	1e-164	1254	HH02B04w	CB861132 721	1e-164	1254	HH02B04w	CB861132 721	1e-164	1254
1158	HD07A18w	CB864726 733	1e-144	1057	HD07A18w	CB864726 733	1e-144	1057	HD07A18w	CB864726 733	1e-144	1057
1159	EBem06_SQ003_E16	BM375419 672	1e-161	1234	EBem06_SQ003_E16	BM375419 672	1e-161	1234	EBem06_SQ003_E16	BM375419 672	1e-161	1234
1160	HB17F05r	BU971337 689	1e-153	819	HB17F05r	BU971337 689	1e-153	819	HB17F05r	BU971337 689	1e-153	819
1162	S0001100054D05F1	AJ483679 382	1e-81	654	S0001100054D05F1	AJ483679 382	1e-81	654	S0001100054D05F1	AJ483679 382	1e-81	654
1163	rbaal11d24	AV936419 733	1e-163	1251	rbaal11d24	AV936419 733	1e-163	1251	rbaal11d24	AV936419 733	1e-163	1251
1164	UCRHV18_03be06_b1	CD662856 799	1e-163	1248	UCRHV18_03be06_b1	CD662856 799	1e-163	1248	UCRHV18_03be06_b1	CD662856 799	1e-163	1248
1168
1174	baak43m17	BJ453607 749	1e-172	1309	baak43m17	BJ453607 749	1e-172	1309	baak43m17	BJ453607 749	1e-172	1309
1176	rbah11p03	AV942427 721	1e-161	1234	rbah11p03	AV942427 721	1e-161	1234	rbah11p03	AV942427 721	1e-161	1234
1177	baal32e19	BJ472113 734	1e-159	1145	baal32e19	BJ472113 734	1e-159	1145	baal32e19	BJ472113 734	1e-159	1145
1179	HO03B20w	CK566294 766	1e-169	960	HO03B20w	CK566294 766	1e-169	960	HO03B20w	CK566294 766	1e-169	960
1180	rbah27j05	AV945664 746	1e-155	994	rbah27j05	AV945664 746	1e-155	994	rbah27j05	AV945664 746	1e-155	994
1182	EBma01_SQ005_L23	BM100617 662	5e-95	425	EBma01_SQ005_L23	BM100617 662	5e-95	425	EBma01_SQ005_L23	BM100617 662	5e-95	425
1185	HF16O21r	BU988194 742	1e-171	1308	HF16O21r	BU988194 742	1e-171	1308	HF16O21r	BU988194 742	1e-171	1308
1188	HC02A12y	CB871037 701	1e-157	1206	HC02A12y	CB871037 701	1e-157	1206	HC02A12y	CB871037 701	1e-157	1206
1190	rbaal6n22	AV935887 694	1e-168	1287	rbaal6n22	AV935887 694	1e-168	1287	rbaal6n22	AV935887 694	1e-168	1287
1191	HD08E03r	BU991897 650	1e-126	981	HD08E03r	BU991897 650	1e-126	981	HD08E03r	BU991897 650	1e-126	981
1194	HO15I05w	CK570121 825	1e-158	1209	HO15I05w	CK570121 825	1e-158	1209	HO15I05w	CK570121 825	1e-158	1209
1199	HV_CEa0008E02r2	681	2.33e-156	793	HV_CEa0008E02r2	681	2.33e-156	793	HV_CEa0008E02r2	681	2.33e-156	793
1201	bags8c22	AV834248 668	2e-86	662	bags8c22	AV834248 668	2e-86	662	bags8c22	AV834248 668	2e-86	662
1203	HA09C15u	BQ657233 502	1e-110	863	HA09C15u	BQ657233 502	1e-110	863	HA09C15u	BQ657233 502	1e-110	863
1204	HU04A18u	BQ663783 628	1e-137	744	HU04A18u	BQ663783 628	1e-137	744	HU04A18u	BQ663783 628	1e-137	744
1210	EBro01_SQ004_L11	BI779662 405	7e-21	170	EBro01_SQ004_L11	BI779662 405	7e-21	170	EBro01_SQ004_L11	BI779662 405	7e-21	170
1212	HA10D05r	BU976727 667	1e-124	966	HA10D05r	BU976727 667	1e-124	966	HA10D05r	BU976727 667	1e-124	966
1213	rbah11l10	AV942371 753	1e-171	1187	rbah11l10	AV942371 753	1e-171	1187	rbah11l10	AV942371 753	1e-171	1187
1216	HZ49M04r	CA024596 723	1e-158	1211	HZ49M04r	CA024596 723	1e-158	1211	HZ49M04r	CA024596 723	1e-158	1211
1217	EBma04_SQ003_D04	BM373124 572	1e-130	1009	EBma04_SQ003_D04	BM373124 572	1e-130	1009	EBma04_SQ003_D04	BM373124 572	1e-130	1009
1219	HO33I15w	DN185198 693	1e-153	1180	HO33I15w	DN185198 693	1e-153	1180	HO33I15w	DN185198 693	1e-153	1180
1221	HH07K11y	CB863995 666	2e-93	501	HH07K11y	CB863995 666	2e-93	501	HH07K11y	CB863995 666	2e-93	501
1222					HVSMEk0006O23r2	564	1e-17	193	HVSMEk0006O23r2	564	1e-17	193
1225	HX05I14w	CB874526 687	1e-133	696	HX05I14w	CB874526 687	1e-133	696	HX05I14w	CB874526 687	1e-133	696
1226	X93170	X93170 1136	0.0	1074	X93170	X93170 1136	0.0	1074	X93170	X93170 1136	0.0	1074
1228	basd23m18	AV926794 741	1e-168	1289	basd23m18	AV926794 741	1e-168	1289	basd23m18	AV926794 741	1e-168	1289
1230	HV_CEb0017C17r2	644	1e-138	1068	HV_CEb0017C17r2	644	1e-138	1068	HV_CEb0017C17r2	644	1e-138	1068
1232	GNW002H20r	CX631027 252	3e-44	383	GNW002H20r	CX631027 252	3e-44	383	GNW002H20r	CX631027 252	3e-44	383
1235	S0000800194E03F1	AJ472384 748	1e-151	933	S0000800194E03F1	AJ472384 748	1e-151	933	S0000800194E03F1	AJ472384 748	1e-151	933
1236	rbasdh23	AV836862 691	1e-140	1077	rbasdh23	AV836862 691	1e-140	1077	rbasdh23	AV836862 691	1e-140	1077
1237	bags29m17	BJ462674 740	1e-166	1272	bags29m17	BJ462674 740	1e-166	1272	bags29m17	BJ462674 740	1e-166	1272
1243	HO22K21w	DN188430 783	1e-177	1124	HO22K21w	DN188430 783	1e-177	1124	HO22K21w	DN188430 783	1e-177	1124
1247	HX05E14w	CB874443 556	1e-119	930	HX05E14w	CB874443 556	1e-119	930	HX05E14w	CB874443 556	1e-119	930
1249	HX09O20r	CA031430 645	4e-93	442	HX09O20r	CA031430 645	4e-93	442	HX09O20r	CA031430 645	4e-93	442
1250	HH04F16w	CB863315 776	1e-176	1238	HH04F16w	CB863315 776	1e-176	1238	HH04F16w	CB863315 776	1e-176	1238
1251	rbags37m06	BJ468233 727	1e-142	742	rbags37m06	BJ468233 727	1e-142	742	rbags37m06	BJ468233 727	1e-142	742
1252	bags26c17	BJ463185 736	1e-106	708	bags26c17	BJ463185 736	1e-106	708	bags26c17	BJ463185 736	1e-106	708
1254	HO07O04w	CK567783 776	1e-171	1307	HO07O04w	CK567783 776	1e-171	1307	HO07O04w	CK567783 776	1e-171	1307
1259	HO10P22w	CK568733 807	0.0	1412	HO10P22w	CK568733 807	0.0	1412	HO10P22w	CK568733 807	0.0	1412
1262	HA16C22r	379	7e-76	613	HA16C22r	379	7e-76	613	HA16C22r	379	7e-76	613
1265	baak22h11	BJ449105 805	1e-164	876	baak22h11	BJ449105 805	1e-164	876	baak22h11	BJ449105 805	1e-164	876
1267	rbags34j11	BJ466862 712	1e-154	1186	rbags34j11	BJ466862 712	1e-154	1186	rbags34j11	BJ466862 712	1e-154	1186
1270
1273	rbags20d14	AV918203 757	1e-164	1239	rbags20d14	AV918203 757	1e-164	1239	rbags20d14	AV918203 757	1e-164	1239
1277	HO10B18w	CK568460 809	1e-170	1298	HO10B18w	CK568460 809	1e-170	1298	HO10B18w	CK568460 809	1e-170	1298
1279	HO15B10w	CK569992 788	1e-153	496	HO15B10w	CK569992 788	1e-153	496	HO15B10w	CK569992 788	1e-153	496
1280	HF22E04r	BU989626 699	1e-158	798	HF22E04r	BU989626 699	1e-158	798	HF22E04r	BU989626 699	1e-158	798
1281	S0000800250B11F1	AJ472614 398	4e-85	683	S0000800250B11F1	AJ472614 398	4e-85	683	S0000800250B11F1	AJ472614 398	4e-85	683
1284	HO25E20w	DN187671 825	1e-180	1371	HO25E20w	DN187671 825	1e-180	1371	HO25E20w	DN187671 825	1e-180	1371
1285	HF03N16r	BU984411 649	1e-137	942	HF03N16r	BU984411 649	1e-137	942	HF03N16r	BU984411 649	1e-137	942
1286	HK04I08r	AL500019 556	1e-120	935	HK04I08r	AL500019 556	1e-120	935	HK04I08r	AL500019 556	1e-120	935
1287	rbaak43n16	BJ461163 715	1e-150	1027	rbaak43n16	BJ461163 715	1e-150	1027	rbaak43n16	BJ461163 715	1e-150	1027
1293	rbags22l20	AV918929 688	1e-124	948	rbags22l20	AV918929 688	1e-124	948	rbags22l20	AV918929 688	1e-124	948
1294	S0000800204E05F1	AJ473891 518	1e-110	865	S0000800204E05F1	AJ473891 518	1e-110	865	S0000800204E05F1	AJ473891 518	1e-110	865
1295	HO03D11w	CK566325 769	1e-172	1154	HO03D11w	CK566325 769	1e-172	1154	HO03D11w	CK566325 769	1e-172	1154
1296	HO06M13w	CK567451 840	0.0	1068	HO06M13w	CK567451 840	0.0	1068	HO06M13w	CK567451 840	0.0	1068
1299	rbasd14i18	AV929523 651	1e-128	848	rbasd14i18	AV929523 651	1e-128	848	rbasd14i18	AV929523 651	1e-128	848
1300	HF18I11r	BU988730 691	1e-157	1208	HF18I11r	BU988730 691	1e-157	1208	HF18I11r	BU988730 691	1e-157	1208
1302	HP06K13T	CB877917 594	1e-125	602	HP06K13T	CB877917 594	1e-125	602	HP06K13T	CB877917 594	1e-125	602
1304	HS03L12u	BQ662711 669	1e-144	1111	HS03L12u	BQ662711 669	1e-144	1111	HS03L12u	BQ662711 669	1e-144	1111
1305	rbah56f06	BJ484830 714	1e-120	621	rbah56f06	BJ484830 714	1e-120	621	rbah56f06	BJ484830 714	1e-120	621
1306	rbags30g20	BJ467943 733	1e-169	1295	rbags30g20	BJ467943 733	1e-169	1295	rbags30g20	BJ467943 733	1e-169	1295
1309	HZ51P14r	CA025369 658	5e-35	318	HZ51P14r	CA025369 658	5e-35	318	HZ51P14r	CA025369 658	5e-35	318
1310	rbast40d06	BY872115 511	1e-105	819	rbast40d06	BY872115 511	1e-105	819	rbast40d06	BY872115 511	1e-105	819
1312	HU03P13u	BQ663765 654	1e-150	1154	HU03P13u	BQ663765 654	1e-150	1154	HU03P13u	BQ663765 654	1e-150	1154
1313									rbart14f02	BY866289 647	6e-11	82
1314									fbastl33e12	BY856775 462	1e-14	169
1315	basd12p06	AV836319 763	0.0	1177	basd12p06	AV836319 763	0.0	1177	basd12p06	AV836319 763	0.0	1177
1316	S0000800048B09F1	AJ472364 733	1e-153	655	S0000800048B09F1	AJ472364 733	1e-153	655	S0000800048B09F1	AJ472364 733	1e-153	655
1317	HD11E04w	CB865947 746	1e-175	1332	HD11E04w	CB865947 746	1e-175	1332	HD11E04w	CB865947 746	1e-175	1332
1319	HC113H10_SK	BM816881 664	1e-135	484	HC113H10_SK	BM816881 664	1e-135	484	HC113H10_SK	BM816881 664	1e-135	484
1320	AF411228	AF411228 1130	1e-155	764	AF411228	AF411228 1130	1e-155	764	AF411228	AF411228 1130	1e-155	764
1322	HM08I01w	CB881008 751	1e-149	1146	HM08I01w	CB881008 751	1e-149	1146	HM08I01w	CB881008 751	1e-149	1146
1323	HA12P06r	BU978332 705	1e-127	981	HA12P06r	BU978332 705	1e-127	981	HA12P06r	BU978332 705	1e-127	981
1326	rbaal27m20	BJ475037 730	2.33e-156	866	rbaal27m20	BJ475037 730	2.33e-156	866	rbaal27m20	BJ475037 730	2.33e-156	866
1332	rbags23l12	AV921521 712	1e-160	1227	rbags23l12	AV921521 712	1e-160	1227	rbags23l12	AV921521 712	1e-160	1227
1333	bah51e06	BJ479529 726	1e-159	1218	bah51e06	BJ479529 726	1e-159	1218	bah51e06	BJ479529 726	1e-159	1218
1335	HA30C24r	BU983573 628	1e-133	1027	HA30C24r	BU983573 628	1e-133	1027	HA30C24r	BU983573 628	1e-133	1027
1337	baak15d10	BJ446883 687	1e-148	1136	baak15d10	BJ446883 687	1e-148	1136	baak15d10	BJ446883 687	1e-148	1136
1341	HVSMEk0001C04r2	552	7e-95	541	HVSMEk0001C04r2	552	7e-95	541	HVSMEk0001C04r2	552	7e-95	541
1342	HV_CEb0022G04r2	675	1e-145	1114	HV_CEb0022G04r2	675	1e-145	1114	HV_CEb0022G04r2	675	1e-145	1114
1343	HO10N11w	CK568686 767	1e-169	1291	HO10N11w	CK568686 767	1e-169	1291	HO10N11w	CK568686 767	1e-169	1291
1344	UCRHV18_01cf09_b1	CD662478 791	1e-169	1293	UCRHV18_01cf09_b1	CD662478 791	1e-169	1293	UCRHV18_01cf09_b1	CD662478 791	1e-169	1293
1345	HF09P02r	BU986189 530	5e-99	535	HF09P02r	BU986189 530	5e-99	535	HF09P02r	BU986189 530	5e-99	535
1346	S0000800041G09F1	AJ473492 495	1e-108	847	S0000800041G09F1	AJ473492 495	1e-108	847	S0000800041G09F1	AJ473492 495	1e-108	847
1347	S0001100134G11F1	AJ432756 651	1e-117	570	S0001100134G11F1	AJ432756 651	1e-117	570	S0001100134G11F1	AJ432756 651	1e-117	570
1349	HB32F17r	BU975804 514	1e-114	892	HB32F17r	BU975804 514	1e-114	892	HB32F17r	BU975804 514	1e-114	892
1350	bags21n22	AV834044 649	6e-96	746	bags21n22	AV834044 649	6e-96	746	bags21n22	AV834044 649	6e-96	746
1351	HF24M05r	BU990346 668	1e-149	1152	HF24M05r	BU990346 668	1e-149	1152	HF24M05r	BU990346 668	1e-149	1152
1353	HC07B17w	CB866459 686	1e-162	1239	HC07B17w	CB866459 686	1e-162	1239	HC07B17w	CB866459 686	1e-162	1239
1355	GCW001E24r	CX629139 512	1e-103	811	GCW001E24r	CX629139 512	1e-103	811	GCW001E24r	CX629139 512	1e-103	811
1357	GBN009N03u	CX628986 802	5e-72	488	GBN009N03u	CX628986 802	5e-72	488	GBN009N03u	CX628986 802	5e-72	488
1359	bah51k24	BJ550847 733	1e-162	1241	bah51k24	BJ550847 733	1e-162	1241	bah51k24	BJ550847 733	1e-162	1241
1360	rbags29m06	BJ467774 675	1e-137	1017	rbags29m06	BJ467774 675	1e-137	1017	rbags29m06	BJ467774 675	1e-137	1017
1363	rbags23c10	AV834457 692	1e-142	1047	rbags23c10	AV834457 692	1e-142	1047	rbags23c10	AV834457 692	1e-142	1047
1366	HO10G17w	CK568556 763	1e-162	1209	HO10G17w	CK568556 763	1e-162	1209	HO10G17w	CK568556 763	1e-162	1209
1368	AF064560	AF064560 2544	0.0	3178	AF064560	AF064560 2544	0.0	3178	AF064560	AF064560 2544	0.0	3178
1369	S0000800162C09F1	AJ472209 723	1e-159	1182	S0000800162C09F1	AJ472209 723	1e-159	1182	S0000800162C09F1	AJ472209 723	1e-159	1182
1371	HS05O04r	CA001886 652	1e-147	1133	HS05O04r	CA001886 652	1e-147	1133	HS05O04r	CA001886 652	1e-147	1133
1372	rbasda03	AV928328 705	1e-159	1222	rbasda03	AV928328 705	1e-159	1222	rbasda03	AV928328 705	1e-159	1222
1377	HM09D09r	BU995100 658	1e-130	1007	HM09D09r	BU995100 658	1e-130	1007	HM09D09r	BU995100 658	1e-130	1007
1380	HH06G08y	CB861996 473	1e-103	811	HH06G08y	CB861996 473	1e-103	811	HH06G08y	CB861996 473	1e-103	811
1383	bags36e10	BJ464842 741	1e-166	1269	bags36e10	BJ464842 741	1e-166	1269	bags36e10	BJ464842 741	1e-166	1269
1384	HB23E21r	BU972961 613	1e-139	1076	HB23E21r	BU972961 613	1e-139	1076	HB23E21r	BU972961 613	1e-139	1076
1386	rbasd18m06	AV931155 724	1e-156	1194	rbasd18m06	AV931155 724	1e-156	1194	rbasd18m06	AV931155 724	1e-156	1194
1387	HO32M17w	DN185412 597	1e-135	1044	HO32M17w	DN185412 597	1e-135	1044	HO32M17w	DN185412 597	1e-135	1044
1389	HO02H22w	CK566109 786	1e-171	1197	HO02H22w	CK566109 786	1e-171	1197	HO02H22w	CK566109 786	1e-171	1197
1391	HVSMEk0002M14r2	465	1e-87	698	HVSMEk0002M14r2	465	1e-87	698	HVSMEk0002M14r2	465	1e-87	698
1392	HU05I07r	CA006719 649	1e-138	922	HU05I07r	CA006719 649	1e-138	922	HU05I07r	CA006719 649	1e-138	922
1395	EBca01_SQ005_C05	BQ764827 686	1e-135	1041	EBca01_SQ005_C05	BQ764827 686	1e-135	1041	EBca01_SQ005_C05	BQ764827 686	1e-135	1041
1396	HF25L18r	BU990673 721	1e-153	1180	HF25L18r	BU990673 721	1e-153	1180	HF25L18r	BU990673 721	1e-153	1180
1397	HVSMEl0020I15f2	643	1e-46	401	HVSMEl0020I15f2	643	1e-46	401	HVSMEl0020I15f2	643	1e-46	401
1398	rbah56d17	BJ484812 748	1e-175	1332	rbah56d17	BJ484812 748	1e-175	1332	rbah56d17	BJ484812 748	1e-175	1332
1399	HA24J21r	BU981778 628	1e-114	379	HA24J21r	BU981778 628	1e-114	379	HA24J21r	BU981778 628	1e-114	379
1400	S0001100110A05F1	AJ483070 629	1e-126	974	S0001100110A05F1	AJ483070 629	1e-126	974	S0001100110A05F1	AJ483070 629	1e-126	974
1402	rbart35c12	BY867925 540	1e-119	925	rbart35c12	BY867925 540	1e-119	925	rbart35c12	BY867925 540	1e-119	925
1403	HX06K04w	CB874893 712	1e-162	1243	HX06K04w	CB874893 712	1e-162	1243	HX06K04w	CB874893 712	1e-162	1243
1404	baal32f03	BJ472119 722	1e-175	1333	baal32f03	BJ472119 722	1e-175	1333	baal32f03	BJ472119 722	1e-175	1333
1406	S0000800191A08F1	AJ470766 675	2e-69	569	S0000800191A08F1	AJ470766 675	2e-69	569	S0000800191A08F1	AJ470766 675	2e-69	569
1408	S0000800190A12F1	AJ471862 705	1e-137	845	S0000800190A12F1	AJ471862 705	1e-137	845	S0000800190A12F1	AJ471862 705	1e-137	845
1411	HF12I21r	BU986662 687	1e-147	1128	HF12I21r	BU986662 687	1e-147	1128	HF12I21r	BU986662 687	1e-147	1128
1412	S0001100075C02F1	AJ482289 699	1e-134	592	S0001100075C02F1	AJ482289 699	1e-134	592	S0001100075C02F1	AJ482289 699	1e-134	592
1414	HF07B16r	BU985407 527	7e-35	316	HF07B16r	BU985407 527	7e-35	316	HF07B16r	BU985407 527	7e-35	316
1417	S0000800052C07F1	AJ469522 658	1e-149	1145	S0000800052C07F1	AJ469522 658	1e-149	1145	S0000800052C07F1	AJ469522 658	1e-149	1145
1419	HC113F07_SK	BM816438 696	1e-154	1183	HC113F07_SK	BM816438 696	1e-154	1183	HC113F07_SK	BM816438 696	1e-154	1183
1422	HD09O21w	CB865545 717	1e-154	1180	HD09O21w	CB865545 717	1e-154	1180	HD09O21w	CB865545 717	1e-154	1180
1423	rbaal31n23	BJ476086 381	4e-82	659	rbaal31n23	BJ476086 381	4e-82	659	rbaal31n23	BJ476086 381	4e-82	659
1425	rbaal9e01	AV833018 678	2.33e-156	1110	rbaal9e01	AV833018 678	2.33e-156	1110	rbaal9e01	AV833018 678	2.33e-156	1110
1429	rbah47f10	BJ483791 668	1e-149	1148	rbah47f10	BJ483791 668	1e-149	1148	rbah47f10	BJ483791 668	1e-149	1148
1435	HX09J24w	CB875876 731	1e-143	724	HX09J24w	CB875876 731	1e-143	724	HX09J24w	CB875876 731	1e-143	724
1436	HM06I07w	CB880430 687	1e-99	637	HM06I07w	CB880430 687	1e-99	637	HM06I07w	CB880430 687	1e-99	637
1438	bags18f12	AV917299 730	1e-169	1290	bags18f12	AV917299 730	1e-169	1290	bags18f12	AV917299 730	1e-169	1290
1440	rbags35o22	BJ467084 738	1e-167	1279	rbags35o22	BJ467084 738	1e-167	1279	rbags35o22	BJ467084 738	1e-167	1279
1441	rbags4k04	AV919126 739	1e-166	1271	rbags4k04	AV919126 739	1e-166	1271	rbags4k04	AV919126 739	1e-166	1271
1442	HX05P23w	CB874678 774	1e-176	1344	HX05P23w	CB874678 774	1e-176	1344	HX05P23w	CB874678 774	1e-176	1344
1444	EBed02_SQ003_H07	BQ755007 388	3e-77	625	EBed02_SQ003_H07	BQ755007 388	3e-77	625	EBed02_SQ003_H07	BQ755007 388	3e-77	625
1446	HA02I23u	BQ656677 642	1e-132	1019	HA02I23u	BQ656677 642	1e-132	1019	HA02I23u	BQ656677 642	1e-132	1019
1447	rbags6n08	AV919609 710	1e-168	1288	rbags6n08	AV919609 710	1e-168	1288	rbags6n08	AV919609 710	1e-168	1288
1449	HVSMEl0006B22r2	663	1e-152	1171	HVSMEl0006B22r2	663	1e-152	1171	HVSMEl0006B22r2	663	1e-152	1171
1450	HM03I06r	BQ469136 646	2.33e-156	1128	HM03I06r	BQ469136 646	2.33e-156	1128	HM03I06r	BQ469136 646	2.33e-156	1128
1454	rbags16l16	AV921055 711	1e-139	787	rbags16l16	AV921055 711	1e-139	787	rbags16l16	AV921055 711	1e-139	787
1456	bags21f13	AV913229 748	1e-162	1238	bags21f13	AV913229 748	1e-162	1238	bags21f13	AV913229 748	1e-162	1238
1457	HI07O18w	CB858678 657	1e-144	1112	HI07O18w	CB858678 657	1e-144	1112	HI07O18w	CB858678 657	1e-144	1112
1459	HC13M09w	CB870243 620	1e-143	1107	HC13M09w	CB870243 620	1e-143	1107	HC13M09w	CB870243 620	1e-143	1107
1465	S0001000057N19F1	AJ477869 336	4e-69	565	S0001000057N19F1	AJ477869 336	4e-69	565	S0001000057N19F1	AJ477869 336	4e-69	565
1467	HM07J18w	CB880724 598	1e-118	528	HM07J18w	CB880724 598	1e-118	528	HM07J18w	CB880724 598	1e-118	528
1469	HA04C01u	BQ656537 730	1e-168	1285	HA04C01u	BQ656537 730	1e-168	1285	HA04C01u	BQ656537 730	1e-168	1285
1470	bags13k04	AV915267 780	1e-173	1323	bags13k04	AV915267 780	1e-173	1323	bags13k04	AV915267 780	1e-173	1323
1472	HT12C08r	CA014714 644	1e-147	1136	HT12C08r	CA014714 644	1e-147	1136	HT12C08r	CA014714 644	1e-147	1136
1476	HT06O12r	CA012937 775	0.0	1398	HT06O12r	CA012937 775	0.0	1398	HT06O12r	CA012937 775	0.0	1398
1477	HA07n16r	BQ459872 688	1e-148	1138	HA07n16r	BQ459872 688	1e-148	1138	HA07n16r	BQ459872 688	1e-148	1138
1479	HC12F07y	CB873482 728	1e-164	1255	HC12F07y	CB873482 728	1e-164	1255	HC12F07y	CB873482 728	1e-164	1255
1481	rbaak34o06	BJ459145 667	1e-156	755	rbaak34o06	BJ459145 667	1e-156	755	rbaak34o06	BJ459145 667	1e-156	755
1485	HB27N19r	BU974415 456	2e-87	697	HB27N19r	BU974415 456	2e-87	697	HB27N19r	BU974415 456	2e-87	697
1487	baak15j24	BJ446988 628	1e-142	1093	baak15j24	BJ446988 628	1e-142	1093	baak15j24	BJ446988 628	1e-142	1093
1488	HV11A10r	CA019164 687	2e-37	311	HV11A10r	CA019164 687	2e-37	311	HV11A10r	CA019164 687	2e-37	311
1489	rbags7f24	AV919738 713	1e-137	1058	rbags7f24	AV919738 713	1e-137	1058	rbags7f24	AV919738 713	1e-137	1058
1490	S0000800089H11F1	649	1e-155	1189	S0000800089H11F1	649	1e-155	1189	S0000800089H11F1	649	1e-155	1189
1491	HX05P17w	CB874672 736	1e-157	819	HX05P17w	CB874672 736	1e-157	819	HX05P17w	CB874672 736	1e-157	819
1492	rbags3o23	AV834600 685	1e-133	832	rbags3o23	AV834600 685	1e-133	832	rbags3o23	AV834600 685	1e-133	832
1494	HZ42E12r	CA022140 651	1e-138	607	HZ42E12r	CA022140 651	1e-138	607	HZ42E12r	CA022140 651	1e-138	607
1496	HA04L08u	BQ656372 565	3e-92	587	HA04L08u	BQ656372 565	3e-92	587	HA04L08u	BQ656372 565	3e-92	587
1499	bags27c14	BJ463356 661	2.33e-156	1029	bags27c14	BJ463356 661	2.33e-156	1029	bags27c14	BJ463356 661	2.33e-156	1029
1500	HO18J10w	DN189272 764	1e-155	1192	HO18J10w	DN189272 764	1e-155	1192	HO18J10w	DN189272 764	1e-155	1192
1507	rbaak13b18	AV911410 705	1e-141	815	rbaak13b18	AV911410 705	1e-141	815	rbaak13b18	AV911410 705	1e-141	815
1508	GCW004P05f	DN158620 525	8e-88	394	GCW004P05f	DN158620 525	8e-88	394	GCW004P05f	DN158620 525	8e-88	394
1509	HV08A04r	CA018226 693	1e-160	1225	HV08A04r	CA018226 693	1e-160	1225	HV08A04r	CA018226 693	1e-160	1225
1512	HB17O10r	BU971528 372	2e-64	512	HB17O10r	BU971528 372	2e-64	512	HB17O10r	BU971528 372	2e-64	512
1515	rbags22i23	AV834079 685	1e-141	1047	rbags22i23	AV834079 685	1e-141	1047	rbags22i23	AV834079 685	1e-141	1047
1517	bags19o14	AV916867 752	1e-164	1255	bags19o14	AV916867 752	1e-164	1255	bags19o14	AV916867 752	1e-164	1255
1518	rbags19a23	AV921908 585	1e-107	844	rbags19a23	AV921908 585	1e-107	844	rbags19a23	AV921908 585	1e-107	844
1519	bags11b16	AV912945 669	1e-155	1191	bags11b16	AV912945 669	1e-155	1191	bags11b16	AV912945 669	1e-155	1191
1520	X78876	X78876 1250	0.0	1683	X78876	X78876 1250	0.0	1683	X78876	X78876 1250	0.0	1683
1521	HX14N08r	CA033003 652	1e-71	584	HX14N08r	CA033003 652	1e-71	584	HX14N08r	CA033003 652	1e-71	584
1522	HF06I16r	BU985236 693	1e-114	585	HF06I16r	BU985236 693	1e-114	585	HF06I16r	BU985236 693	1e-114	585
1524	HI06E24w	CB858247 654	1e-144	740	HI06E24w	CB858247 654	1e-144	740	HI06E24w	CB858247 654	1e-144	740
1525	HH01F14u	CB863084 430	8e-81	649	HH01F14u	CB863084 430	8e-81	649	HH01F14u	CB863084 430	8e-81	649
1526	HH04J12w	CB863396 717	1e-168	1287	HH04J12w	CB863396 717	1e-168	1287	HH04J12w	CB863396 717	1e-168	1287
1528	rbags22o04	AV918975 685	1e-149	1147	rbags22o04	AV918975 685	1e-149	1147	rbags22o04	AV918975 685	1e-149	1147
1529	bags36o16	BJ465000 702	1e-156	1199	bags36o16	BJ465000 702	1e-156	1199	bags36o16	BJ465000 702	1e-156	1199
1531	HP10I20T	CB878994 545	1e-118	910	HP10I20T	CB878994 545	1e-118	910	HP10I20T	CB878994 545	1e-118	910
1532	S0000800102D03F1	AJ471929 707	1e-159	701	S0000800102D03F1	AJ471929 707	1e-159	701	S0000800102D03F1	AJ471929 707	1e-159	701
1533	HO37O16S	DN177491 744	1e-153	740	HO37O16S	DN177491 744	1e-153	740	HO37O16S	DN177491 744	1e-153	740
1534	HO05F06w	CK566991 742	1e-160	1230	HO05F06w	CK566991 742	1e-160	1230	HO05F06w	CK566991 742	1e-160	1230
1541	HO34G09w	DN185017 672	1e-131	991	HO34G09w	DN185017 672	1e-131	991	HO34G09w	DN185017 672	1e-131	991
1542	rbags20f03	AV918229 741	1e-176	1343	rbags20f03	AV918229 741	1e-176	1343	rbags20f03	AV918229 741	1e-176	1343
1543	rbah53m10	BJ485085 608	1e-101	793	rbah53m10	BJ485085 608	1e-101	793	rbah53m10	BJ485085 608	1e-101	793
1545	HM13N23r	BU996520 635	1e-114	891	HM13N23r	BU996520 635	1e-114	891	HM13N23r	BU996520 635	1e-114	891
1547	rbags39m05	BJ468667 737	1e-152	1166	rbags39m05	BJ468667 737	1e-152	1166	rbags39m05	BJ468667 737	1e-152	1166
1548	rbags15m21	AV920843 690	1e-157	786	rbags15m21	AV920843 690	1e-157	786	rbags15m21	AV920843 690	1e-157	786
1551	HA02D04u	BQ656779 661	1e-135	1040	HA02D04u	BQ656779 661	1e-135	1040	HA02D04u	BQ656779 661	1e-135	1040
1552	HB10O02r	BU969211 648	1e-133	1025	HB10O02r	BU969211 648	1e-133	1025	HB10O02r	BU969211 648	1e-133	1025
1553	HZ61I12r	CA028283 718	1e-173	1322	HZ61I12r	CA028283 718	1e-173	1322	HZ61I12r	CA028283 718	1e-173	1322
1554	HM08A22w	CB880864 651	1e-144	1110	HM08A22w	CB880864 651	1e-144	1110	HM08A22w	CB880864 651	1e-144	1110
1555	HH07D20y	CB863857 702	1e-151	1159	HH07D20y	CB863857 702	1e-151	1159	HH07D20y	CB863857 702	1e-151	1159
1556	baal19k05	BJ547441 712	1e-150	772	baal19k05	BJ547441 712	1e-150	772	baal19k05	BJ547441 712	1e-150	772
1559	HX10B02w	CB876027 791	1e-152	819	HX10B02w	CB876027 791	1e-152	819	HX10B02w	CB876027 791	1e-152	819
1560	S0000800087H12F1	AJ468006 620	1e-136	1057	S0000800087H12F1	AJ468006 620	1e-136	1057	S0000800087H12F1	AJ468006 620	1e-136	1057
1562	EBed07_SQ003_C09	BQ755670 652	1e-149	1148	EBed07_SQ003_C09	BQ755670 652	1e-149	1148	EBed07_SQ003_C09	BQ755670 652	1e-149	1148
1563	HF19K06r	BU989057 755	1e-168	1289	HF19K06r	BU989057 755	1e-168	1289	HF19K06r	BU989057 755	1e-168	1289
1565	HU10I05r	CA008296 740	1e-169	1293	HU10I05r	CA008296 740	1e-169	1293	HU10I05r	CA008296 740	1e-169	1293
1569	HH06N15w	CB860385 705	1e-148	927	HH06N15w	CB860385 705	1e-148	927	HH06N15w	CB860385 705	1e-148	927
1572	S0000800210D09F1	AJ468336 625	1e-139	1071	S0000800210D09F1	AJ468336 625	1e-139	1071	S0000800210D09F1	AJ468336 625	1e-139	1071
1573	HO06I13w	CK567372 815	1e-180	1375	HO06I13w	CK567372 815	1e-180	1375	HO06I13w	CK567372 815	1e-180	1375
1574
1575	EBro02_SQ008_I11	BQ763436 597	6e-99	779	EBro02_SQ008_I11	BQ763436 597	6e-99	779	EBro02_SQ008_I11	BQ763436 597	6e-99	779
1576	HF17M03r	BU988476 688	1e-143	913	HF17M03r	BU988476 688	1e-143	913	HF17M03r	BU988476 688	1e-143	913
1578	HH03A05w	CB861682 746	1e-171	1305	HH03A05w	CB861682 746	1e-171	1305	HH03A05w	CB861682 746	1e-171	1305
1579	HS01O21T	BQ466897 695	1e-114	442	HS01O21T	BQ466897 695	1e-114	442	HS01O21T	BQ466897 695	1e-114	442
1584	EBma04_SQ002_G23	BM372930 368	4e-57	383	EBma04_SQ002_G23	BM372930 368	4e-57	383	EBma04_SQ002_G23	BM372930 368	4e-57	383
1586					EBes01_SQ003_B09	BM099378 495	2e-17	143	EBes01_SQ003_B09	BM099378 495	2e-17	143
1587	HY07H20u	AL511258 575	1e-127	986	HY07H20u	AL511258 575	1e-127	986	HY07H20u	AL511258 575	1e-127	986
1588	HU03L15u	BQ663720 571	1e-126	981	HU03L15u	BQ663720 571	1e-126	981	HU03L15u	BQ663720 571	1e-126	981
1589	rbags23o10	AV921576 726	2.33e-156	1055	rbags23o10	AV921576 726	2.33e-156	1055	rbags23o10	AV921576 726	2.33e-156	1055
1590	rbags32m16	BJ466567 687	1e-159	1218	rbags32m16	BJ466567 687	1e-159	1218	rbags32m16	BJ466567 687	1e-159	1218
1591	bags32o16	BJ463650 692	1e-158	1212	bags32o16	BJ463650 692	1e-158	1212	bags32o16	BJ463650 692	1e-158	1212
1592	HD01A10w	BQ659347 740	1e-163	1247	HD01A10w	BQ659347 740	1e-163	1247	HD01A10w	BQ659347 740	1e-163	1247
1593	HS01P14w	BQ662351 648	7e-99	662	HS01P14w	BQ662351 648	7e-99	662	HS01P14w	BQ662351 648	7e-99	662
1594	HF12E16r	BU986578 701	1e-107	843	HF12E16r	BU986578 701	1e-107	843	HF12E16r	BU986578 701	1e-107	843
1595	bags1n23	AV834448 727	1e-153	932	bags1n23	AV834448 727	1e-153	932	bags1n23	AV834448 727	1e-153	932
1596	HA10E19r	BU976778 652	1e-144	1113	HA10E19r	BU976778 652	1e-144	1113	HA10E19r	BU976778 652	1e-144	1113
1597	HF06A12r	BU985064 667	1e-150	764	HF06A12r	BU985064 667	1e-150	764	HF06A12r	BU985064 667	1e-150	764
1598	HO12A10w	CK569047 794	1e-173	1318	HO12A10w	CK569047 794	1e-173	1318	HO12A10w	CK569047 794	1e-173	1318
1603	EBma01_SQ005_N02	BM100644 441	9e-83	664	EBma01_SQ005_N02	BM100644 441	9e-83	664	EBma01_SQ005_N02	BM100644 441	9e-83	664
1604	HO02F09w	CK566058 780	1e-178	1359	HO02F09w	CK566058 780	1e-178	1359	HO02F09w	CK566058 780	1e-178	1359
1605	HB25O03r	BU973758 578	1e-134	1035	HB25O03r	BU973758 578	1e-134	1035	HB25O03r	BU973758 578	1e-134	1035
1608	bags23m08	AV833237 657	1e-138	1009	bags23m08	AV833237 657	1e-138	1009	bags23m08	AV833237 657	1e-138	1009
1609	rbags20g21	AV918255 719	1e-166	1271	rbags20g21	AV918255 719	1e-166	1271	rbags20g21	AV918255 719	1e-166	1271
1610	HVSMEl0006E02r2	661	1e-130	955	HVSMEl0006E02r2	661	1e-130	955	HVSMEl0006E02r2	661	1e-130	955
1611	HB01N20r	BQ472644 263	7e-42	367	HB01N20r	BQ472644 263	7e-42	367	HB01N20r	BQ472644 263	7e-42	367
1615	HA01L03u	BQ656869 617	1e-127	968	HA01L03u	BQ656869 617	1e-127	968	HA01L03u	BQ656869 617	1e-127	968
1616	Z34917	Z34917 860	1e-167	801	Z34917	Z34917 860	1e-167	801	Z34917	Z34917 860	1e-167	801
1619	rbah57a11	BJ485470 683	1e-143	934	rbah57a11	BJ485470 683	1e-143	934	rbah57a11	BJ485470 683	1e-143	934
1622	HU09C09r	CA007837 608	1e-142	1097	HU09C09r	CA007837 608	1e-142	1097	HU09C09r	CA007837 608	1e-142	1097
1623	HT01E23w	BQ663021 685	1e-142	702	HT01E23w	BQ663021 685	1e-142	702	HT01E23w	BQ663021 685	1e-142	702
1625	EBro02_SQ004_E07	BQ762561 669	1e-149	1149	EBro02_SQ004_E07	BQ762561 669	1e-149	1149	EBro02_SQ004_E07	BQ762561 669	1e-149	1149
1627	HA26C03r	BU982308 506	1e-111	871	HA26C03r	BU982308 506	1e-111	871	HA26C03r	BU982308 506	1e-111	871
1628	rbags13a09	AV920266 727	1e-159	1120	rbags13a09	AV920266 727	1e-159	1120	rbags13a09	AV920266 727	1e-159	1120
1632	X69931	X69931 2708	0.0	1575	X69931	X69931 2708	0.0	1575	X69931	X69931 2708	0.0	1575
1633	AJ133278	AJ133278 987	0.0	1629	AJ133278	AJ133278 987	0.0	1629	AJ133278	AJ133278 987	0.0	1629
1635	rbags15k06	AV920804 679	1e-102	704	rbags15k06	AV920804 679	1e-102	704	rbags15k06	AV920804 679	1e-102	704
1636	S0000800060E06F1	AJ470929 679	1e-141	1089	S0000800060E06F1	AJ470929 679	1e-141	1089	S0000800060E06F1	AJ470929 679	1e-141	1089
1638	bags21a09	AV913137 725	1e-171	1309	bags21a09	AV913137 725	1e-171	1309	bags21a09	AV913137 725	1e-171	1309
1639	HF24A10r	BU990082 734	1e-171	1308	HF24A10r	BU990082 734	1e-171	1308	HF24A10r	BU990082 734	1e-171	1308
1640	HY07D05u	AL511162 538	1e-94	466	HY07D05u	AL511162 538	1e-94	466	HY07D05u	AL511162 538	1e-94	466
1641	HVSMEl0012C15f	BI949046 695	1e-142	979	HVSMEl0012C15f	BI949046 695	1e-142	979	HVSMEl0012C15f	BI949046 695	1e-142	979
1643	S0000800167F03F1	AJ470828 677	1e-154	653	S0000800167F03F1	AJ470828 677	1e-154	653	S0000800167F03F1	AJ470828 677	1e-154	653
1646	AF023472	AF023472 2260	1e-105	272	AF023472	AF023472 2260	1e-105	272	AF023472	AF023472 2260	1e-105	272
1648	HO26C24S	DN180709 770	1e-178	1355	HO26C24S	DN180709 770	1e-178	1355	HO26C24S	DN180709 770	1e-178	1355
1649	rbasd2o06	AV927624 545	1e-109	698	rbasd2o06	AV927624 545	1e-109	698	rbasd2o06	AV927624 545	1e-109	698
1651	HX05D07w	CB874415 712	1e-160	1231	HX05D07w	CB874415 712	1e-160	1231	HX05D07w	CB874415 712	1e-160	1231
1652	HM01E23w	BQ660968 695	1e-147	669	HM01E23w	BQ660968 695	1e-147	669	HM01E23w	BQ660968 695	1e-147	669
1653	GCN002N23u	DN157208 811	4e-87	667	GCN002N23u	DN157208 811	4e-87	667	GCN002N23u	DN157208 811	4e-87	667
1656	S0000200057E02F1	AJ462863 544	5e-22	221	S0000200057E02F1	AJ462863 544	5e-22	221	S0000200057E02F1	AJ462863 544	5e-22	221
1657	HI08N11w	CB858956 683	1e-117	898	HI08N11w	CB858956 683	1e-117	898	HI08N11w	CB858956 683	1e-117	898
1658	bah62c14	BJ481845 563	1e-115	903	bah62c14	BJ481845 563	1e-115	903	bah62c14	BJ481845 563	1e-115	903
1660	HA03P23u	BU976618 594	2e-36	328	HA03P23u	BU976618 594	2e-36	328	HA03P23u	BU976618 594	2e-36	328
1661	HD09O22w	CB865546 776	1e-154	1058	HD09O22w	CB865546 776	1e-154	1058	HD09O22w	CB865546 776	1e-154	1058
1662	HI08D10w	CB858751 735	1e-126	979	HI08D10w	CB858751 735	1e-126	979	HI08D10w	CB858751 735	1e-126	979
1663	bags18j16	AV917361 696	1e-151	1162	bags18j16	AV917361 696	1e-151	1162	bags18j16	AV917361 696	1e-151	1162
1664	HF03D10r	BU984176 712	1e-159	1220	HF03D10r	BU984176 712	1e-159	1220	HF03D10r	BU984176 712	1e-159	1220
1667	HM12D22r	BU996047 626	1e-130	1005	HM12D22r	BU996047 626	1e-130	1005	HM12D22r	BU996047 626	1e-130	1005
1668	HM10E22r	BU995454 636	1e-104	818	HM10E22r	BU995454 636	1e-104	818	HM10E22r	BU995454 636	1e-104	818
1669	rbags7j24	AV919791 648	2.33e-156	1125	rbags7j24	AV919791 648	2.33e-156	1125	rbags7j24	AV919791 648	2.33e-156	1125
1671	rbags17a21	AV917913 677	1e-147	591	rbags17a21	AV917913 677	1e-147	591	rbags17a21	AV917913 677	1e-147	591
1672	EBpi05_SQ004_F11	BQ759759 425	8e-83	662	EBpi05_SQ004_F11	BQ759759 425	8e-83	662	EBpi05_SQ004_F11	BQ759759 425	8e-83	662
1675
1676	HA06G24u	BQ657922 653	1e-119	927	HA06G24u	BQ657922 653	1e-119	927	HA06G24u	BQ657922 653	1e-119	927
1677	HH06B18w	CB860628 752	1e-169	1290	HH06B18w	CB860628 752	1e-169	1290	HH06B18w	CB860628 752	1e-169	1290
1678	AB055519	AB055519 2108	0.0	1995	AB055519	AB055519 2108	0.0	1995	AB055519	AB055519 2108	0.0	1995
1679	HF16D04r	BU987937 565	1e-126	975	HF16D04r	BU987937 565	1e-126	975	HF16D04r	BU987937 565	1e-126	975
1680	HO36D05S	DN177830 627	1e-135	1047	HO36D05S	DN177830 627	1e-135	1047	HO36D05S	DN177830 627	1e-135	1047
1681	HO10A10w	CK568436 806	1e-162	1244	HO10A10w	CK568436 806	1e-162	1244	HO10A10w	CK568436 806	1e-162	1244
1684	S0000800167G01F1	AJ466986 620	1e-149	1146	S0000800167G01F1	AJ466986 620	1e-149	1146	S0000800167G01F1	AJ466986 620	1e-149	1146
1685	bags11b16	AV912945 669	1e-119	787	bags11b16	AV912945 669	1e-119	787	bags11b16	AV912945 669	1e-119	787
1686	HO02O09w	CK566232 764	1e-166	1270	HO02O09w	CK566232 764	1e-166	1270	HO02O09w	CK566232 764	1e-166	1270
1687	HC13D01w	CB870044 713	1e-81	654	HC13D01w	CB870044 713	1e-81	654	HC13D01w	CB870044 713	1e-81	654
1688	AJ000991	AJ000991 1318	1e-172	699	AJ000991	AJ000991 1318	1e-172	699	AJ000991	AJ000991 1318	1e-172	699
1689	S0001100027G04F1	AJ483828 405	4e-87	693	S0001100027G04F1	AJ483828 405	4e-87	693	S0001100027G04F1	AJ483828 405	4e-87	693
1692	EBpi05_SQ004_N21	BQ759945 680	1e-138	1066	EBpi05_SQ004_N21	BQ759945 680	1e-138	1066	EBpi05_SQ004_N21	BQ759945 680	1e-138	1066
1693	rbasd25l05	AV930897 612	1e-131	866	rbasd25l05	AV930897 612	1e-131	866	rbasd25l05	AV930897 612	1e-131	866
1694	HF25G17r	BU990561 648	1e-145	1120	HF25G17r	BU990561 648	1e-145	1120	HF25G17r	BU990561 648	1e-145	1120
1695	S0000200030D05F1	AJ460451 641	1e-129	1001	S0000200030D05F1	AJ460451 641	1e-129	1001	S0000200030D05F1	AJ460451 641	1e-129	1001
1697	baak24j11	BJ454475 742	1e-157	909	baak24j11	BJ454475 742	1e-157	909	baak24j11	BJ454475 742	1e-157	909
1702	HP10H04T	CB878961 413	7e-95	750	HP10H04T	CB878961 413	7e-95	750	HP10H04T	CB878961 413	7e-95	750
1703	HI07F03w	CB858512 624	1e-131	1018	HI07F03w	CB858512 624	1e-131	1018	HI07F03w	CB858512 624	1e-131	1018
1704	EBro03_SQ006_F01	BQ764021 644	1e-140	775	EBro03_SQ006_F01	BQ764021 644	1e-140	775	EBro03_SQ006_F01	BQ764021 644	1e-140	775
1706	EBro03_SQ008_M09	BQ765877 628	1e-107	843	EBro03_SQ008_M09	BQ765877 628	1e-107	843	EBro03_SQ008_M09	BQ765877 628	1e-107	843
1708	HVSMEn0023H12f	BI960157 491	2e-36	322	HVSMEn0023H12f	BI960157 491	2e-36	322	HVSMEn0023H12f	BI960157 491	2e-36	322
1712	HZ50A09r	CA024689 587	1e-117	600	HZ50A09r	CA024689 587	1e-117	600	HZ50A09r	CA024689 587	1e-117	600
1714	HC12H01w	CB869782 617	4e-98	700	HC12H01w	CB869782 617	4e-98	700	HC12H01w	CB869782 617	4e-98	700
1715	HV04P09r	BQ472288 615	1e-130	975	HV04P09r	BQ472288 615	1e-130	975	HV04P09r	BQ472288 615	1e-130	975
1719	rbags38l18	BJ550172 764	1e-154	1157	rbags38l18	BJ550172 764	1e-154	1157	rbags38l18	BJ550172 764	1e-154	1157
1723	S0001100069E05F1	AJ485355 553	1e-116	909	S0001100069E05F1	AJ485355 553	1e-116	909	S0001100069E05F1	AJ485355 553	1e-116	909
1725	HF01K24T	BQ464224 674	1e-155	1191	HF01K24T	BQ464224 674	1e-155	1191	HF01K24T	BQ464224 674	1e-155	1191
1726	HH03M06w	CB860980 739	1e-172	1318	HH03M06w	CB860980 739	1e-172	1318	HH03M06w	CB860980 739	1e-172	1318
1728	rbasd3g14	AV927730 736	1e-152	1162	rbasd3g14	AV927730 736	1e-152	1162	rbasd3g14	AV927730 736	1e-152	1162
1729	HX03L23r	BQ470695 684	1e-169	1293	HX03L23r	BQ470695 684	1e-169	1293	HX03L23r	BQ470695 684	1e-169	1293
1730	HH03F17w	CB861105 651	1e-135	1042	HH03F17w	CB861105 651	1e-135	1042	HH03F17w	CB861105 651	1e-135	1042
1731	HI06L14w	CB858360 705	1e-153	1175	HI06L14w	CB858360 705	1e-153	1175	HI06L14w	CB858360 705	1e-153	1175
1734	rbaal33h17	BJ548704 719	1e-168	1283	rbaal33h17	BJ548704 719	1e-168	1283	rbaal33h17	BJ548704 719	1e-168	1283
1736	rbaak43a17	BJ460976 779	1e-168	1115	rbaak43a17	BJ460976 779	1e-168	1115	rbaak43a17	BJ460976 779	1e-168	1115
1738	HU13J05r	CA009239 677	1e-169	1297	HU13J05r	CA009239 677	1e-169	1297	HU13J05r	CA009239 677	1e-169	1297
1739	bags10f01	AV912793 741	1e-135	464	bags10f01	AV912793 741	1e-135	464	bags10f01	AV912793 741	1e-135	464
1740	HF24M08r	BU990348 683	1e-147	1134	HF24M08r	BU990348 683	1e-147	1134	HF24M08r	BU990348 683	1e-147	1134
1744	HB14I08r	BU970398 695	1e-169	1294	HB14I08r	BU970398 695	1e-169	1294	HB14I08r	BU970398 695	1e-169	1294
1745	rbah20h23	AV944184 695	1e-154	1183	rbah20h23	AV944184 695	1e-154	1183	rbah20h23	AV944184 695	1e-154	1183
1748	GW001C16r	CX630016 707	1e-158	1215	GW001C16r	CX630016 707	1e-158	1215	GW001C16r	CX630016 707	1e-158	1215
1751
1753	HU08P06r	CA007765 672	1e-115	902	HU08P06r	CA007765 672	1e-115	902	HU08P06r	CA007765 672	1e-115	902
1755	HD06M02w	CB864632 781	1e-165	1230	HD06M02w	CB864632 781	1e-165	1230	HD06M02w	CB864632 781	1e-165	1230
1756	rbags39j17	BJ468627 742	1e-167	1276	rbags39j17	BJ468627 742	1e-167	1276	rbags39j17	BJ468627 742	1e-167	1276
1757	HA06c14r	BQ460703 631	1e-139	1076	HA06c14r	BQ460703 631	1e-139	1076	HA06c14r	BQ460703 631	1e-139	1076
1759	bags23n19	AV913950 620	1e-117	801	bags23n19	AV913950 620	1e-117	801	bags23n19	AV913950 620	1e-117	801
1760	rbags1n04	AV834444 638	1e-140	626	rbags1n04	AV834444 638	1e-140	626	rbags1n04	AV834444 638	1e-140	626
1761	rbasd27m16	AV836849 772	1e-171	1309	rbasd27m16	AV836849 772	1e-171	1309	rbasd27m16	AV836849 772	1e-171	1309
1762	S0000800180C02F1	AJ472237 725	1e-151	1158	S0000800180C02F1	AJ472237 725	1e-151	1158	S0000800180C02F1	AJ472237 725	1e-151	1158
1763					HVSMEc0020O24f	BF620817 127	3e-18	196	HVSMEc0020O24f	BF620817 127	3e-18	196
1764	rbags30l11	BJ468009 758	1e-170	1301	rbags30l11	BJ468009 758	1e-170	1301	rbags30l11	BJ468009 758	1e-170	1301
1766	bags7a23	AV914580 648	1e-149	1149	bags7a23	AV914580 648	1e-149	1149	bags7a23	AV914580 648	1e-149	1149
1768	rbaak12k14	AV911280 741	1e-163	909	rbaak12k14	AV911280 741	1e-163	909	rbaak12k14	AV911280 741	1e-163	909
1769	HT12G02r	CA014795 647	1e-116	666	HT12G02r	CA014795 647	1e-116	666	HT12G02r	CA014795 647	1e-116	666
1772	HH06K22w	CB860429 712	1e-157	915	HH06K22w	CB860429 712	1e-157	915	HH06K22w	CB860429 712	1e-157	915
1774	EBan01_SQ002_H04	BM442179 594	1e-136	1053	EBan01_SQ002_H04	BM442179 594	1e-136	1053	EBan01_SQ002_H04	BM442179 594	1e-136	1053
1775	rbaal19a22	BJ474103 744	1e-142	1096	rbaal19a22	BJ474103 744	1e-142	1096	rbaal19a22	BJ474103 744	1e-142	1096
1776	EBes01_SQ004_I12	BM099874 524	9e-95	728	EBes01_SQ004_I12	BM099874 524	9e-95	728	EBes01_SQ004_I12	BM099874 524	9e-95	728
1777	rbags10i01	AV917570 719	1e-165	1265	rbags10i01	AV917570 719	1e-165	1265	rbags10i01	AV917570 719	1e-165	1265
1778	HA21B12r	BU980585 402	2e-82	660	HA21B12r	BU980585 402	2e-82	660	HA21B12r	BU980585 402	2e-82	660
1779	HX09H01w	CB875818 778	1e-168	1052	HX09H01w	CB875818 778	1e-168	1052	HX09H01w	CB875818 778	1e-168	1052
1780	HO06L10w	CK567425 828	1e-161	578	HO06L10w	CK567425 828	1e-161	578	HO06L10w	CK567425 828	1e-161	578
1781	HX11B06w	CB876371 683	2e-93	375	HX11B06w	CB876371 683	2e-93	375	HX11B06w	CB876371 683	2e-93	375
1783	HO34J03w	DN184874 646	1e-118	922	HO34J03w	DN184874 646	1e-118	922	HO34J03w	DN184874 646	1e-118	922
1784	HH05A11w	CB860893 738	1e-163	1180	HH05A11w	CB860893 738	1e-163	1180	HH05A11w	CB860893 738	1e-163	1180
1786	bags31e19	BJ463971 581	1e-125	969	bags31e19	BJ463971 581	1e-125	969	bags31e19	BJ463971 581	1e-125	969
1788									HA06N11u	BQ657822 527	6e-14	107
1791	rbah12o12	AV942599 675	1e-143	890	rbah12o12	AV942599 675	1e-143	890	rbah12o12	AV942599 675	1e-143	890
1793	rbags9b11	AV920054 763	1e-171	1124	rbags9b11	AV920054 763	1e-171	1124	rbags9b11	AV920054 763	1e-171	1124
1795	rbags15p08	AV920887 763	1e-169	1259	rbags15p08	AV920887 763	1e-169	1259	rbags15p08	AV920887 763	1e-169	1259
1796	HD01D03w	BQ659293 632	1e-136	1000	HD01D03w	BQ659293 632	1e-136	1000	HD01D03w	BQ659293 632	1e-136	1000
1797	HX09L02w	CB875898 745	1e-165	1264	HX09L02w	CB875898 745	1e-165	1264	HX09L02w	CB875898 745	1e-165	1264
1799	bags8p06	AV917216 692	1e-149	1145	bags8p06	AV917216 692	1e-149	1145	bags8p06	AV917216 692	1e-149	1145
1801	rbags27n09	BJ465908 509	1e-117	912	rbags27n09	BJ465908 509	1e-117	912	rbags27n09	BJ465908 509	1e-117	912
1803	HM05A21r	BU993943 548	1e-98	683	HM05A21r	BU993943 548	1e-98	683	HM05A21r	BU993943 548	1e-98	683
1806	rbart40h02	BY868411 499	1e-113	883	rbart40h02	BY868411 499	1e-113	883	rbart40h02	BY868411 499	1e-113	883
1808	rbasd19n18	AV931453 742	1e-155	1188	rbasd19n18	AV931453 742	1e-155	1188	rbasd19n18	AV931453 742	1e-155	1188
1810	baal35m10	BJ472633 714	1e-170	1297	baal35m10	BJ472633 714	1e-170	1297	baal35m10	BJ472633 714	1e-170	1297
1811	rbaak41e20	BJ546438 724	1e-160	1202	rbaak41e20	BJ546438 724	1e-160	1202	rbaak41e20	BJ546438 724	1e-160	1202
1812	HO12A18w	CK569054 762	1e-169	1289	HO12A18w	CK569054 762	1e-169	1289	HO12A18w	CK569054 762	1e-169	1289
1813	HT05N23r	CA012593 579	1e-108	801	HT05N23r	CA012593 579	1e-108	801	HT05N23r	CA012593 579	1e-108	801
1814	bags29o16	BJ462694 719	1e-165	1264	bags29o16	BJ462694 719	1e-165	1264	bags29o16	BJ462694 719	1e-165	1264
1817	HF13C07r	BU986867 655	1e-155	1188	HF13C07r	BU986867 655	1e-155	1188	HF13C07r	BU986867 655	1e-155	1188
1818	HH02B18w	CB861120 816	1e-178	1359	HH02B18w	CB861120 816	1e-178	1359	HH02B18w	CB861120 816	1e-178	1359
1822	HZ65H19r	CA029531 546	1e-115	895	HZ65H19r	CA029531 546	1e-115	895	HZ65H19r	CA029531 546	1e-115	895
1825	rbags23a14	AV921317 731	1e-152	1171	rbags23a14	AV921317 731	1e-152	1171	rbags23a14	AV921317 731	1e-152	1171
1826	HA10N18u	BU977110 393	2e-81	653	HA10N18u	BU977110 393	2e-81	653	HA10N18u	BU977110 393	2e-81	653
1827	S0001100117G01F1	AJ485952 581	1e-136	1050	S0001100117G01F1	AJ485952 581	1e-136	1050	S0001100117G01F1	AJ485952 581	1e-136	1050
1830	HH03C24w	CB861174 687	1e-159	1221	HH03C24w	CB861174 687	1e-159	1221	HH03C24w	CB861174 687	1e-159	1221
1831	HU10B11u	361	1e-67	555	HU10B11u	361	1e-67	555	HU10B11u	361	1e-67	555
1834	S0001000055K09F1	AJ476683 636	1e-118	923	S0001000055K09F1	AJ476683 636	1e-118	923	S0001000055K09F1	AJ476683 636	1e-118	923
1835	baak40i19	BJ452819 641	1e-122	601	baak40i19	BJ452819 641	1e-122	601	baak40i19	BJ452819 641	1e-122	601
1837	HH04H23w	CB863363 720	1e-114	591	HH04H23w	CB863363 720	1e-114	591	HH04H23w	CB863363 720	1e-114	591
1838	HC11L17y	CB873347 716	1e-150	616	HC11L17y	CB873347 716	1e-150	616	HC11L17y	CB873347 716	1e-150	616
1839	HO13H22S	CD056862 525	1e-104	816	HO13H22S	CD056862 525	1e-104	816	HO13H22S	CD056862 525	1e-104	816
1841	rbasd2b21	AV927448 728	1e-165	1264	rbasd2b21	AV927448 728	1e-165	1264	rbasd2b21	AV927448 728	1e-165	1264
1842	UCRHV18_06ca04_b1	CD663742 659	1e-148	1052	UCRHV18_06ca04_b1	CD663742 659	1e-148	1052	UCRHV18_06ca04_b1	CD663742 659	1e-148	1052
1843	HVSMEg0019H24f	BE456056 422	8e-95	751	HVSMEg0019H24f	BE456056 422	8e-95	751	HVSMEg0019H24f	BE456056 422	8e-95	751
1844	HA13F11r	BU978473 438	2e-90	717	HA13F11r	BU978473 438	2e-90	717	HA13F11r	BU978473 438	2e-90	717
1845	rbags38i04	BJ468372 644	1e-135	621	rbags38i04	BJ468372 644	1e-135	621	rbags38i04	BJ468372 644	1e-135	621
1846	rbart23a12	BY866883 512	1e-107	844	rbart23a12	BY866883 512	1e-107	844	rbart23a12	BY866883 512	1e-107	844
1848	HVSMEg0010L19f2	627	2.33e-156	1125	HVSMEg0010L19f2	627	2.33e-156	1125	HVSMEg0010L19f2	627	2.33e-156	1125
1851	basd19k01	AV837078 706	1e-160	1174	basd19k01	AV837078 706	1e-160	1174	basd19k01	AV837078 706	1e-160	1174
1852	bags21a20	AV913147 710	1e-152	756	bags21a20	AV913147 710	1e-152	756	bags21a20	AV913147 710	1e-152	756
1855	HP03C06w	CB879644 754	1e-88	605	HP03C06w	CB879644 754	1e-88	605	HP03C06w	CB879644 754	1e-88	605
1856	bags16b06	AV915804 747	1e-167	1278	bags16b06	AV915804 747	1e-167	1278	bags16b06	AV915804 747	1e-167	1278
1858	rbaak2h12	AV912024 670	1e-122	948	rbaak2h12	AV912024 670	1e-122	948	rbaak2h12	AV912024 670	1e-122	948
1859	HVSMEk0017H20f	BG417317 650	1e-149	1150	HVSMEk0017H20f	BG417317 650	1e-149	1150	HVSMEk0017H20f	BG417317 650	1e-149	1150
1860	HT10I05r	CA014145 650	3e-38	340	HT10I05r	CA014145 650	3e-38	340	HT10I05r	CA014145 650	3e-38	340
1861	HX06H20r	CA030240 621	1e-139	1077	HX06H20r	CA030240 621	1e-139	1077	HX06H20r	CA030240 621	1e-139	1077
1862	HH03N08u	CB862584 478	6e-86	371	HH03N08u	CB862584 478	6e-86	371	HH03N08u	CB862584 478	6e-86	371
1863	HV_CEb0022N12r2	583	2e-87	655	HV_CEb0022N12r2	583	2e-87	655	HV_CEb0022N12r2	583	2e-87	655
1864	HX08A08w	CB875345 627	1e-122	643	HX08A08w	CB875345 627	1e-122	643	HX08A08w	CB875345 627	1e-122	643
1865	HC06P12w	CB866497 728	1e-161	1232	HC06P12w	CB866497 728	1e-161	1232	HC06P12w	CB866497 728	1e-161	1232
1866	rbags25g08	BJ467470 635	1e-100	791	rbags25g08	BJ467470 635	1e-100	791	rbags25g08	BJ467470 635	1e-100	791
1868	bags24f14	BJ462781 681	1e-153	1176	bags24f14	BJ462781 681	1e-153	1176	bags24f14	BJ462781 681	1e-153	1176
1870	EBro05_SQ003_J07	BM097468 461	1e-112	876	EBro05_SQ003_J07	BM097468 461	1e-112	876	EBro05_SQ003_J07	BM097468 461	1e-112	876
1871	HA14M13r	BU978967 661	1e-151	1159	HA14M13r	BU978967 661	1e-151	1159	HA14M13r	BU978967 661	1e-151	1159
1872	HVSMEk0015E10r2	571	6e-99	780	HVSMEk0015E10r2	571	6e-99	780	HVSMEk0015E10r2	571	6e-99	780
1873	S0000800161G09F1	AJ476146 599	1e-124	811	S0000800161G09F1	AJ476146 599	1e-124	811	S0000800161G09F1	AJ476146 599	1e-124	811
1874	rbags26b11	BJ467205 653	1e-140	905	rbags26b11	BJ467205 653	1e-140	905	rbags26b11	BJ467205 653	1e-140	905
1875	rbart55c12	BY869392 534	2e-95	461	rbart55c12	BY869392 534	2e-95	461	rbart55c12	BY869392 534	2e-95	461
1877	HO38L05w	DN183962 520	3e-78	630	HO38L05w	DN183962 520	3e-78	630	HO38L05w	DN183962 520	3e-78	630
1879	HA25E09r	BU982011 543	8e-84	672	HA25E09r	BU982011 543	8e-84	672	HA25E09r	BU982011 543	8e-84	672
1880	HO31P06w	DN185680 813	1e-156	1157	HO31P06w	DN185680 813	1e-156	1157	HO31P06w	DN185680 813	1e-156	1157
1881	HI02P01r	BQ463068 695	1e-152	1170	HI02P01r	BQ463068 695	1e-152	1170	HI02P01r	BQ463068 695	1e-152	1170
1883
1884	HB30M16r	BU975320 557	1e-125	972	HB30M16r	BU975320 557	1e-125	972	HB30M16r	BU975320 557	1e-125	972
1885	HO29J22w	DN186383 714	1e-153	695	HO29J22w	DN186383 714	1e-153	695	HO29J22w	DN186383 714	1e-153	695
1886	rbags6n19	AV919616 745	1e-151	1096	rbags6n19	AV919616 745	1e-151	1096	rbags6n19	AV919616 745	1e-151	1096
1888	S0000200022D09F1	AJ461020 367	1e-77	625	S0000200022D09F1	AJ461020 367	1e-77	625	S0000200022D09F1	AJ461020 367	1e-77	625
1889	UCRHV18_01ae07_b1	CD662201 843	0.0	1478	UCRHV18_01ae07_b1	CD662201 843	0.0	1478	UCRHV18_01ae07_b1	CD662201 843	0.0	1478
1893	HV_CEb0022C03f	BF064956 532	1e-115	899	HV_CEb0022C03f	BF064956 532	1e-115	899	HV_CEb0022C03f	BF064956 532	1e-115	899
1900	EBro02_SQ007_I15	BQ763221 727	1e-158	1139	EBro02_SQ007_I15	BQ763221 727	1e-158	1139	EBro02_SQ007_I15	BQ763221 727	1e-158	1139
1903	HY06P12u	AL511090 529	4e-98	527	HY06P12u	AL511090 529	4e-98	527	HY06P12u	AL511090 529	4e-98	527
1904	S0000800207D06F1	AJ473967 523	1e-112	873	S0000800207D06F1	AJ473967 523	1e-112	873	S0000800207D06F1	AJ473967 523	1e-112	873
1906	HA04I17u	BQ656419 613	1e-109	716	HA04I17u	BQ656419 613	1e-109	716	HA04I17u	BQ656419 613	1e-109	716
1907	rbags3k11	AV922322 737	1e-131	873	rbags3k11	AV922322 737	1e-131	873	rbags3k11	AV922322 737	1e-131	873
1909	GAN002P16f	CX631734 553	1e-114	886	GAN002P16f	CX631734 553	1e-114	886	GAN002P16f	CX631734 553	1e-114	886
1911	HA12H24u	BU978058 618	1e-132	1023	HA12H24u	BU978058 618	1e-132	1023	HA12H24u	BU978058 618	1e-132	1023
1912	HM08E24w	CB880946 712	1e-150	1156	HM08E24w	CB880946 712	1e-150	1156	HM08E24w	CB880946 712	1e-150	1156
1913	HZ39M07r	CA021325 603	1e-108	832	HZ39M07r	CA021325 603	1e-108	832	HZ39M07r	CA021325 603	1e-108	832
1914	HVSMEb0001H24f	BF626846 688	1e-135	572	HVSMEb0001H24f	BF626846 688	1e-135	572	HVSMEb0001H24f	BF626846 688	1e-135	572
1915	HF18H08r	BU988706 630	1e-124	719	HF18H08r	BU988706 630	1e-124	719	HF18H08r	BU988706 630	1e-124	719
1916	UCRHV18_07ca06_b1	CD664032 833	1e-175	1332	UCRHV18_07ca06_b1	CD664032 833	1e-175	1332	UCRHV18_07ca06_b1	CD664032 833	1e-175	1332
1917
1918	HC11D14y	CB873225 645	1e-114	611	HC11D14y	CB873225 645	1e-114	611	HC11D14y	CB873225 645	1e-114	611
1919	rbart08a01	BY865754 553	1e-123	957	rbart08a01	BY865754 553	1e-123	957	rbart08a01	BY865754 553	1e-123	957
1920	S0001400033C23F1	703	1e-141	865	S0001400033C23F1	703	1e-141	865	S0001400033C23F1	703	1e-141	865
1922	rbags1p15	AV834454 681	1e-155	1186	rbags1p15	AV834454 681	1e-155	1186	rbags1p15	AV834454 681	1e-155	1186
1924	rbah45k12	BJ483511 727	1e-158	1211	rbah45k12	BJ483511 727	1e-158	1211	rbah45k12	BJ483511 727	1e-158	1211
1925	HB19O06r	BU971861 744	1e-169	1117	HB19O06r	BU971861 744	1e-169	1117	HB19O06r	BU971861 744	1e-169	1117
1927	HI09A01w	CB859010 732	1e-145	522	HI09A01w	CB859010 732	1e-145	522	HI09A01w	CB859010 732	1e-145	522
1929	HA12B04r	BU977802 522	1e-110	866	HA12B04r	BU977802 522	1e-110	866	HA12B04r	BU977802 522	1e-110	866
1931	HY02G01u	AL509620 553	1e-121	947	HY02G01u	AL509620 553	1e-121	947	HY02G01u	AL509620 553	1e-121	947
1934	HO07J06w	CK567692 854	0.0	1452	HO07J06w	CK567692 854	0.0	1452	HO07J06w	CK567692 854	0.0	1452
1935	rbags10e03	AV917521 719	1e-167	1278	rbags10e03	AV917521 719	1e-167	1278	rbags10e03	AV917521 719	1e-167	1278
1938	EBro02_SQ002_J14	BM443109 446	1e-101	799	EBro02_SQ002_J14	BM443109 446	1e-101	799	EBro02_SQ002_J14	BM443109 446	1e-101	799
1939	baak34p14	BJ451673 746	1e-167	1277	baak34p14	BJ451673 746	1e-167	1277	baak34p14	BJ451673 746	1e-167	1277
1941	HD12L15r	BU993149 654	1e-148	1140	HD12L15r	BU993149 654	1e-148	1140	HD12L15r	BU993149 654	1e-148	1140
1942	basd27m18	BJ468899 639	1e-130	1006	basd27m18	BJ468899 639	1e-130	1006	basd27m18	BJ468899 639	1e-130	1006
1943	HC14O22y	CB874109 703	1e-155	1188	HC14O22y	CB874109 703	1e-155	1188	HC14O22y	CB874109 703	1e-155	1188
1944	HF14B21r	BU987210 663	1e-150	1153	HF14B21r	BU987210 663	1e-150	1153	HF14B21r	BU987210 663	1e-150	1153
1945	HO22O15w	DN188274 731	1e-161	1236	HO22O15w	DN188274 731	1e-161	1236	HO22O15w	DN188274 731	1e-161	1236
1946	HO04M17w	CK566832 761	1e-151	725	HO04M17w	CK566832 761	1e-151	725	HO04M17w	CK566832 761	1e-151	725
1947	HU13K19r	CA009274 677	1e-153	1178	HU13K19r	CA009274 677	1e-153	1178	HU13K19r	CA009274 677	1e-153	1178
1948	HA22G12r	BU981021 757	1e-175	1336	HA22G12r	BU981021 757	1e-175	1336	HA22G12r	BU981021 757	1e-175	1336
1951	S0000800179C02F1	AJ470301 669	1e-144	913	S0000800179C02F1	AJ470301 669	1e-144	913	S0000800179C02F1	AJ470301 669	1e-144	913
1952	bags24i17	BJ462815 584	1e-126	976	bags24i17	BJ462815 584	1e-126	976	bags24i17	BJ462815 584	1e-126	976
1953	HO22D08w	DN188591 725	1e-158	1214	HO22D08w	DN188591 725	1e-158	1214	HO22D08w	DN188591 725	1e-158	1214
1954	HB08N07r	BU968868 477	1e-78	634	HB08N07r	BU968868 477	1e-78	634	HB08N07r	BU968868 477	1e-78	634
1955	baal41b22	BJ473215 785	1e-150	730	baal41b22	BJ473215 785	1e-150	730	baal41b22	BJ473215 785	1e-150	730
1958	X07774	X07774 1671	0.0	1035	X07774	X07774 1671	0.0	1035	X07774	X07774 1671	0.0	1035
1959	bags24a20	BJ462715 702	1e-157	1206	bags24a20	BJ462715 702	1e-157	1206	bags24a20	BJ462715 702	1e-157	1206
1960	rbast04a09	BY870133 455	2e-93	740	rbast04a09	BY870133 455	2e-93	740	rbast04a09	BY870133 455	2e-93	740
1962	HA10P06r	BU977162 690	1e-112	603	HA10P06r	BU977162 690	1e-112	603	HA10P06r	BU977162 690	1e-112	603
1964	HA02g10r	BQ459068 627	1e-126	977	HA02g10r	BQ459068 627	1e-126	977	HA02g10r	BQ459068 627	1e-126	977
1965	HA20B12r	BU980237 579	1e-117	911	HA20B12r	BU980237 579	1e-117	911	HA20B12r	BU980237 579	1e-117	911
1966	HF23K23r	BU990010 727	1e-158	1214	HF23K23r	BU990010 727	1e-158	1214	HF23K23r	BU990010 727	1e-158	1214
1967	HI07H10w	CB858548 638	1e-130	817	HI07H10w	CB858548 638	1e-130	817	HI07H10w	CB858548 638	1e-130	817
1968	basd26e01	AV926965 702	1e-153	1109	basd26e01	AV926965 702	1e-153	1109	basd26e01	AV926965 702	1e-153	1109
1969	rbah17c15	AV943382 727	1e-158	1214	rbah17c15	AV943382 727	1e-158	1214	rbah17c15	AV943382 727	1e-158	1214
1971	rbaak36o04	BJ459399 728	1e-162	1243	rbaak36o04	BJ459399 728	1e-162	1243	rbaak36o04	BJ459399 728	1e-162	1243
1973	HVSMEl0010O20f	BI948820 364	3e-73	559	HVSMEl0010O20f	BI948820 364	3e-73	559	HVSMEl0010O20f	BI948820 364	3e-73	559
1976	HZ37N15r	CA020807 673	3e-95	753	HZ37N15r	CA020807 673	3e-95	753	HZ37N15r	CA020807 673	3e-95	753
1977	UCRHV18_06ca05_b1	CD663743 830	0.0	1393	UCRHV18_06ca05_b1	CD663743 830	0.0	1393	UCRHV18_06ca05_b1	CD663743 830	0.0	1393
1978	EBpi01_SQ002_L11	BM100948 590	1e-112	560	EBpi01_SQ002_L11	BM100948 590	1e-112	560	EBpi01_SQ002_L11	BM100948 590	1e-112	560
1979	baak39o03	BJ452658 706	1e-164	1254	baak39o03	BJ452658 706	1e-164	1254	baak39o03	BJ452658 706	1e-164	1254
1981	HO05M15w	CK567130 766	1e-173	1320	HO05M15w	CK567130 766	1e-173	1320	HO05M15w	CK567130 766	1e-173	1320
1982	HM07K13r	BU994622 626	1e-103	554	HM07K13r	BU994622 626	1e-103	554	HM07K13r	BU994622 626	1e-103	554
1983	rbaal20l02	BJ474683 684	1e-149	1018	rbaal20l02	BJ474683 684	1e-149	1018	rbaal20l02	BJ474683 684	1e-149	1018
1984	HZ45P19r	CA023359 516	1e-105	800	HZ45P19r	CA023359 516	1e-105	800	HZ45P19r	CA023359 516	1e-105	800
1986	HI02P15r	BQ463080 556	2e-26	254	HI02P15r	BQ463080 556	2e-26	254	HI02P15r	BQ463080 556	2e-26	254
1987	AF059600	AF059600 1626	0.0	1320	AF059600	AF059600 1626	0.0	1320	AF059600	AF059600 1626	0.0	1320
1988	rbah45n12	BJ483539 764	1e-162	1242	rbah45n12	BJ483539 764	1e-162	1242	rbah45n12	BJ483539 764	1e-162	1242
1989	HT05M03u	CA011427 561	1e-125	970	HT05M03u	CA011427 561	1e-125	970	HT05M03u	CA011427 561	1e-125	970
1990	GPN004D09u	DN159612 533	3e-81	490	GPN004D09u	DN159612 533	3e-81	490	GPN004D09u	DN159612 533	3e-81	490
1991	rbags14i12	AV920549 750	1e-161	1233	rbags14i12	AV920549 750	1e-161	1233	rbags14i12	AV920549 750	1e-161	1233
1992	rbaak2i21	AV912049 726	1e-160	1227	rbaak2i21	AV912049 726	1e-160	1227	rbaak2i21	AV912049 726	1e-160	1227
1993	EBro08_SQ005_I07	BQ766213 717	1e-141	1071	EBro08_SQ005_I07	BQ766213 717	1e-141	1071	EBro08_SQ005_I07	BQ766213 717	1e-141	1071
1994	HF08B23r	BU985618 660	2e-92	668	HF08B23r	BU985618 660	2e-92	668	HF08B23r	BU985618 660	2e-92	668
1995	EBem06_SQ004_N01	BM375928 591	1e-125	963	EBem06_SQ004_N01	BM375928 591	1e-125	963	EBem06_SQ004_N01	BM375928 591	1e-125	963
1996
1998	HO05D20w	CK566961 762	1e-167	1277	HO05D20w	CK566961 762	1e-167	1277	HO05D20w	CK566961 762	1e-167	1277
2000	rbags39g08	BJ468574 665	2.33e-156	1124	rbags39g08	BJ468574 665	2.33e-156	1124	rbags39g08	BJ468574 665	2.33e-156	1124
2002	rbaal4k05	AV935553 690	1e-156	1197	rbaal4k05	AV935553 690	1e-156	1197	rbaal4k05	AV935553 690	1e-156	1197
2003	HO28P16S	DN179869 726	1e-149	1143	HO28P16S	DN179869 726	1e-149	1143	HO28P16S	DN179869 726	1e-149	1143
2004	rbah48h04	BJ484010 697	1e-152	1076	rbah48h04	BJ484010 697	1e-152	1076	rbah48h04	BJ484010 697	1e-152	1076
2005	HF08E10r	BU985670 708	1e-143	1001	HF08E10r	BU985670 708	1e-143	1001	HF08E10r	BU985670 708	1e-143	1001
2006	HD10H04w	CB865711 731	1e-143	626	HD10H04w	CB865711 731	1e-143	626	HD10H04w	CB865711 731	1e-143	626
2007	HO22P12w	DN188293 766	1e-174	1328	HO22P12w	DN188293 766	1e-174	1328	HO22P12w	DN188293 766	1e-174	1328
2008	HA06D12u	BQ657979 449	4e-90	701	HA06D12u	BQ657979 449	4e-90	701	HA06D12u	BQ657979 449	4e-90	701
2009	bags29p24	BJ465541 725	1e-170	1296	bags29p24	BJ465541 725	1e-170	1296	bags29p24	BJ465541 725	1e-170	1296
2010	HO06L20w	CK567435 723	1e-155	1190	HO06L20w	CK567435 723	1e-155	1190	HO06L20w	CK567435 723	1e-155	1190
2011	HB26K22r	BU974024 637	1e-156	1196	HB26K22r	BU974024 637	1e-156	1196	HB26K22r	BU974024 637	1e-156	1196
2012	HVSMEb0011M24r2	537	1e-109	758	HVSMEb0011M24r2	537	1e-109	758	HVSMEb0011M24r2	537	1e-109	758
2013	HVSMEg0007I20f	BG344067 597	1e-125	976	HVSMEg0007I20f	BG344067 597	1e-125	976	HVSMEg0007I20f	BG344067 597	1e-125	976
2014	HX05D10w	CB874418 630	1e-103	442	HX05D10w	CB874418 630	1e-103	442	HX05D10w	CB874418 630	1e-103	442
2020	GAN006G12u	CX625758 544	4e-99	780	GAN006G12u	CX625758 544	4e-99	780	GAN006G12u	CX625758 544	4e-99	780
2021	rbah47m10	BJ483883 702	1e-153	1178	rbah47m10	BJ483883 702	1e-153	1178	rbah47m10	BJ483883 702	1e-153	1178
2022	HO16J09w	DN189764 726	1e-163	1247	HO16J09w	DN189764 726	1e-163	1247	HO16J09w	DN189764 726	1e-163	1247
2023	HU14O03r	CA009703 695	3e-70	466	HU14O03r	CA009703 695	3e-70	466	HU14O03r	CA009703 695	3e-70	466
2024	HF25I04r	BU990595 726	1e-130	957	HF25I04r	BU990595 726	1e-130	957	HF25I04r	BU990595 726	1e-130	957
2025	HX09N03w	CB875946 715	1e-161	1232	HX09N03w	CB875946 715	1e-161	1232	HX09N03w	CB875946 715	1e-161	1232
2026	HI11P13w	CB859905 614	1e-122	949	HI11P13w	CB859905 614	1e-122	949	HI11P13w	CB859905 614	1e-122	949
2027	HF13P03r	BU987151 671	2.33e-156	963	HF13P03r	BU987151 671	2.33e-156	963	HF13P03r	BU987151 671	2.33e-156	963
2028	rbah27g14	AV945627 609	1e-138	1064	rbah27g14	AV945627 609	1e-138	1064	rbah27g14	AV945627 609	1e-138	1064
2029	rbasd18o02	AV931190 700	1e-162	1243	rbasd18o02	AV931190 700	1e-162	1243	rbasd18o02	AV931190 700	1e-162	1243
2031	bags25p11	BJ463141 700	1e-140	890	bags25p11	BJ463141 700	1e-140	890	bags25p11	BJ463141 700	1e-140	890
2032	rbags22k06	AV918898 682	1e-150	1096	rbags22k06	AV918898 682	1e-150	1096	rbags22k06	AV918898 682	1e-150	1096
2034	HVSMEg0015D23f2	596	1e-141	1090	HVSMEg0015D23f2	596	1e-141	1090	HVSMEg0015D23f2	596	1e-141	1090
2036	HA04G12u	BQ656462 697	6e-84	670	HA04G12u	BQ656462 697	6e-84	670	HA04G12u	BQ656462 697	6e-84	670
2038	S0001100131F01F2	AJ483620 373	6e-23	153	S0001100131F01F2	AJ483620 373	6e-23	153	S0001100131F01F2	AJ483620 373	6e-23	153
2040	HO26N12S	DN180403 750	1e-154	1182	HO26N12S	DN180403 750	1e-154	1182	HO26N12S	DN180403 750	1e-154	1182
2044	HD08A09r	BU991814 644	1e-28	273	HD08A09r	BU991814 644	1e-28	273	HD08A09r	BU991814 644	1e-28	273
2045	HA07h01r	BQ460023 661	1e-150	1143	HA07h01r	BQ460023 661	1e-150	1143	HA07h01r	BQ460023 661	1e-150	1143
2046	HX11B23w	CB876384 693	1e-155	1186	HX11B23w	CB876384 693	1e-155	1186	HX11B23w	CB876384 693	1e-155	1186
2047	HM08I11w	CB881016 720	1e-160	1226	HM08I11w	CB881016 720	1e-160	1226	HM08I11w	CB881016 720	1e-160	1226
2048	GW002K10r	CX630448 658	2.33e-156	1123	GW002K10r	CX630448 658	2.33e-156	1123	GW002K10r	CX630448 658	2.33e-156	1123
2049	HP11C10T	CB879164 716	1e-154	1183	HP11C10T	CB879164 716	1e-154	1183	HP11C10T	CB879164 716	1e-154	1183
2050	rbah56k12	BJ484903 664	1e-151	1158	rbah56k12	BJ484903 664	1e-151	1158	rbah56k12	BJ484903 664	1e-151	1158
2051	rbags31f22	BJ466260 633	1e-123	959	rbags31f22	BJ466260 633	1e-123	959	rbags31f22	BJ466260 633	1e-123	959
2052	rbaak22k02	BJ456606 704	1e-149	983	rbaak22k02	BJ456606 704	1e-149	983	rbaak22k02	BJ456606 704	1e-149	983
2053	HC05F20w	CB866999 686	1e-142	777	HC05F20w	CB866999 686	1e-142	777	HC05F20w	CB866999 686	1e-142	777
2056	HI10H17w	CB859447 697	1e-132	945	HI10H17w	CB859447 697	1e-132	945	HI10H17w	CB859447 697	1e-132	945
2057	HO07J15w	CK567698 812	1e-177	1154	HO07J15w	CK567698 812	1e-177	1154	HO07J15w	CK567698 812	1e-177	1154
2060	rbaal27j14	BJ475011 639	3e-30	283	rbaal27j14	BJ475011 639	3e-30	283	rbaal27j14	BJ475011 639	3e-30	283
2062	S0000700054B07F1	AJ464203 624	2e-81	653	S0000700054B07F1	AJ464203 624	2e-81	653	S0000700054B07F1	AJ464203 624	2e-81	653
2063	rbags7g03	AV919739 713	1e-158	946	rbags7g03	AV919739 713	1e-158	946	rbags7g03	AV919739 713	1e-158	946
2065	rbags39a01	BJ468477 641	1e-109	856	rbags39a01	BJ468477 641	1e-109	856	rbags39a01	BJ468477 641	1e-109	856
2066	bags28g06	BJ462458 688	1e-141	1094	bags28g06	BJ462458 688	1e-141	1094	bags28g06	BJ462458 688	1e-141	1094
2067	rbags37a12	BJ468084 674	1e-132	994	rbags37a12	BJ468084 674	1e-132	994	rbags37a12	BJ468084 674	1e-132	994
2070	EBes01_SQ004_K24	BM099931 544	1e-109	773	EBes01_SQ004_K24	BM099931 544	1e-109	773	EBes01_SQ004_K24	BM099931 544	1e-109	773
2071	HV14O08u	CA017095 565	1e-117	917	HV14O08u	CA017095 565	1e-117	917	HV14O08u	CA017095 565	1e-117	917
2072	baak2i05	AV909936 703	1e-154	1156	baak2i05	AV909936 703	1e-154	1156	baak2i05	AV909936 703	1e-154	1156
2074	HF06E16r	BU985152 703	1e-145	847	HF06E16r	BU985152 703	1e-145	847	HF06E16r	BU985152 703	1e-145	847
2075	HF23I09r	BU989989 679	4e-95	557	HF23I09r	BU989989 679	4e-95	557	HF23I09r	BU989989 679	4e-95	557
2076	rbah28o03	AV945912 699	1e-151	997	rbah28o03	AV945912 699	1e-151	997	rbah28o03	AV945912 699	1e-151	997
2077	rbags9b18	AV920057 665	1e-149	716	rbags9b18	AV920057 665	1e-149	716	rbags9b18	AV920057 665	1e-149	716
2078	rbags4k18	AV834126 666	1e-142	952	rbags4k18	AV834126 666	1e-142	952	rbags4k18	AV834126 666	1e-142	952
2079	HF16F14r	BU987988 680	1e-136	1054	HF16F14r	BU987988 680	1e-136	1054	HF16F14r	BU987988 680	1e-136	1054
2080	rbags1l04	AV921256 742	1e-142	1093	rbags1l04	AV921256 742	1e-142	1093	rbags1l04	AV921256 742	1e-142	1093
2083	rbah30b05	AV946115 662	1e-135	1041	rbah30b05	AV946115 662	1e-135	1041	rbah30b05	AV946115 662	1e-135	1041
2084	HO36K16S	DN177656 730	1e-147	1131	HO36K16S	DN177656 730	1e-147	1131	HO36K16S	DN177656 730	1e-147	1131
2090	HF17H13r	BU988380 632	1e-114	562	HF17H13r	BU988380 632	1e-114	562	HF17H13r	BU988380 632	1e-114	562
2092	HVSMEm0004P22f2	586	8e-55	374	HVSMEm0004P22f2	586	8e-55	374	HVSMEm0004P22f2	586	8e-55	374
2093	bah24f06	AV835093 689	1e-145	1120	bah24f06	AV835093 689	1e-145	1120	bah24f06	AV835093 689	1e-145	1120
2095	fbaet52e11	BY841075 387	2e-42	261	fbaet52e11	BY841075 387	2e-42	261	fbaet52e11	BY841075 387	2e-42	261
2097	rbags35k04	BJ467024 709	1e-160	1228	rbags35k04	BJ467024 709	1e-160	1228	rbags35k04	BJ467024 709	1e-160	1228
2098	HW01L21T	AL503347 587	1e-114	889	HW01L21T	AL503347 587	1e-114	889	HW01L21T	AL503347 587	1e-114	889
2099	HV05I10u	CA016909 534	1e-95	754	HV05I10u	CA016909 534	1e-95	754	HV05I10u	CA016909 534	1e-95	754
2100	baal41m23	BJ547924 752	1e-177	1321	baal41m23	BJ547924 752	1e-177	1321	baal41m23	BJ547924 752	1e-177	1321
2101	EBed02_SQ002_N01	BM441239 300	4e-61	507	EBed02_SQ002_N01	BM441239 300	4e-61	507	EBed02_SQ002_N01	BM441239 300	4e-61	507
2105
2106	HC03B19w	CB868111 653	1e-133	839	HC03B19w	CB868111 653	1e-133	839	HC03B19w	CB868111 653	1e-133	839
2107	HW01K12T	AL503326 707	1e-162	1238	HW01K12T	AL503326 707	1e-162	1238	HW01K12T	AL503326 707	1e-162	1238
2108	rbasdc14	AV928369 735	1e-173	1325	rbasdc14	AV928369 735	1e-173	1325	rbasdc14	AV928369 735	1e-173	1325
2109	HA10P09u	BU977169 686	2e-72	585	HA10P09u	BU977169 686	2e-72	585	HA10P09u	BU977169 686	2e-72	585
2110	HI12M13w	CB860138 729	1e-160	1222	HI12M13w	CB860138 729	1e-160	1222	HI12M13w	CB860138 729	1e-160	1222
2112	HVSMEa0015D03f	BF625995 667	1e-104	820	HVSMEa0015D03f	BF625995 667	1e-104	820	HVSMEa0015D03f	BF625995 667	1e-104	820
2114	HVSMEk0023A10f	BG418539 650	1e-138	560	HVSMEk0023A10f	BG418539 650	1e-138	560	HVSMEk0023A10f	BG418539 650	1e-138	560
2116	HA12O06u	BU978294 699	1e-174	1328	HA12O06u	BU978294 699	1e-174	1328	HA12O06u	BU978294 699	1e-174	1328
2117	HX09P08w	CB875993 719	1e-153	1164	HX09P08w	CB875993 719	1e-153	1164	HX09P08w	CB875993 719	1e-153	1164
2118	HO06E24w	CK567300 823	0.0	1442	HO06E24w	CK567300 823	0.0	1442	HO06E24w	CK567300 823	0.0	1442
2119	HO01H11w	CK565778 763	1e-178	1354	HO01H11w	CK565778 763	1e-178	1354	HO01H11w	CK565778 763	1e-178	1354
2121	rbags39e05	BJ550194 726	1e-168	1282	rbags39e05	BJ550194 726	1e-168	1282	rbags39e05	BJ550194 726	1e-168	1282
2122	baak21g17	BJ544196 748	1e-158	1209	baak21g17	BJ544196 748	1e-158	1209	baak21g17	BJ544196 748	1e-158	1209
2123	HA03H23u	BU976309 580	1e-123	956	HA03H23u	BU976309 580	1e-123	956	HA03H23u	BU976309 580	1e-123	956
2126	HB02M06r	BU966920 594	1e-116	545	HB02M06r	BU966920 594	1e-116	545	HB02M06r	BU966920 594	1e-116	545
2129	HY01G03T	AL506003 799	1e-170	1298	HY01G03T	AL506003 799	1e-170	1298	HY01G03T	AL506003 799	1e-170	1298
2130	HO05N07w	CK567143 700	1e-153	1178	HO05N07w	CK567143 700	1e-153	1178	HO05N07w	CK567143 700	1e-153	1178
2131	HX05L03w	CB874577 761	1e-161	1083	HX05L03w	CB874577 761	1e-161	1083	HX05L03w	CB874577 761	1e-161	1083
2133	HZ42L20r	CA022305 624	1e-140	1085	HZ42L20r	CA022305 624	1e-140	1085	HZ42L20r	CA022305 624	1e-140	1085
2135	HC09H14y	CB872798 615	1e-119	543	HC09H14y	CB872798 615	1e-119	543	HC09H14y	CB872798 615	1e-119	543
2139	HD08K19w	CB865172 627	1e-125	974	HD08K19w	CB865172 627	1e-125	974	HD08K19w	CB865172 627	1e-125	974
2140	HO38K16S	DN177062 748	1e-175	1338	HO38K16S	DN177062 748	1e-175	1338	HO38K16S	DN177062 748	1e-175	1338
2143
2145	HA20A06r	BU980214 497	1e-103	813	HA20A06r	BU980214 497	1e-103	813	HA20A06r	BU980214 497	1e-103	813
2146	UCRHV18_03de12_b1	CD662986 860	0.0	1218	UCRHV18_03de12_b1	CD662986 860	0.0	1218	UCRHV18_03de12_b1	CD662986 860	0.0	1218
2148	HU02D06u	BQ663339 671	1e-149	1075	HU02D06u	BQ663339 671	1e-149	1075	HU02D06u	BQ663339 671	1e-149	1075
2149	HVSMEl0006N03r2	635	1e-142	1094	HVSMEl0006N03r2	635	1e-142	1094	HVSMEl0006N03r2	635	1e-142	1094
2150	HF08N20r	BU985866 646	1e-135	1047	HF08N20r	BU985866 646	1e-135	1047	HF08N20r	BU985866 646	1e-135	1047
2151	HM08E19w	CB880941 756	1e-162	1241	HM08E19w	CB880941 756	1e-162	1241	HM08E19w	CB880941 756	1e-162	1241
2154	rbags24b06	BJ465553 722	1e-142	1011	rbags24b06	BJ465553 722	1e-142	1011	rbags24b06	BJ465553 722	1e-142	1011
2155	HX05B09r	CA029739 626	1e-89	715	HX05B09r	CA029739 626	1e-89	715	HX05B09r	CA029739 626	1e-89	715
2156	AJ132400	AJ132400 1273	0.0	1228	AJ132400	AJ132400 1273	0.0	1228	AJ132400	AJ132400 1273	0.0	1228
2157	HA01B17r	BQ459437 462	2e-98	778	HA01B17r	BQ459437 462	2e-98	778	HA01B17r	BQ459437 462	2e-98	778
2158	HF09K04r	BU986094 730	1e-153	1136	HF09K04r	BU986094 730	1e-153	1136	HF09K04r	BU986094 730	1e-153	1136
2160	HO29O03w	DN186259 689	2e-74	600	HO29O03w	DN186259 689	2e-74	600	HO29O03w	DN186259 689	2e-74	600
2161	HO05K09w	CK567085 736	1e-39	303	HO05K09w	CK567085 736	1e-39	303	HO05K09w	CK567085 736	1e-39	303
2162	HVSMEk0002N04f	BG414541 598	1e-155	1190	HVSMEk0002N04f	BG414541 598	1e-155	1190	HVSMEk0002N04f	BG414541 598	1e-155	1190
2163	bags23i17	AV913857 701	1e-151	1160	bags23i17	AV913857 701	1e-151	1160	bags23i17	AV913857 701	1e-151	1160
2164
2166	bah16h03	AV938162 703	1e-161	1234	bah16h03	AV938162 703	1e-161	1234	bah16h03	AV938162 703	1e-161	1234
2167	X91347	X91347 1783	0.0	2339	X91347	X91347 1783	0.0	2339	X91347	X91347 1783	0.0	2339
2168	rbaak42a17	BJ460743 748	1e-140	1084	rbaak42a17	BJ460743 748	1e-140	1084	rbaak42a17	BJ460743 748	1e-140	1084
2169	rbaak22e03	BJ456509 721	1e-113	484	rbaak22e03	BJ456509 721	1e-113	484	rbaak22e03	BJ456509 721	1e-113	484
2170	rbags22l23	AV834087 669	1e-145	1002	rbags22l23	AV834087 669	1e-145	1002	rbags22l23	AV834087 669	1e-145	1002
2171	rbasd13b10	AV927875 673	1e-128	978	rbasd13b10	AV927875 673	1e-128	978	rbasd13b10	AV927875 673	1e-128	978
2172	HF11G22r	BU986325 666	1e-135	1045	HF11G22r	BU986325 666	1e-135	1045	HF11G22r	BU986325 666	1e-135	1045
2174	S0000800224H09F1	AJ469532 659	1e-143	1105	S0000800224H09F1	AJ469532 659	1e-143	1105	S0000800224H09F1	AJ469532 659	1e-143	1105
2175	HO23P13S	DN181584 702	1e-147	1136	HO23P13S	DN181584 702	1e-147	1136	HO23P13S	DN181584 702	1e-147	1136
2176	HD11G21w	CB865996 719	1e-151	1089	HD11G21w	CB865996 719	1e-151	1089	HD11G21w	CB865996 719	1e-151	1089
2179					S0000200056G09F1	AJ462964 551	3e-18	180	S0000200056G09F1	AJ462964 551	3e-18	180
2180	rbags1o09	AV921295 694	1e-149	1150	rbags1o09	AV921295 694	1e-149	1150	rbags1o09	AV921295 694	1e-149	1150
2183	HO30L23w	DN186041 618	1e-144	1112	HO30L23w	DN186041 618	1e-144	1112	HO30L23w	DN186041 618	1e-144	1112
2184	HM08P11w	CB881163 727	1e-161	776	HM08P11w	CB881163 727	1e-161	776	HM08P11w	CB881163 727	1e-161	776
2185	HS07B03u	CA000749 576	1e-111	870	HS07B03u	CA000749 576	1e-111	870	HS07B03u	CA000749 576	1e-111	870
2186	HT01G10w	BQ663037 739	1e-135	636	HT01G10w	BQ663037 739	1e-135	636	HT01G10w	BQ663037 739	1e-135	636
2187	S0001100172B02F1	AJ480761 655	1e-151	1161	S0001100172B02F1	AJ480761 655	1e-151	1161	S0001100172B02F1	AJ480761 655	1e-151	1161
2190	HO27C13w	DN187077 542	1e-114	890	HO27C13w	DN187077 542	1e-114	890	HO27C13w	DN187077 542	1e-114	890
2191	HO02H10w	CK566100 696	1e-153	1113	HO02H10w	CK566100 696	1e-153	1113	HO02H10w	CK566100 696	1e-153	1113
2192	HO01O19w	CK565921 794	1e-170	1299	HO01O19w	CK565921 794	1e-170	1299	HO01O19w	CK565921 794	1e-170	1299
2193	HO06F12w	CK567311 827	1e-180	1371	HO06F12w	CK567311 827	1e-180	1371	HO06F12w	CK567311 827	1e-180	1371
2195	bah24l24	AV939943 649	1e-151	1161	bah24l24	AV939943 649	1e-151	1161	bah24l24	AV939943 649	1e-151	1161
2197	HM11M24w	CB882082 739	1e-138	1060	HM11M24w	CB882082 739	1e-138	1060	HM11M24w	CB882082 739	1e-138	1060
2199	HVSMEm0021O07r2	643	1e-125	971	HVSMEm0021O07r2	643	1e-125	971	HVSMEm0021O07r2	643	1e-125	971
2200	rbah26j24	AV945450 688	1e-158	1212	rbah26j24	AV945450 688	1e-158	1212	rbah26j24	AV945450 688	1e-158	1212
2203	UCRHV18_04cg03_b1	CD663192 876	0.0	1503	UCRHV18_04cg03_b1	CD663192 876	0.0	1503	UCRHV18_04cg03_b1	CD663192 876	0.0	1503
2204	HU12K07r	CA008943 541	1e-108	845	HU12K07r	CA008943 541	1e-108	845	HU12K07r	CA008943 541	1e-108	845
2205	HO10K10w	CK568634 775	1e-131	1015	HO10K10w	CK568634 775	1e-131	1015	HO10K10w	CK568634 775	1e-131	1015
2206	S0001000009D02F1	AJ477033 383	2e-77	578	S0001000009D02F1	AJ477033 383	2e-77	578	S0001000009D02F1	AJ477033 383	2e-77	578
2207	HO06J22w	CK567400 825	0.0	1415	HO06J22w	CK567400 825	0.0	1415	HO06J22w	CK567400 825	0.0	1415
2208
2209	HA27O17r	BU982893 574	2e-60	502	HA27O17r	BU982893 574	2e-60	502	HA27O17r	BU982893 574	2e-60	502
2210	rbags25p24	BJ467599 704	1e-157	1205	rbags25p24	BJ467599 704	1e-157	1205	rbags25p24	BJ467599 704	1e-157	1205
2212	HVSMEn0013B05r2	579	1e-124	966	HVSMEn0013B05r2	579	1e-124	966	HVSMEn0013B05r2	579	1e-124	966
2213	HM10J04w	CB881684 635	1e-122	632	HM10J04w	CB881684 635	1e-122	632	HM10J04w	CB881684 635	1e-122	632
2217	bags29g14	BJ462604 622	2e-83	481	bags29g14	BJ462604 622	2e-83	481	bags29g14	BJ462604 622	2e-83	481
2221	HM12L16r	BU996180 601	1e-129	812	HM12L16r	BU996180 601	1e-129	812	HM12L16r	BU996180 601	1e-129	812
2222	rbart37f05	BY868123 579	1e-127	989	rbart37f05	BY868123 579	1e-127	989	rbart37f05	BY868123 579	1e-127	989
2223	HM02I21r	BQ468851 405	5e-81	614	HM02I21r	BQ468851 405	5e-81	614	HM02I21r	BQ468851 405	5e-81	614
2225	HV11O07r	CA019396 628	1e-118	919	HV11O07r	CA019396 628	1e-118	919	HV11O07r	CA019396 628	1e-118	919
2226	rbags23d08	AV921370 687	1e-149	1145	rbags23d08	AV921370 687	1e-149	1145	rbags23d08	AV921370 687	1e-149	1145
2228	HO07L11w	CK567731 792	1e-166	1268	HO07L11w	CK567731 792	1e-166	1268	HO07L11w	CK567731 792	1e-166	1268
2229	HVSMEh0085I07f2	509	5e-93	609	HVSMEh0085I07f2	509	5e-93	609	HVSMEh0085I07f2	509	5e-93	609
2230	S0000800118D11F1	AJ469142 652	1e-133	823	S0000800118D11F1	AJ469142 652	1e-133	823	S0000800118D11F1	AJ469142 652	1e-133	823
2232	HS07K10u	561	1e-111	872	HS07K10u	561	1e-111	872	HS07K10u	561	1e-111	872
2233	HO07D13w	CK567583 809	0.0	1393	HO07D13w	CK567583 809	0.0	1393	HO07D13w	CK567583 809	0.0	1393
2236	HI15E17r	BU999668 637	2.33e-156	1129	HI15E17r	BU999668 637	2.33e-156	1129	HI15E17r	BU999668 637	2.33e-156	1129
2237	HO19N20S	DN182738 708	1e-141	986	HO19N20S	DN182738 708	1e-141	986	HO19N20S	DN182738 708	1e-141	986
2238	rbaak39d20	BJ460045 597	1e-110	766	rbaak39d20	BJ460045 597	1e-110	766	rbaak39d20	BJ460045 597	1e-110	766
2239	HO19L18w	DN188662 706	1e-151	996	HO19L18w	DN188662 706	1e-151	996	HO19L18w	DN188662 706	1e-151	996
2243	rbah57p16	BJ485658 702	1e-154	1180	rbah57p16	BJ485658 702	1e-154	1180	rbah57p16	BJ485658 702	1e-154	1180
2244	S0001000008B05F1	AJ477898 573	1e-121	947	S0001000008B05F1	AJ477898 573	1e-121	947	S0001000008B05F1	AJ477898 573	1e-121	947
2245	HVSMEg0018E10r2	532	1e-111	815	HVSMEg0018E10r2	532	1e-111	815	HVSMEg0018E10r2	532	1e-111	815
2246	HI02J10r	BQ462965 554	1e-115	797	HI02J10r	BQ462965 554	1e-115	797	HI02J10r	BQ462965 554	1e-115	797
2247	HVSMEh0102D23f	BE603158 527	1e-89	681	HVSMEh0102D23f	BE603158 527	1e-89	681	HVSMEh0102D23f	BE603158 527	1e-89	681
2248	HA21C12r	BU980607 560	1e-114	894	HA21C12r	BU980607 560	1e-114	894	HA21C12r	BU980607 560	1e-114	894
2249	HO10L05w	CK568648 810	1e-172	1311	HO10L05w	CK568648 810	1e-172	1311	HO10L05w	CK568648 810	1e-172	1311
2250	HVSMEk0020K22r2	623	1e-111	867	HVSMEk0020K22r2	623	1e-111	867	HVSMEk0020K22r2	623	1e-111	867
2251	HF24K16r	BU990313 638	1e-137	786	HF24K16r	BU990313 638	1e-137	786	HF24K16r	BU990313 638	1e-137	786
2253	HVSMEl0001E14f2	590	1e-118	548	HVSMEl0001E14f2	590	1e-118	548	HVSMEl0001E14f2	590	1e-118	548
2254	S0000200051F07F1	AJ463619 602	1e-121	525	S0000200051F07F1	AJ463619 602	1e-121	525	S0000200051F07F1	AJ463619 602	1e-121	525
2255	rbags6g09	AV834192 666	1e-109	648	rbags6g09	AV834192 666	1e-109	648	rbags6g09	AV834192 666	1e-109	648
2256	HM11P11w	CB882134 788	0.0	1404	HM11P11w	CB882134 788	0.0	1404	HM11P11w	CB882134 788	0.0	1404
2257	HO19H11w	DN188858 710	1e-149	1143	HO19H11w	DN188858 710	1e-149	1143	HO19H11w	DN188858 710	1e-149	1143
2258	EBpi03_SQ003_P09	BM374560 498	1e-101	404	EBpi03_SQ003_P09	BM374560 498	1e-101	404	EBpi03_SQ003_P09	BM374560 498	1e-101	404
2259	HS03F17u	BQ662626 577	1e-112	878	HS03F17u	BQ662626 577	1e-112	878	HS03F17u	BQ662626 577	1e-112	878
2260	EBed01_SQ002_I20	BM368232 545	1e-119	923	EBed01_SQ002_I20	BM368232 545	1e-119	923	EBed01_SQ002_I20	BM368232 545	1e-119	923
2264	rbasda10	AV928333 709	1e-107	842	rbasda10	AV928333 709	1e-107	842	rbasda10	AV928333 709	1e-107	842
2265	EBca01_SQ005_F01	BQ764841 708	1e-129	997	EBca01_SQ005_F01	BQ764841 708	1e-129	997	EBca01_SQ005_F01	BQ764841 708	1e-129	997
2272
2273	HX06D05w	CB874745 712	1e-162	1242	HX06D05w	CB874745 712	1e-162	1242	HX06D05w	CB874745 712	1e-162	1242
2274	HS09N03u	CA000133 581	1e-104	814	HS09N03u	CA000133 581	1e-104	814	HS09N03u	CA000133 581	1e-104	814
2275	HM05E19w	CB880037 677	1e-149	1150	HM05E19w	CB880037 677	1e-149	1150	HM05E19w	CB880037 677	1e-149	1150
2277	rbags4e05	AV919059 721	1e-158	1215	rbags4e05	AV919059 721	1e-158	1215	rbags4e05	AV919059 721	1e-158	1215
2278	HF02N23r	BQ464650 605	1e-137	1059	HF02N23r	BQ464650 605	1e-137	1059	HF02N23r	BQ464650 605	1e-137	1059
2282	HD07O02w	CB864933 749	1e-158	1124	HD07O02w	CB864933 749	1e-158	1124	HD07O02w	CB864933 749	1e-158	1124
2284	rbasd15c05	AV928632 670	1e-155	1190	rbasd15c05	AV928632 670	1e-155	1190	rbasd15c05	AV928632 670	1e-155	1190
2285	HD06H23w	CB864554 736	1e-153	1159	HD06H23w	CB864554 736	1e-153	1159	HD06H23w	CB864554 736	1e-153	1159
2286	HD06C14w	CB864450 705	1e-149	1144	HD06C14w	CB864450 705	1e-149	1144	HD06C14w	CB864450 705	1e-149	1144
2288	rbasd27a03	AV928123 757	1e-163	935	rbasd27a03	AV928123 757	1e-163	935	rbasd27a03	AV928123 757	1e-163	935
2289	HVSMEn0007F22f2	634	2e-93	419	HVSMEn0007F22f2	634	2e-93	419	HVSMEn0007F22f2	634	2e-93	419
2290	rbaal18j23	BJ474055 720	2.33e-156	1122	rbaal18j23	BJ474055 720	2.33e-156	1122	rbaal18j23	BJ474055 720	2.33e-156	1122
2292	HVSMEn0017G20r2	638	1e-151	1152	HVSMEn0017G20r2	638	1e-151	1152	HVSMEn0017G20r2	638	1e-151	1152
2294	HV05D16r	CA017445 592	1e-140	1080	HV05D16r	CA017445 592	1e-140	1080	HV05D16r	CA017445 592	1e-140	1080
2295	HI06C22r	BU996905 628	1e-138	639	HI06C22r	BU996905 628	1e-138	639	HI06C22r	BU996905 628	1e-138	639
2296	HVSMEg0001N12r2	607	1e-120	755	HVSMEg0001N12r2	607	1e-120	755	HVSMEg0001N12r2	607	1e-120	755
2298	HO19K13w	DN188635 652	1e-137	1042	HO19K13w	DN188635 652	1e-137	1042	HO19K13w	DN188635 652	1e-137	1042
2299	rbags33j02	BJ466711 721	1e-160	1224	rbags33j02	BJ466711 721	1e-160	1224	rbags33j02	BJ466711 721	1e-160	1224
2300	HF12B01r	BU986506 714	2.33e-156	871	HF12B01r	BU986506 714	2.33e-156	871	HF12B01r	BU986506 714	2.33e-156	871
2303	HO26B16S	DN180763 667	1e-129	993	HO26B16S	DN180763 667	1e-129	993	HO26B16S	DN180763 667	1e-129	993
2305	rbah60b02	BJ486065 562	1e-123	956	rbah60b02	BJ486065 562	1e-123	956	rbah60b02	BJ486065 562	1e-123	956
2306	EBpi05_SQ003_C01	BM372494 561	1e-109	752	EBpi05_SQ003_C01	BM372494 561	1e-109	752	EBpi05_SQ003_C01	BM372494 561	1e-109	752
2307	bags29p21	BJ465538 756	1e-170	1300	bags29p21	BJ465538 756	1e-170	1300	bags29p21	BJ465538 756	1e-170	1300
2310	HF19C12r	BU988916 715	1e-142	1043	HF19C12r	BU988916 715	1e-142	1043	HF19C12r	BU988916 715	1e-142	1043
2312	S0000800055B08F1	AJ469302 655	2e-41	183	S0000800055B08F1	AJ469302 655	2e-41	183	S0000800055B08F1	AJ469302 655	2e-41	183
2313	basd11k03	AV924176 704	1e-144	1107	basd11k03	AV924176 704	1e-144	1107	basd11k03	AV924176 704	1e-144	1107
2314	HF19B18r	BU988904 731	1e-100	664	HF19B18r	BU988904 731	1e-100	664	HF19B18r	BU988904 731	1e-100	664
2317	HO28I04w	DN186743 711	1e-160	1224	HO28I04w	DN186743 711	1e-160	1224	HO28I04w	DN186743 711	1e-160	1224
2320	HO16K04w	DN189781 732	1e-162	1144	HO16K04w	DN189781 732	1e-162	1144	HO16K04w	DN189781 732	1e-162	1144
2321	baak33b12	BJ451195 748	1e-147	1134	baak33b12	BJ451195 748	1e-147	1134	baak33b12	BJ451195 748	1e-147	1134
2326	rbah60b04	BJ486067 699	1e-155	1189	rbah60b04	BJ486067 699	1e-155	1189	rbah60b04	BJ486067 699	1e-155	1189
2329	rbags38g05	BJ468350 760	1e-154	996	rbags38g05	BJ468350 760	1e-154	996	rbags38g05	BJ468350 760	1e-154	996
2331	rbags30i10	BJ467969 684	1e-163	1249	rbags30i10	BJ467969 684	1e-163	1249	rbags30i10	BJ467969 684	1e-163	1249
2332	GPN001C20u	DN160759 827	1e-159	773	GPN001C20u	DN160759 827	1e-159	773	GPN001C20u	DN160759 827	1e-159	773
2333	baak11g10	AV909048 739	1e-166	1266	baak11g10	AV909048 739	1e-166	1266	baak11g10	AV909048 739	1e-166	1266
2335	HU04E24u	BQ663848 648	1e-136	1050	HU04E24u	BQ663848 648	1e-136	1050	HU04E24u	BQ663848 648	1e-136	1050
2337	EBro03_SQ008_E09	BQ765831 572	1e-125	973	EBro03_SQ008_E09	BQ765831 572	1e-125	973	EBro03_SQ008_E09	BQ765831 572	1e-125	973
2339	HA20C19r	BU980267 406	9e-86	683	HA20C19r	BU980267 406	9e-86	683	HA20C19r	BU980267 406	9e-86	683
2340	S0000800059E12F1	AJ476203 600	1e-110	438	S0000800059E12F1	AJ476203 600	1e-110	438	S0000800059E12F1	AJ476203 600	1e-110	438
2341	HI04F06u	BQ660583 480	1e-105	824	HI04F06u	BQ660583 480	1e-105	824	HI04F06u	BQ660583 480	1e-105	824
2342	HV02C19u	BQ664170 548	1e-107	839	HV02C19u	BQ664170 548	1e-107	839	HV02C19u	BQ664170 548	1e-107	839
2343	HO10M14w	CK568669 799	1e-175	1337	HO10M14w	CK568669 799	1e-175	1337	HO10M14w	CK568669 799	1e-175	1337
2345	bags31k15	BJ464061 644	1e-147	1129	bags31k15	BJ464061 644	1e-147	1129	bags31k15	BJ464061 644	1e-147	1129
2346	HD02K12u	BQ658962 652	1e-139	683	HD02K12u	BQ658962 652	1e-139	683	HD02K12u	BQ658962 652	1e-139	683
2348	bah50h15	BJ479403 709	1e-148	1132	bah50h15	BJ479403 709	1e-148	1132	bah50h15	BJ479403 709	1e-148	1132
2349	HC13J13y	CB873784 668	1e-145	1118	HC13J13y	CB873784 668	1e-145	1118	HC13J13y	CB873784 668	1e-145	1118
2351	HO04P18w	CK566895 795	1e-160	998	HO04P18w	CK566895 795	1e-160	998	HO04P18w	CK566895 795	1e-160	998
2353	HA14A22r	BU978709 674	1e-152	1169	HA14A22r	BU978709 674	1e-152	1169	HA14A22r	BU978709 674	1e-152	1169
2354	HX11G12w	CB876480 667	1e-144	1113	HX11G12w	CB876480 667	1e-144	1113	HX11G12w	CB876480 667	1e-144	1113
2355	HD01I14T	BQ462347 493	1e-127	986	HD01I14T	BQ462347 493	1e-127	986	HD01I14T	BQ462347 493	1e-127	986
2356	HO05D15w	CK566958 698	1e-134	631	HO05D15w	CK566958 698	1e-134	631	HO05D15w	CK566958 698	1e-134	631
2357	HF09P10r	BU986195 637	1e-128	455	HF09P10r	BU986195 637	1e-128	455	HF09P10r	BU986195 637	1e-128	455
2358	HD11M23w	CB866118 710	1e-142	935	HD11M23w	CB866118 710	1e-142	935	HD11M23w	CB866118 710	1e-142	935
2359	S0000800167G06F1	AJ469809 662	2.33e-156	1127	S0000800167G06F1	AJ469809 662	2.33e-156	1127	S0000800167G06F1	AJ469809 662	2.33e-156	1127
2360	bags24o09	BJ462913 706	2e-39	349	bags24o09	BJ462913 706	2e-39	349	bags24o09	BJ462913 706	2e-39	349
2361	rbasd14j01	AV836930 659	1e-128	991	rbasd14j01	AV836930 659	1e-128	991	rbasd14j01	AV836930 659	1e-128	991
2362	HS06F07u	CA000862 574	1e-118	919	HS06F07u	CA000862 574	1e-118	919	HS06F07u	CA000862 574	1e-118	919
2365	HX01E04w	BQ664888 678	1e-145	1118	HX01E04w	BQ664888 678	1e-145	1118	HX01E04w	BQ664888 678	1e-145	1118
2366	HI09O01w	CB859253 772	1e-133	869	HI09O01w	CB859253 772	1e-133	869	HI09O01w	CB859253 772	1e-133	869
2367	baak38e24	BJ452243 512	1e-110	865	baak38e24	BJ452243 512	1e-110	865	baak38e24	BJ452243 512	1e-110	865
2368	rbah26m04	AV835953 716	1e-156	1196	rbah26m04	AV835953 716	1e-156	1196	rbah26m04	AV835953 716	1e-156	1196
2369	HVSMEn0024H10r2	660	1e-162	1240	HVSMEn0024H10r2	660	1e-162	1240	HVSMEn0024H10r2	660	1e-162	1240
2370	HU03L07r	BQ465458 606	1e-140	1079	HU03L07r	BQ465458 606	1e-140	1079	HU03L07r	BQ465458 606	1e-140	1079
2373	UCRHV18_01ah07_b1	CD662229 884	0.0	1256	UCRHV18_01ah07_b1	CD662229 884	0.0	1256	UCRHV18_01ah07_b1	CD662229 884	0.0	1256
2374	HU11D14r	CA008521 533	1e-115	903	HU11D14r	CA008521 533	1e-115	903	HU11D14r	CA008521 533	1e-115	903
2375	basd24l07	AV925532 712	1e-138	1066	basd24l07	AV925532 712	1e-138	1066	basd24l07	AV925532 712	1e-138	1066
2377	HD10G06w	CB865692 726	1e-172	1316	HD10G06w	CB865692 726	1e-172	1316	HD10G06w	CB865692 726	1e-172	1316
2380	HZ65F09r	CA029478 616	1e-124	966	HZ65F09r	CA029478 616	1e-124	966	HZ65F09r	CA029478 616	1e-124	966
2383	HA11O16r	BU977721 438	4e-80	644	HA11O16r	BU977721 438	4e-80	644	HA11O16r	BU977721 438	4e-80	644
2384	rbasd14b14	AV929402 717	1e-161	1235	rbasd14b14	AV929402 717	1e-161	1235	rbasd14b14	AV929402 717	1e-161	1235
2385	HI02C05r	BQ462828 731	1e-168	1289	HI02C05r	BQ462828 731	1e-168	1289	HI02C05r	BQ462828 731	1e-168	1289
2386	HD06G07r	BU991252 650	1e-134	1034	HD06G07r	BU991252 650	1e-134	1034	HD06G07r	BU991252 650	1e-134	1034
2387	rbaal32m04	BJ476204 762	1e-157	992	rbaal32m04	BJ476204 762	1e-157	992	rbaal32m04	BJ476204 762	1e-157	992
2388	HW06P02V	AL504958 633	1e-142	1093	HW06P02V	AL504958 633	1e-142	1093	HW06P02V	AL504958 633	1e-142	1093
2389	rbaak31e06	BJ458243 680	1e-129	1000	rbaak31e06	BJ458243 680	1e-129	1000	rbaak31e06	BJ458243 680	1e-129	1000
2390	HO22E02w	DN188603 725	1e-162	1237	HO22E02w	DN188603 725	1e-162	1237	HO22E02w	DN188603 725	1e-162	1237
2392	EBpi05_SQ003_E12	BM372549 410	4e-71	578	EBpi05_SQ003_E12	BM372549 410	4e-71	578	EBpi05_SQ003_E12	BM372549 410	4e-71	578
2394	HZ01J17u	BQ665930 521	1e-108	852	HZ01J17u	BQ665930 521	1e-108	852	HZ01J17u	BQ665930 521	1e-108	852
2395	rbags9p22	AV834297 711	1e-156	1190	rbags9p22	AV834297 711	1e-156	1190	rbags9p22	AV834297 711	1e-156	1190
2396	HK06G24r	AL500396 549	1e-112	880	HK06G24r	AL500396 549	1e-112	880	HK06G24r	AL500396 549	1e-112	880
2401
2402	rbaal2a14	AV934890 661	1e-147	1134	rbaal2a14	AV934890 661	1e-147	1134	rbaal2a14	AV934890 661	1e-147	1134
2405	baak15j04	BJ446976 690	1e-136	1049	baak15j04	BJ446976 690	1e-136	1049	baak15j04	BJ446976 690	1e-136	1049
2408	UCRHV18_06ch05_b1	CD663809 818	1e-177	1343	UCRHV18_06ch05_b1	CD663809 818	1e-177	1343	UCRHV18_06ch05_b1	CD663809 818	1e-177	1343
2409	rbaak44e11	BJ546596 696	1e-164	1251	rbaak44e11	BJ546596 696	1e-164	1251	rbaak44e11	BJ546596 696	1e-164	1251
2410	HVSMEg0015A20r2	570	1e-120	929	HVSMEg0015A20r2	570	1e-120	929	HVSMEg0015A20r2	570	1e-120	929
2412	HU04N16r	BQ465845 683	1e-142	1024	HU04N16r	BQ465845 683	1e-142	1024	HU04N16r	BQ465845 683	1e-142	1024
2413
2414	HO23O22w	DN188119 737	1e-171	1306	HO23O22w	DN188119 737	1e-171	1306	HO23O22w	DN188119 737	1e-171	1306
2415	HD11K24w	CB866078 716	1e-130	1007	HD11K24w	CB866078 716	1e-130	1007	HD11K24w	CB866078 716	1e-130	1007
2417	HQ02L15w	CB883596 753	1e-163	1251	HQ02L15w	CB883596 753	1e-163	1251	HQ02L15w	CB883596 753	1e-163	1251
2418	basd24p21	AV836689 706	1e-137	1001	basd24p21	AV836689 706	1e-137	1001	basd24p21	AV836689 706	1e-137	1001
2420	HB26I20r	BU973981 613	1e-128	541	HB26I20r	BU973981 613	1e-128	541	HB26I20r	BU973981 613	1e-128	541
2421	rbaal40g04	BJ477175 691	1e-151	1163	rbaal40g04	BJ477175 691	1e-151	1163	rbaal40g04	BJ477175 691	1e-151	1163
2422	HW02L21u	AL501016 575	1e-107	838	HW02L21u	AL501016 575	1e-107	838	HW02L21u	AL501016 575	1e-107	838
2423									HVSMEl0008O08r2	587	2e-14	170
2424	rbags23g12	AV921432 743	1e-137	1061	rbags23g12	AV921432 743	1e-137	1061	rbags23g12	AV921432 743	1e-137	1061
2425	baak19o04	BJ448418 756	1e-174	1328	baak19o04	BJ448418 756	1e-174	1328	baak19o04	BJ448418 756	1e-174	1328
2426	HO28K07w	DN186672 751	1e-143	662	HO28K07w	DN186672 751	1e-143	662	HO28K07w	DN186672 751	1e-143	662
2427	HH04F04y	CB863609 720	1e-164	1259	HH04F04y	CB863609 720	1e-164	1259	HH04F04y	CB863609 720	1e-164	1259
2431	HVSMEk0004G04f	BG414944 696	1e-171	1306	HVSMEk0004G04f	BG414944 696	1e-171	1306	HVSMEk0004G04f	BG414944 696	1e-171	1306
2432	EBem04_SQ001_L12b	519	1e-108	802	EBem04_SQ001_L12b	519	1e-108	802	EBem04_SQ001_L12b	519	1e-108	802
2434	baal4p05	AV932990 507	2e-97	768	baal4p05	AV932990 507	2e-97	768	baal4p05	AV932990 507	2e-97	768
2435	baak43i04	BJ545079 761	1e-168	1285	baak43i04	BJ545079 761	1e-168	1285	baak43i04	BJ545079 761	1e-168	1285
2436	bags22n13	AV913660 747	1e-162	1239	bags22n13	AV913660 747	1e-162	1239	bags22n13	AV913660 747	1e-162	1239
2437	bags20e12	AV916967 744	1e-171	1304	bags20e12	AV916967 744	1e-171	1304	bags20e12	AV916967 744	1e-171	1304
2439	HX05K05r	CA029941 653	1e-153	1177	HX05K05r	CA029941 653	1e-153	1177	HX05K05r	CA029941 653	1e-153	1177
2441	HI04M20r	BQ463216 487	1e-102	804	HI04M20r	BQ463216 487	1e-102	804	HI04M20r	BQ463216 487	1e-102	804
2442	HL01C18w	CB882198 649	1e-110	724	HL01C18w	CB882198 649	1e-110	724	HL01C18w	CB882198 649	1e-110	724
2443	GBN009H18u	CX628870 733	5e-74	601	GBN009H18u	CX628870 733	5e-74	601	GBN009H18u	CX628870 733	5e-74	601
2446	rbah56a10	BJ484775 762	1e-173	1315	rbah56a10	BJ484775 762	1e-173	1315	rbah56a10	BJ484775 762	1e-173	1315
2447	HA06k04r	BQ460318 660	2e-79	468	HA06k04r	BQ460318 660	2e-79	468	HA06k04r	BQ460318 660	2e-79	468
2448	rbasd14e24	AV929460 723	1e-165	1264	rbasd14e24	AV929460 723	1e-165	1264	rbasd14e24	AV929460 723	1e-165	1264
2450	HF06J20r	BU985263 714	1e-158	634	HF06J20r	BU985263 714	1e-158	634	HF06J20r	BU985263 714	1e-158	634
2452	HVSMEk0023H10f2	546	2e-89	710	HVSMEk0023H10f2	546	2e-89	710	HVSMEk0023H10f2	546	2e-89	710
2456	HF18A03r	BU988564 579	1e-124	965	HF18A03r	BU988564 579	1e-124	965	HF18A03r	BU988564 579	1e-124	965
2457	bags35c24	BJ464582 688	1e-157	1203	bags35c24	BJ464582 688	1e-157	1203	bags35c24	BJ464582 688	1e-157	1203
2460	rbaal12a06	BJ473353 704	1e-102	795	rbaal12a06	BJ473353 704	1e-102	795	rbaal12a06	BJ473353 704	1e-102	795
2461	HF23O21r	BU990056 584	1e-116	904	HF23O21r	BU990056 584	1e-116	904	HF23O21r	BU990056 584	1e-116	904
2462	HI01E11w	BQ660169 691	1e-110	862	HI01E11w	BQ660169 691	1e-110	862	HI01E11w	BQ660169 691	1e-110	862
2463
2464	baak29a16	BJ450306 672	1e-111	861	baak29a16	BJ450306 672	1e-111	861	baak29a16	BJ450306 672	1e-111	861
2466	rbasd19f16	AV931315 709	1e-160	1192	rbasd19f16	AV931315 709	1e-160	1192	rbasd19f16	AV931315 709	1e-160	1192
2467	UCRHV18_06cg02_b1	CD663798 775	1e-174	1326	UCRHV18_06cg02_b1	CD663798 775	1e-174	1326	UCRHV18_06cg02_b1	CD663798 775	1e-174	1326
2468	HD14L08r	BU993819 677	1e-147	1130	HD14L08r	BU993819 677	1e-147	1130	HD14L08r	BU993819 677	1e-147	1130
2469	rbaal4o18	AV935626 692	2.33e-156	1117	rbaal4o18	AV935626 692	2.33e-156	1117	rbaal4o18	AV935626 692	2.33e-156	1117
2470
2471	HX11P07w	CB876657 630	1e-108	849	HX11P07w	CB876657 630	1e-108	849	HX11P07w	CB876657 630	1e-108	849
2472	HVSMEi0003N16f2	634	1e-131	817	HVSMEi0003N16f2	634	1e-131	817	HVSMEi0003N16f2	634	1e-131	817
2473	HX05A05w	CB874348 690	1e-131	1015	HX05A05w	CB874348 690	1e-131	1015	HX05A05w	CB874348 690	1e-131	1015
2478	HV_CEb0002H14f	BE214158 415	2e-84	675	HV_CEb0002H14f	BE214158 415	2e-84	675	HV_CEb0002H14f	BE214158 415	2e-84	675
2479	bags35f18	BJ464604 673	2.33e-156	1039	bags35f18	BJ464604 673	2.33e-156	1039	bags35f18	BJ464604 673	2.33e-156	1039
2481	HM07B05r	BU994441 556	1e-108	851	HM07B05r	BU994441 556	1e-108	851	HM07B05r	BU994441 556	1e-108	851
2483	HVSMEl0016H08f2	605	5e-97	589	HVSMEl0016H08f2	605	5e-97	589	HVSMEl0016H08f2	605	5e-97	589
2484	HM08L21r	BU994958 634	1e-113	477	HM08L21r	BU994958 634	1e-113	477	HM08L21r	BU994958 634	1e-113	477
2485
2486	rbags23c03	AV921349 717	1e-162	1141	rbags23c03	AV921349 717	1e-162	1141	rbags23c03	AV921349 717	1e-162	1141
2487	HI10I01w	CB859455 683	1e-153	1177	HI10I01w	CB859455 683	1e-153	1177	HI10I01w	CB859455 683	1e-153	1177
2489	AF234163	AF234163 1917	0.0	379	AF234163	AF234163 1917	0.0	379	AF234163	AF234163 1917	0.0	379	1e-173	245	1e-173	219	1e-173	211	1e-173	205	1e-173	116	1e-173	101	1e-173	89	1e-173	68	1e-173	60	1e-173	47	1e-173	42	1e-158	296	1e-158	234	1e-158	209	1e-158	162	1e-158	146	1e-158	113	1e-158	112	1e-158
2491	EBro03_SQ006_O11	BQ765170 680	1e-129	837	EBro03_SQ006_O11	BQ765170 680	1e-129	837	EBro03_SQ006_O11	BQ765170 680	1e-129	837
2494	bags5l04	AV914329 713	1e-167	1276	bags5l04	AV914329 713	1e-167	1276	bags5l04	AV914329 713	1e-167	1276
2495	rbah31e13	AV836051 613	1e-133	1033	rbah31e13	AV836051 613	1e-133	1033	rbah31e13	AV836051 613	1e-133	1033
2496	HVSMEi0005D24r2	563	1e-110	819	HVSMEi0005D24r2	563	1e-110	819	HVSMEi0005D24r2	563	1e-110	819
2497	HO12N03w	CK569296 746	1e-161	1234	HO12N03w	CK569296 746	1e-161	1234	HO12N03w	CK569296 746	1e-161	1234
2498	bags12d17	AV834496 641	1e-126	984	bags12d17	AV834496 641	1e-126	984	bags12d17	AV834496 641	1e-126	984
2500	HM11B24w	CB881862 761	1e-168	1282	HM11B24w	CB881862 761	1e-168	1282	HM11B24w	CB881862 761	1e-168	1282
2501	S0001100032D06F1	AJ436610 584	1e-132	1026	S0001100032D06F1	AJ436610 584	1e-132	1026	S0001100032D06F1	AJ436610 584	1e-132	1026
2503	HVSMEk0013E02f	BG416586 663	1e-154	1182	HVSMEk0013E02f	BG416586 663	1e-154	1182	HVSMEk0013E02f	BG416586 663	1e-154	1182
2504	bags21c20	AV913179 732	1e-170	736	bags21c20	AV913179 732	1e-170	736	bags21c20	AV913179 732	1e-170	736
2505	baak4b11	AV910306 706	1e-164	1255	baak4b11	AV910306 706	1e-164	1255	baak4b11	AV910306 706	1e-164	1255
2506	bah24c13	AV835889 480	1e-107	844	bah24c13	AV835889 480	1e-107	844	bah24c13	AV835889 480	1e-107	844
2507	HX07L18w	CB875252 751	1e-172	1315	HX07L18w	CB875252 751	1e-172	1315	HX07L18w	CB875252 751	1e-172	1315
2509	bah16l12	AV938220 813	1e-148	1135	bah16l12	AV938220 813	1e-148	1135	bah16l12	AV938220 813	1e-148	1135
2510	S0001000055C23F1	AJ477466 294	8e-58	484	S0001000055C23F1	AJ477466 294	8e-58	484	S0001000055C23F1	AJ477466 294	8e-58	484
2511	HM07B19w	CB880610 644	1e-133	989	HM07B19w	CB880610 644	1e-133	989	HM07B19w	CB880610 644	1e-133	989
2512	basd13j09	AV923561 731	1e-158	1164	basd13j09	AV923561 731	1e-158	1164	basd13j09	AV923561 731	1e-158	1164
2513	HX06B19w	CB874716 776	1e-174	1329	HX06B19w	CB874716 776	1e-174	1329	HX06B19w	CB874716 776	1e-174	1329
2514	HH02B05w	CB861133 779	1e-171	1029	HH02B05w	CB861133 779	1e-171	1029	HH02B05w	CB861133 779	1e-171	1029
2515
2518	HVSMEl0021L22f2	598	1e-129	1001	HVSMEl0021L22f2	598	1e-129	1001	HVSMEl0021L22f2	598	1e-129	1001
2519	HB24P12r	BU973445 660	1e-142	1013	HB24P12r	BU973445 660	1e-142	1013	HB24P12r	BU973445 660	1e-142	1013
2522	HB03I02r	BU967175 680	1e-163	1252	HB03I02r	BU967175 680	1e-163	1252	HB03I02r	BU967175 680	1e-163	1252
2523	HA31L15r	BU984012 658	1e-144	627	HA31L15r	BU984012 658	1e-144	627	HA31L15r	BU984012 658	1e-144	627
2525	rbags13j06	AV920360 753	1e-165	818	rbags13j06	AV920360 753	1e-165	818	rbags13j06	AV920360 753	1e-165	818
2527	HO10M15w	CK568670 794	1e-177	1347	HO10M15w	CK568670 794	1e-177	1347	HO10M15w	CK568670 794	1e-177	1347
2528	S0000200015D03F1	AJ461347 407	2e-79	637	S0000200015D03F1	AJ461347 407	2e-79	637	S0000200015D03F1	AJ461347 407	2e-79	637
2529	rbags17j13	AV918053 641	2.33e-156	1126	rbags17j13	AV918053 641	2.33e-156	1126	rbags17j13	AV918053 641	2.33e-156	1126
2530	HX08H17w	CB875495 683	1e-152	1168	HX08H17w	CB875495 683	1e-152	1168	HX08H17w	CB875495 683	1e-152	1168
2533	HF11B04r	BU986222 684	1e-151	1156	HF11B04r	BU986222 684	1e-151	1156	HF11B04r	BU986222 684	1e-151	1156
2535	HH04N06u	CB862461 515	1e-107	841	HH04N06u	CB862461 515	1e-107	841	HH04N06u	CB862461 515	1e-107	841
2536	HB07E24r	BU968369 663	1e-158	1210	HB07E24r	BU968369 663	1e-158	1210	HB07E24r	BU968369 663	1e-158	1210
2537	S0000200020H04F1	AJ461408 414	3e-86	690	S0000200020H04F1	AJ461408 414	3e-86	690	S0000200020H04F1	AJ461408 414	3e-86	690
2538	bags26n09	BJ463302 738	1e-117	911	bags26n09	BJ463302 738	1e-117	911	bags26n09	BJ463302 738	1e-117	911
2539	HA11O01u	BU977696 437	2e-95	754	HA11O01u	BU977696 437	2e-95	754	HA11O01u	BU977696 437	2e-95	754
2540
2541	HVSMEk0019H17r2	667	1e-132	1024	HVSMEk0019H17r2	667	1e-132	1024	HVSMEk0019H17r2	667	1e-132	1024
2543	S0001400033C23F1	703	2e-90	562	S0001400033C23F1	703	2e-90	562	S0001400033C23F1	703	2e-90	562
2545	bags19b10	AV916630 677	2.33e-156	1125	bags19b10	AV916630 677	2.33e-156	1125	bags19b10	AV916630 677	2.33e-156	1125
2546	HD09O12w	CB865537 752	1e-165	1260	HD09O12w	CB865537 752	1e-165	1260	HD09O12w	CB865537 752	1e-165	1260
2547	HVSMEk0010F01f	BG416193 580	1e-121	543	HVSMEk0010F01f	BG416193 580	1e-121	543	HVSMEk0010F01f	BG416193 580	1e-121	543
2548	rbaak39p03	BJ460226 592	1e-135	1046	rbaak39p03	BJ460226 592	1e-135	1046	rbaak39p03	BJ460226 592	1e-135	1046
2549	baak37l14	BJ452092 689	1e-155	1194	baak37l14	BJ452092 689	1e-155	1194	baak37l14	BJ452092 689	1e-155	1194
2551	HO04I04w	CK566745 800	0.0	1316	HO04I04w	CK566745 800	0.0	1316	HO04I04w	CK566745 800	0.0	1316
2552	rbags28n24	BJ466138 747	1e-162	1239	rbags28n24	BJ466138 747	1e-162	1239	rbags28n24	BJ466138 747	1e-162	1239
2553	GCW002L03r	CX629544 671	2.33e-156	1099	GCW002L03r	CX629544 671	2.33e-156	1099	GCW002L03r	CX629544 671	2.33e-156	1099
2555	bags15d20	AV915594 757	1e-158	1212	bags15d20	AV915594 757	1e-158	1212	bags15d20	AV915594 757	1e-158	1212
2557	HO33J13S	DN178308 597	1e-112	881	HO33J13S	DN178308 597	1e-112	881	HO33J13S	DN178308 597	1e-112	881
2559
2563	HZ61D03r	CA028168 714	1e-164	1259	HZ61D03r	CA028168 714	1e-164	1259	HZ61D03r	CA028168 714	1e-164	1259
2564	HU01E11w	BQ663199 605	1e-134	1037	HU01E11w	BQ663199 605	1e-134	1037	HU01E11w	BQ663199 605	1e-134	1037
2565	GNW003F06r	DN159150 560	3e-84	672	GNW003F06r	DN159150 560	3e-84	672	GNW003F06r	DN159150 560	3e-84	672
2566	HV_CEa0009G05r2	419	6e-80	528	HV_CEa0009G05r2	419	6e-80	528	HV_CEa0009G05r2	419	6e-80	528
2569
2571	rbaal30d23	BJ475856 726	1e-165	1267	rbaal30d23	BJ475856 726	1e-165	1267	rbaal30d23	BJ475856 726	1e-165	1267
2572	S0000200034E10F2	AJ434051 361	2e-61	507	S0000200034E10F2	AJ434051 361	2e-61	507	S0000200034E10F2	AJ434051 361	2e-61	507
2574	HVSMEc0013C03f	BG309838 586	1e-128	992	HVSMEc0013C03f	BG309838 586	1e-128	992	HVSMEc0013C03f	BG309838 586	1e-128	992
2575	S0000800087C03F1	AJ471885 705	1e-140	1037	S0000800087C03F1	AJ471885 705	1e-140	1037	S0000800087C03F1	AJ471885 705	1e-140	1037
2576	HVSMEk0004C19f2	547	5e-71	302	HVSMEk0004C19f2	547	5e-71	302	HVSMEk0004C19f2	547	5e-71	302
2577	S0000800118E07F1	AJ475118 570	1e-124	960	S0000800118E07F1	AJ475118 570	1e-124	960	S0000800118E07F1	AJ475118 570	1e-124	960
2578
2579	X95257	X95257 1710	0.0	1779	X95257	X95257 1710	0.0	1779	X95257	X95257 1710	0.0	1779
2583	HM02D14r	BQ468751 578	1e-129	999	HM02D14r	BQ468751 578	1e-129	999	HM02D14r	BQ468751 578	1e-129	999
2586
2588	HVSMEg0001K11r2	393	3e-79	637	HVSMEg0001K11r2	393	3e-79	637	HVSMEg0001K11r2	393	3e-79	637
2589
2591	rbags35p08	BJ467091 668	1e-114	810	rbags35p08	BJ467091 668	1e-114	810	rbags35p08	BJ467091 668	1e-114	810
2592	HB20O06r	BU972188 715	1e-158	1216	HB20O06r	BU972188 715	1e-158	1216	HB20O06r	BU972188 715	1e-158	1216
2593
2594	S0001100138B08F1	AJ479215 630	1e-86	648	S0001100138B08F1	AJ479215 630	1e-86	648	S0001100138B08F1	AJ479215 630	1e-86	648
2595	S0000800044A01F1	AJ473408 487	1e-81	391	S0000800044A01F1	AJ473408 487	1e-81	391	S0000800044A01F1	AJ473408 487	1e-81	391
2597	HM14D20r	BU996633 604	1e-99	785	HM14D20r	BU996633 604	1e-99	785	HM14D20r	BU996633 604	1e-99	785
2598	AJ249147	AJ249147 1140	0.0	1693	AJ249147	AJ249147 1140	0.0	1693	AJ249147	AJ249147 1140	0.0	1693
2599	HX11H09w	CB876496 662	1e-150	1156	HX11H09w	CB876496 662	1e-150	1156	HX11H09w	CB876496 662	1e-150	1156
2602	HX01O12w	BQ665046 640	1e-142	1093	HX01O12w	BQ665046 640	1e-142	1093	HX01O12w	BQ665046 640	1e-142	1093
2603	GNW004I14r	DN158985 627	1e-134	996	GNW004I14r	DN158985 627	1e-134	996	GNW004I14r	DN158985 627	1e-134	996
2605	EBro03_SQ006_P06	BQ764080 588	9e-85	480	EBro03_SQ006_P06	BQ764080 588	9e-85	480	EBro03_SQ006_P06	BQ764080 588	9e-85	480
2608	HU14P06u	CA006231 574	1e-117	854	HU14P06u	CA006231 574	1e-117	854	HU14P06u	CA006231 574	1e-117	854
2610	rbags29b03	BJ467616 716	1e-156	1200	rbags29b03	BJ467616 716	1e-156	1200	rbags29b03	BJ467616 716	1e-156	1200
2611	rbags8i03	AV919939 704	1e-160	1225	rbags8i03	AV919939 704	1e-160	1225	rbags8i03	AV919939 704	1e-160	1225
2615	EBed02_SQ003_N08	BQ755137 372	7e-54	376	EBed02_SQ003_N08	BQ755137 372	7e-54	376	EBed02_SQ003_N08	BQ755137 372	7e-54	376
2617	HA21M04r	BU980808 583	1e-125	565	HA21M04r	BU980808 583	1e-125	565	HA21M04r	BU980808 583	1e-125	565
2618	bags33b21	BJ464160 703	3e-79	376	bags33b21	BJ464160 703	3e-79	376	bags33b21	BJ464160 703	3e-79	376
2619	HVSMEi0020M15r2	572	3e-82	650	HVSMEi0020M15r2	572	3e-82	650	HVSMEi0020M15r2	572	3e-82	650
2620	GPN002C06u	DN160341 625	1e-116	643	GPN002C06u	DN160341 625	1e-116	643	GPN002C06u	DN160341 625	1e-116	643
2624	HA07l03r	BQ459928 653	1e-64	320	HA07l03r	BQ459928 653	1e-64	320	HA07l03r	BQ459928 653	1e-64	320
2625	HM08C07w	CB880895 793	1e-126	970	HM08C07w	CB880895 793	1e-126	970	HM08C07w	CB880895 793	1e-126	970
2626	S0000900004A05F1	AJ476518 463	2e-60	501	S0000900004A05F1	AJ476518 463	2e-60	501	S0000900004A05F1	AJ476518 463	2e-60	501
2628	HX11D23w	CB876427 689	2.33e-156	1124	HX11D23w	CB876427 689	2.33e-156	1124	HX11D23w	CB876427 689	2.33e-156	1124
2631	HX11M08w	CB876593 649	1e-122	678	HX11M08w	CB876593 649	1e-122	678	HX11M08w	CB876593 649	1e-122	678
2632	rbags1c23	AV921148 679	1e-149	1144	rbags1c23	AV921148 679	1e-149	1144	rbags1c23	AV921148 679	1e-149	1144
2634	S0001100109G11F1	AJ434935 442	5e-90	714	S0001100109G11F1	AJ434935 442	5e-90	714	S0001100109G11F1	AJ434935 442	5e-90	714
2635	HT12O08r	229	5e-35	301	HT12O08r	229	5e-35	301	HT12O08r	229	5e-35	301
2637	HA12D06u	BU977879 575	1e-104	816	HA12D06u	BU977879 575	1e-104	816	HA12D06u	BU977879 575	1e-104	816
2638	HO31I04w	DN185785 711	1e-151	937	HO31I04w	DN185785 711	1e-151	937	HO31I04w	DN185785 711	1e-151	937
2639	HO06O07w	CK567482 827	1e-168	963	HO06O07w	CK567482 827	1e-168	963	HO06O07w	CK567482 827	1e-168	963
2640	GCN004C04u	DN156713 536	1e-102	803	GCN004C04u	DN156713 536	1e-102	803	GCN004C04u	DN156713 536	1e-102	803
2642	HD01F18w	BQ659260 668	1e-140	962	HD01F18w	BQ659260 668	1e-140	962	HD01F18w	BQ659260 668	1e-140	962
2643	HX05O17w	CB874651 728	4e-88	659	HX05O17w	CB874651 728	4e-88	659	HX05O17w	CB874651 728	4e-88	659
2644	rbags10m06	AV917629 716	1e-168	1283	rbags10m06	AV917629 716	1e-168	1283	rbags10m06	AV917629 716	1e-168	1283
2645	S0000700018A08F1	AJ464007 626	1e-70	575	S0000700018A08F1	AJ464007 626	1e-70	575	S0000700018A08F1	AJ464007 626	1e-70	575
2647	rbah59f24	BJ485947 706	1e-165	1259	rbah59f24	BJ485947 706	1e-165	1259	rbah59f24	BJ485947 706	1e-165	1259
2650	HB18C23r	547	1e-124	963	HB18C23r	547	1e-124	963	HB18C23r	547	1e-124	963
2651	HO24J01w	DN187871 389	1e-24	170	HO24J01w	DN187871 389	1e-24	170	HO24J01w	DN187871 389	9e-25	170
2653	S0000700053G01F1	AJ464913 697	1e-164	760	S0000700053G01F1	AJ464913 697	1e-164	760	S0000700053G01F1	AJ464913 697	1e-164	760
2654	HV11K14r	CA019334 696	1e-124	685	HV11K14r	CA019334 696	1e-124	685	HV11K14r	CA019334 696	1e-124	685
2657	HS17G02u	CA001586 571	1e-78	502	HS17G02u	CA001586 571	1e-78	502	HS17G02u	CA001586 571	1e-78	502
2658	HI10H22w	CB859452 680	1e-138	1066	HI10H22w	CB859452 680	1e-138	1066	HI10H22w	CB859452 680	1e-138	1066
2660	HD04I12u	BQ658570 625	1e-143	1106	HD04I12u	BQ658570 625	1e-143	1106	HD04I12u	BQ658570 625	1e-143	1106
2661	HC04N01y	CB871672 621	2e-70	360	HC04N01y	CB871672 621	2e-70	360	HC04N01y	CB871672 621	2e-70	360
2664	HO05O15w	CK567168 666	1e-112	872	HO05O15w	CK567168 666	1e-112	872	HO05O15w	CK567168 666	1e-112	872
2665	HC07K23w	CB866283 781	0.0	1408	HC07K23w	CB866283 781	0.0	1408	HC07K23w	CB866283 781	0.0	1408
2666	HB23M06r	BU973105 590	1e-104	659	HB23M06r	BU973105 590	1e-104	659	HB23M06r	BU973105 590	1e-104	659
2670	HD07E12w	CB864805 699	1e-151	1102	HD07E12w	CB864805 699	1e-151	1102	HD07E12w	CB864805 699	1e-151	1102
2671	rbasd23f12	AV837093 724	1e-163	1255	rbasd23f12	AV837093 724	1e-163	1255	rbasd23f12	AV837093 724	1e-163	1255
2674	rbaak44m06	BJ461399 430	7e-91	442	rbaak44m06	BJ461399 430	7e-91	442	rbaak44m06	BJ461399 430	7e-91	442
2675	HC02F07w	CB867900 699	1e-149	1144	HC02F07w	CB867900 699	1e-149	1144	HC02F07w	CB867900 699	1e-149	1144
2676	HH04N17w	CB863483 636	1e-131	915	HH04N17w	CB863483 636	1e-131	915	HH04N17w	CB863483 636	1e-131	915
2677	HF18O06r	BU988844 749	1e-174	1327	HF18O06r	BU988844 749	1e-174	1327	HF18O06r	BU988844 749	1e-174	1327
2678	EBro08_SQ006_L22	BQ766710 551	1e-114	518	EBro08_SQ006_L22	BQ766710 551	1e-114	518	EBro08_SQ006_L22	BQ766710 551	1e-114	518
2680	bags18i09	AV917342 630	1e-141	1090	bags18i09	AV917342 630	1e-141	1090	bags18i09	AV917342 630	1e-141	1090
2681					HA30P22r	CB883872 439	4e-16	91	HA30P22r	CB883872 439	4e-16	91
2683	S0000800167F05F1	AJ471223 685	1e-158	1210	S0000800167F05F1	AJ471223 685	1e-158	1210	S0000800167F05F1	AJ471223 685	1e-158	1210
2684	HV_CEb0022G24r2	648	1e-123	510	HV_CEb0022G24r2	648	1e-123	510	HV_CEb0022G24r2	648	1e-123	510
2685	GNW001A06r	CX630556 729	1e-164	1255	GNW001A06r	CX630556 729	1e-164	1255	GNW001A06r	CX630556 729	1e-164	1255
2686	HF19H24r	BU989022 731	1e-166	1057	HF19H24r	BU989022 731	1e-166	1057	HF19H24r	BU989022 731	1e-166	1057
2688	HD05C22r	BU990827 630	1e-109	852	HD05C22r	BU990827 630	1e-109	852	HD05C22r	BU990827 630	1e-109	852
2690	HO04O22w	CK566879 777	1e-175	1337	HO04O22w	CK566879 777	1e-175	1337	HO04O22w	CK566879 777	1e-175	1337
2692	HA16C16r	BU979438 625	1e-125	718	HA16C16r	BU979438 625	1e-125	718	HA16C16r	BU979438 625	1e-125	718
2694	HF25J14r	BU990626 692	1e-154	1184	HF25J14r	BU990626 692	1e-154	1184	HF25J14r	BU990626 692	1e-154	1184
2696	HB06J11r	BU968151 505	6e-99	779	HB06J11r	BU968151 505	6e-99	779	HB06J11r	BU968151 505	6e-99	779
2697	rbags6a10	AV919436 685	1e-153	1175	rbags6a10	AV919436 685	1e-153	1175	rbags6a10	AV919436 685	1e-153	1175
2698	HF14H09r	BU987329 725	1e-166	1272	HF14H09r	BU987329 725	1e-166	1272	HF14H09r	BU987329 725	1e-166	1272
2699	HO15E05w	CK570047 772	1e-167	1279	HO15E05w	CK570047 772	1e-167	1279	HO15E05w	CK570047 772	1e-167	1279
2700	HX05J05w	CB874538 710	1e-145	1060	HX05J05w	CB874538 710	1e-145	1060	HX05J05w	CB874538 710	1e-145	1060
2701	rbaal32l01	BJ476189 693	1e-105	828	rbaal32l01	BJ476189 693	1e-105	828	rbaal32l01	BJ476189 693	1e-105	828
2703	rbags22i19	AV918873 660	1e-147	1132	rbags22i19	AV918873 660	1e-147	1132	rbags22i19	AV918873 660	1e-147	1132
2704	rbags37j11	BJ468198 706	1e-145	1117	rbags37j11	BJ468198 706	1e-145	1117	rbags37j11	BJ468198 706	1e-145	1117
2706	GAN006L14u	CX625636 812	3e-68	544	GAN006L14u	CX625636 812	3e-68	544	GAN006L14u	CX625636 812	3e-68	544
2708	HI01D23w	BQ660163 762	1e-164	681	HI01D23w	BQ660163 762	1e-164	681	HI01D23w	BQ660163 762	1e-164	681
2710	HM11M06w	CB882067 746	1e-173	1322	HM11M06w	CB882067 746	1e-173	1322	HM11M06w	CB882067 746	1e-173	1322
2713	HVSMEf0016E01f2	446	3e-30	236	HVSMEf0016E01f2	446	3e-30	236	HVSMEf0016E01f2	446	3e-30	236
2717	rbags13k06	AV834309 704	1e-133	876	rbags13k06	AV834309 704	1e-133	876	rbags13k06	AV834309 704	1e-133	876
2718	EBro02_SQ005_N04	BM443597 337	3e-67	553	EBro02_SQ005_N04	BM443597 337	3e-67	553	EBro02_SQ005_N04	BM443597 337	3e-67	553
2720	HU11E21u	CA005281 498	2e-93	739	HU11E21u	CA005281 498	2e-93	739	HU11E21u	CA005281 498	2e-93	739
2721	HI07J17w	CB858587 638	1e-107	629	HI07J17w	CB858587 638	1e-107	629	HI07J17w	CB858587 638	1e-107	629
2722	HF02H14r	BQ464504 598	1e-102	726	HF02H14r	BQ464504 598	1e-102	726	HF02H14r	BQ464504 598	1e-102	726
2723	rbags22i18	AV918872 688	1e-145	1062	rbags22i18	AV918872 688	1e-145	1062	rbags22i18	AV918872 688	1e-145	1062
2725	HS18I05u	520	1e-113	883	HS18I05u	520	1e-113	883	HS18I05u	520	1e-113	883
2726	HF21L24r	BU989442 650	1e-154	1184	HF21L24r	BU989442 650	1e-154	1184	HF21L24r	BU989442 650	1e-154	1184
2729	HK05O17u	AL450980 501	1e-60	272	HK05O17u	AL450980 501	1e-60	272	HK05O17u	AL450980 501	1e-60	272
2730	HH07E16y	CB863875 687	2.33e-156	1048	HH07E16y	CB863875 687	2.33e-156	1048	HH07E16y	CB863875 687	2.33e-156	1048
2732	HH05I04w	CB861603 749	1e-174	1329	HH05I04w	CB861603 749	1e-174	1329	HH05I04w	CB861603 749	1e-174	1329
2736	HO03O11w	CK566544 743	1e-145	857	HO03O11w	CK566544 743	1e-145	857	HO03O11w	CK566544 743	1e-145	857
2739	EBro08_SQ005_F05	BQ766107 592	1e-132	1024	EBro08_SQ005_F05	BQ766107 592	1e-132	1024	EBro08_SQ005_F05	BQ766107 592	1e-132	1024
2740	S0000200085F05F1	AJ436230 558	1e-121	939	S0000200085F05F1	AJ436230 558	1e-121	939	S0000200085F05F1	AJ436230 558	1e-121	939
2741	HM07B19r	BU994450 573	1e-104	688	HM07B19r	BU994450 573	1e-104	688	HM07B19r	BU994450 573	1e-104	688
2742	rbah47e23	BJ483787 704	1e-125	810	rbah47e23	BJ483787 704	1e-125	810	rbah47e23	BJ483787 704	1e-125	810
2744	HF09B02r	BU985927 642	1e-144	1044	HF09B02r	BU985927 642	1e-144	1044	HF09B02r	BU985927 642	1e-144	1044
2745	AF192261	AF192261 975	0.0	1465	AF192261	AF192261 975	0.0	1465	AF192261	AF192261 975	0.0	1465
2746	HX10G12w	CB876141 741	1e-149	934	HX10G12w	CB876141 741	1e-149	934	HX10G12w	CB876141 741	1e-149	934
2747	HA28P02r	BU983221 624	1e-134	1041	HA28P02r	BU983221 624	1e-134	1041	HA28P02r	BU983221 624	1e-134	1041
2749	S0000800200G05F1	AJ471998 710	1e-148	1139	S0000800200G05F1	AJ471998 710	1e-148	1139	S0000800200G05F1	AJ471998 710	1e-148	1139
2751	HO12P10w	CK569341 672	1e-149	1147	HO12P10w	CK569341 672	1e-149	1147	HO12P10w	CK569341 672	1e-149	1147
2752	HT10H01r	CA014121 529	6e-98	772	HT10H01r	CA014121 529	6e-98	772	HT10H01r	CA014121 529	6e-98	772
2753	EBro08_SQ003_B20	BM370139 662	1e-148	1137	EBro08_SQ003_B20	BM370139 662	1e-148	1137	EBro08_SQ003_B20	BM370139 662	1e-148	1137
2754	bags4e23	AV834108 700	1e-149	1150	bags4e23	AV834108 700	1e-149	1150	bags4e23	AV834108 700	1e-149	1150
2758	HQ01O13w	CB883333 686	1e-143	1019	HQ01O13w	CB883333 686	1e-143	1019	HQ01O13w	CB883333 686	1e-143	1019
2760
2761	rbaal6j03	AV935818 664	1e-144	1036	rbaal6j03	AV935818 664	1e-144	1036	rbaal6j03	AV935818 664	1e-144	1036
2762	rbast58c04	BY872864 476	4e-93	739	rbast58c04	BY872864 476	4e-93	739	rbast58c04	BY872864 476	4e-93	739
2763	HVSMEk0023E22f	BG418582 639	1e-144	1112	HVSMEk0023E22f	BG418582 639	1e-144	1112	HVSMEk0023E22f	BG418582 639	1e-144	1112
2764	HC08P21y	CB872677 628	1e-134	1041	HC08P21y	CB872677 628	1e-134	1041	HC08P21y	CB872677 628	1e-134	1041
2765	baal2a14	AV832685 684	1e-140	826	baal2a14	AV832685 684	1e-140	826	baal2a14	AV832685 684	1e-140	826
2767	UCRHV18_06bh06_b1	CD663734 700	1e-138	1066	UCRHV18_06bh06_b1	CD663734 700	1e-138	1066	UCRHV18_06bh06_b1	CD663734 700	1e-138	1066
2768	rbah49f06	BJ484181 731	1e-160	1230	rbah49f06	BJ484181 731	1e-160	1230	rbah49f06	BJ484181 731	1e-160	1230
2770
2771	HF09I13r	BU986069 497	4e-85	602	HF09I13r	BU986069 497	4e-85	602	HF09I13r	BU986069 497	4e-85	602
2772	HD09D06w	CB865328 729	1e-126	978	HD09D06w	CB865328 729	1e-126	978	HD09D06w	CB865328 729	1e-126	978
2773	HY04H15u	AL510287 552	1e-121	944	HY04H15u	AL510287 552	1e-121	944	HY04H15u	AL510287 552	1e-121	944
2774	HB09P13w	BQ658237 661	8e-86	630	HB09P13w	BQ658237 661	8e-86	630	HB09P13w	BQ658237 661	8e-86	630
2775	rbast33f11	BY871657 319	4e-67	549	rbast33f11	BY871657 319	4e-67	549	rbast33f11	BY871657 319	4e-67	549
2778	HVSMEl0006A24f2	605	1e-129	986	HVSMEl0006A24f2	605	1e-129	986	HVSMEl0006A24f2	605	1e-129	986
2779	rbags26k07	BJ467315 507	5e-78	556	rbags26k07	BJ467315 507	5e-78	556	rbags26k07	BJ467315 507	5e-78	556
2784	rbags14o13	AV834339 677	1e-136	679	rbags14o13	AV834339 677	1e-136	679	rbags14o13	AV834339 677	1e-136	679
2785
2788	HX01H11w	BQ664937 703	1e-145	814	HX01H11w	BQ664937 703	1e-145	814	HX01H11w	BQ664937 703	1e-145	814
2789	HC09N12w	CB868933 724	1e-164	951	HC09N12w	CB868933 724	1e-164	951	HC09N12w	CB868933 724	1e-164	951
2790	HX05H03w	CB874497 698	1e-147	1133	HX05H03w	CB874497 698	1e-147	1133	HX05H03w	CB874497 698	1e-147	1133
2792	rbah33p08	AV836086 538	1e-120	723	rbah33p08	AV836086 538	1e-120	723	rbah33p08	AV836086 538	1e-120	723
2795	rbah12a09	AV942444 552	1e-119	929	rbah12a09	AV942444 552	1e-119	929	rbah12a09	AV942444 552	1e-119	929
2796	EBes01_SQ003_E01	BM099438 536	5e-87	694	EBes01_SQ003_E01	BM099438 536	5e-87	694	EBes01_SQ003_E01	BM099438 536	5e-87	694
2798	bags28l03	BJ462487 739	1e-163	1205	bags28l03	BJ462487 739	1e-163	1205	bags28l03	BJ462487 739	1e-163	1205
2799	rbah60b14	BJ486072 569	4e-29	273	rbah60b14	BJ486072 569	4e-29	273	rbah60b14	BJ486072 569	4e-29	273
2800	HX06H06r	CA030226 572	1e-122	950	HX06H06r	CA030226 572	1e-122	950	HX06H06r	CA030226 572	1e-122	950
2801	HW01A12T	AL503190 749	1e-158	916	HW01A12T	AL503190 749	1e-158	916	HW01A12T	AL503190 749	1e-158	916
2802	HC14C05y	CB873917 194	2e-32	298	HC14C05y	CB873917 194	2e-32	298	HC14C05y	CB873917 194	2e-32	298
2803	HO15I03w	CK570119 717	1e-156	1198	HO15I03w	CK570119 717	1e-156	1198	HO15I03w	CK570119 717	1e-156	1198
2807	rbags4a06	AV919009 756	1e-169	1292	rbags4a06	AV919009 756	1e-169	1292	rbags4a06	AV919009 756	1e-169	1292
2808	HO01H22w	CK565785 746	1e-170	1301	HO01H22w	CK565785 746	1e-170	1301	HO01H22w	CK565785 746	1e-170	1301
2809	baaln10	AV934046 662	1e-134	1036	baaln10	AV934046 662	1e-134	1036	baaln10	AV934046 662	1e-134	1036
2810	Y10834	Y10834 1664	0.0	1446	Y10834	Y10834 1664	0.0	1446	Y10834	Y10834 1664	0.0	1446
2813	HH05A22w	CB860886 768	2.33e-156	1123	HH05A22w	CB860886 768	2.33e-156	1123	HH05A22w	CB860886 768	2.33e-156	1123
2814	S0001100026F07F1	AJ480742 654	2e-82	447	S0001100026F07F1	AJ480742 654	2e-82	447	S0001100026F07F1	AJ480742 654	2e-82	447
2815	rbasd27a18	AV928131 760	1e-157	1198	rbasd27a18	AV928131 760	1e-157	1198	rbasd27a18	AV928131 760	1e-157	1198
2816	HO38K05S	DN177136 677	1e-126	905	HO38K05S	DN177136 677	1e-126	905	HO38K05S	DN177136 677	1e-126	905
2817	HX05M05w	CB874602 718	1e-152	779	HX05M05w	CB874602 718	1e-152	779	HX05M05w	CB874602 718	1e-152	779
2818	HX09D01w	CB875730 768	1e-168	1284	HX09D01w	CB875730 768	1e-168	1284	HX09D01w	CB875730 768	1e-168	1284
2819	rbasd19p22	AV931494 742	1e-158	1210	rbasd19p22	AV931494 742	1e-158	1210	rbasd19p22	AV931494 742	1e-158	1210
2820	HO24H12w	DN187919 691	1e-137	535	HO24H12w	DN187919 691	1e-137	535	HO24H12w	DN187919 691	1e-137	535
2822	HD11D07w	CB865934 746	1e-157	1153	HD11D07w	CB865934 746	1e-157	1153	HD11D07w	CB865934 746	1e-157	1153
2823	HA08L05u	BQ657356 661	1e-148	989	HA08L05u	BQ657356 661	1e-148	989	HA08L05u	BQ657356 661	1e-148	989
2824	baal38o23	BJ473180 696	1e-128	729	baal38o23	BJ473180 696	1e-128	729	baal38o23	BJ473180 696	1e-128	729
2826	HB04K12r	BU967552 667	1e-139	1027	HB04K12r	BU967552 667	1e-139	1027	HB04K12r	BU967552 667	1e-139	1027
2827	bags39m15	BJ465428 703	1e-145	919	bags39m15	BJ465428 703	1e-145	919	bags39m15	BJ465428 703	1e-145	919
2828	HM05P24w	CB880263 750	1e-137	1014	HM05P24w	CB880263 750	1e-137	1014	HM05P24w	CB880263 750	1e-137	1014
2832	S0001100021C10F1	AJ480489 649	1e-138	1068	S0001100021C10F1	AJ480489 649	1e-138	1068	S0001100021C10F1	AJ480489 649	1e-138	1068
2833	HO26F16S	DN180655 663	1e-147	816	HO26F16S	DN180655 663	1e-147	816	HO26F16S	DN180655 663	1e-147	816
2834	HM04D12r	BQ469339 670	1e-131	1017	HM04D12r	BQ469339 670	1e-131	1017	HM04D12r	BQ469339 670	1e-131	1017
2835	S0001100018C05F1	AJ479855 636	1e-149	1149	S0001100018C05F1	AJ479855 636	1e-149	1149	S0001100018C05F1	AJ479855 636	1e-149	1149
2836	HX08P17w	CB875660 742	1e-137	1056	HX08P17w	CB875660 742	1e-137	1056	HX08P17w	CB875660 742	1e-137	1056
2837	rbags33e07	BJ466651 652	1e-141	1087	rbags33e07	BJ466651 652	1e-141	1087	rbags33e07	BJ466651 652	1e-141	1087
2839	HO24E18w	DN187976 684	1e-142	1099	HO24E18w	DN187976 684	1e-142	1099	HO24E18w	DN187976 684	1e-142	1099
2840	HX04J19u	BQ665663 578	1e-115	711	HX04J19u	BQ665663 578	1e-115	711	HX04J19u	BQ665663 578	1e-115	711
2841	S0000800244B06F1	AJ468289 625	1e-113	847	S0000800244B06F1	AJ468289 625	1e-113	847	S0000800244B06F1	AJ468289 625	1e-113	847
2842	GCN004F20u	DN156562 581	3e-83	665	GCN004F20u	DN156562 581	3e-83	665	GCN004F20u	DN156562 581	3e-83	665
2843	S0001100031E07F1	AJ479827 635	1e-114	627	S0001100031E07F1	AJ479827 635	1e-114	627	S0001100031E07F1	AJ479827 635	1e-114	627
2844	HV14N11r	CA020277 681	1e-148	1139	HV14N11r	CA020277 681	1e-148	1139	HV14N11r	CA020277 681	1e-148	1139
2845	HM11F12w	CB881934 746	1e-130	500	HM11F12w	CB881934 746	1e-130	500	HM11F12w	CB881934 746	1e-130	500
2849	rbags38n24	BJ468452 715	1e-158	892	rbags38n24	BJ468452 715	1e-158	892	rbags38n24	BJ468452 715	1e-158	892
2852	HX07C14w	CB875056 730	1e-148	1141	HX07C14w	CB875056 730	1e-148	1141	HX07C14w	CB875056 730	1e-148	1141
2853	rbaal5k20	AV936731 731	1e-165	1262	rbaal5k20	AV936731 731	1e-165	1262	rbaal5k20	AV936731 731	1e-165	1262
2854	HO01B02w	CK565659 835	0.0	1462	HO01B02w	CK565659 835	0.0	1462	HO01B02w	CK565659 835	0.0	1462
2855	EBes01_SQ002_F09	BM099136 643	2e-97	622	EBes01_SQ002_F09	BM099136 643	2e-97	622	EBes01_SQ002_F09	BM099136 643	2e-97	622
2857	HVSMEh0091G04f	BE196107 414	5e-54	455	HVSMEh0091G04f	BE196107 414	5e-54	455	HVSMEh0091G04f	BE196107 414	5e-54	455
2858	HF06H13r	BU985210 681	1e-166	1272	HF06H13r	BU985210 681	1e-166	1272	HF06H13r	BU985210 681	1e-166	1272
2859	rbags37f10	BJ468150 700	1e-169	1292	rbags37f10	BJ468150 700	1e-169	1292	rbags37f10	BJ468150 700	1e-169	1292
2860	HVSMEi0002B24f	BG365277 692	1e-165	1262	HVSMEi0002B24f	BG365277 692	1e-165	1262	HVSMEi0002B24f	BG365277 692	1e-165	1262
2861	HL02J22w	CB882705 431	8e-81	647	HL02J22w	CB882705 431	8e-81	647	HL02J22w	CB882705 431	8e-81	647
2862	HD09B06w	CB865295 702	1e-159	1216	HD09B06w	CB865295 702	1e-159	1216	HD09B06w	CB865295 702	1e-159	1216
2863	HY02I16u	AL509676 425	1e-91	725	HY02I16u	AL509676 425	1e-91	725	HY02I16u	AL509676 425	1e-91	725
2865	EBro08_SQ010_M07	BQ767999 619	1e-136	1050	EBro08_SQ010_M07	BQ767999 619	1e-136	1050	EBro08_SQ010_M07	BQ767999 619	1e-136	1050
2866	S0000800206F04F1	AJ471936 708	1e-153	1178	S0000800206F04F1	AJ471936 708	1e-153	1178	S0000800206F04F1	AJ471936 708	1e-153	1178
2868	HF12N13r	BU986768 683	1e-162	1243	HF12N13r	BU986768 683	1e-162	1243	HF12N13r	BU986768 683	1e-162	1243
2869	HX03L19u	BQ665470 619	1e-135	1047	HX03L19u	BQ665470 619	1e-135	1047	HX03L19u	BQ665470 619	1e-135	1047
2870	rbasd25o22	AV837051 562	1e-111	871	rbasd25o22	AV837051 562	1e-111	871	rbasd25o22	AV837051 562	1e-111	871
2871	HO04C10w	CK566624 816	0.0	1419	HO04C10w	CK566624 816	0.0	1419	HO04C10w	CK566624 816	0.0	1419
2872	HB22F18r	BU972663 674	1e-155	1189	HB22F18r	BU972663 674	1e-155	1189	HB22F18r	BU972663 674	1e-155	1189
2873	HO02L07S	CD054039 648	1e-138	1068	HO02L07S	CD054039 648	1e-138	1068	HO02L07S	CD054039 648	1e-138	1068
2874	rbasd19e18	AV931301 710	1e-160	1224	rbasd19e18	AV931301 710	1e-160	1224	rbasd19e18	AV931301 710	1e-160	1224
2876	HT06L01r	CA012867 539	2e-99	772	HT06L01r	CA012867 539	2e-99	772	HT06L01r	CA012867 539	2e-99	772
2877	S0000800244B04F1	628	1e-122	730	S0000800244B04F1	628	1e-122	730	S0000800244B04F1	628	1e-122	730
2878	HB20B17r	BU971933 699	1e-158	1211	HB20B17r	BU971933 699	1e-158	1211	HB20B17r	BU971933 699	1e-158	1211
2879	GBN009C16u	CX628761 457	5e-96	760	GBN009C16u	CX628761 457	5e-96	760	GBN009C16u	CX628761 457	5e-96	760
2881	HA11G19u	BU977435 472	9e-70	567	HA11G19u	BU977435 472	9e-70	567	HA11G19u	BU977435 472	9e-70	567
2883	rbags38h04	BJ468359 733	1e-158	1211	rbags38h04	BJ468359 733	1e-158	1211	rbags38h04	BJ468359 733	1e-158	1211
2884	HO03G04w	CK566379 755	1e-158	1075	HO03G04w	CK566379 755	1e-158	1075	HO03G04w	CK566379 755	1e-158	1075
2885	HO10L15w	CK568655 807	0.0	1451	HO10L15w	CK568655 807	0.0	1451	HO10L15w	CK568655 807	0.0	1451
2886	HO12M04w	CK569276 758	1e-158	1211	HO12M04w	CK569276 758	1e-158	1211	HO12M04w	CK569276 758	1e-158	1211
2890	S0000200066C01F1	AJ460682 666	1e-118	583	S0000200066C01F1	AJ460682 666	1e-118	583	S0000200066C01F1	AJ460682 666	1e-118	583
2892	HF14J02r	BU987368 619	1e-122	784	HF14J02r	BU987368 619	1e-122	784	HF14J02r	BU987368 619	1e-122	784
2895	HVSMEh0089F16r2	602	1e-126	982	HVSMEh0089F16r2	602	1e-126	982	HVSMEh0089F16r2	602	1e-126	982
2896	GAN007P03u	CX626591 748	1e-157	654	GAN007P03u	CX626591 748	1e-157	654	GAN007P03u	CX626591 748	1e-157	654
2898	HV10J08u	CA015970 535	1e-115	902	HV10J08u	CA015970 535	1e-115	902	HV10J08u	CA015970 535	1e-115	902
2899	HI10C07w	CB859330 724	1e-163	1250	HI10C07w	CB859330 724	1e-163	1250	HI10C07w	CB859330 724	1e-163	1250
2900	baal37n09	BJ469845 719	1e-135	980	baal37n09	BJ469845 719	1e-135	980	baal37n09	BJ469845 719	1e-135	980
2903	HF11L05r	BU986399 721	1e-157	1205	HF11L05r	BU986399 721	1e-157	1205	HF11L05r	BU986399 721	1e-157	1205
2905	HM02L04u	BQ661264 592	1e-111	871	HM02L04u	BQ661264 592	1e-111	871	HM02L04u	BQ661264 592	1e-111	871
2907	HA01D07u	BQ656984 622	1e-135	1032	HA01D07u	BQ656984 622	1e-135	1032	HA01D07u	BQ656984 622	1e-135	1032
2908									HVSMEg0019K15f	BE231297 424	6e-11	145
2909	HO29A18w	DN186535 783	1e-164	1254	HO29A18w	DN186535 783	1e-164	1254	HO29A18w	DN186535 783	1e-164	1254
2910	HF06K17r	BU985280 637	1e-131	766	HF06K17r	BU985280 637	1e-131	766	HF06K17r	BU985280 637	1e-131	766
2911									HVSMEb0011O04f2	523	1e-14	173
2912	bags23d11	AV913765 748	2.33e-156	1004	bags23d11	AV913765 748	2.33e-156	1004	bags23d11	AV913765 748	2.33e-156	1004
2913	S0000800208D11F1	AJ474620 553	1e-122	952	S0000800208D11F1	AJ474620 553	1e-122	952	S0000800208D11F1	AJ474620 553	1e-122	952
2915	UCRHV18_05ca07_b1	CD663443 796	1e-127	556	UCRHV18_05ca07_b1	CD663443 796	1e-127	556	UCRHV18_05ca07_b1	CD663443 796	1e-127	556
2916									HB24P24r	BU973452 719	2e-12	154
2917	baak24l03	BJ454501 719	1e-139	638	baak24l03	BJ454501 719	1e-139	638	baak24l03	BJ454501 719	1e-139	638
2918	HC15B20y	CB874143 683	1e-145	680	HC15B20y	CB874143 683	1e-145	680	HC15B20y	CB874143 683	1e-145	680
2919
2920	UCRHV18_04bf06_b1	CD663115 773	1e-143	1102	UCRHV18_04bf06_b1	CD663115 773	1e-143	1102	UCRHV18_04bf06_b1	CD663115 773	1e-143	1102
2921	rbags18k22	AV922555 732	1e-154	770	rbags18k22	AV922555 732	1e-154	770	rbags18k22	AV922555 732	1e-154	770
2922	HF18B12r	BU988585 744	1e-168	1285	HF18B12r	BU988585 744	1e-168	1285	HF18B12r	BU988585 744	1e-168	1285
2923	HA02N02u	BQ656621 513	1e-98	509	HA02N02u	BQ656621 513	1e-98	509	HA02N02u	BQ656621 513	1e-98	509
2924	HU13A02r	CA009041 701	1e-156	1201	HU13A02r	CA009041 701	1e-156	1201	HU13A02r	CA009041 701	1e-156	1201
2925	bags26g17	BJ463241 708	1e-154	1180	bags26g17	BJ463241 708	1e-154	1180	bags26g17	BJ463241 708	1e-154	1180
2926	S0001100118H10F1	AJ432330 634	1e-135	1040	S0001100118H10F1	AJ432330 634	1e-135	1040	S0001100118H10F1	AJ432330 634	1e-135	1040
2929	rbaak36j19	BJ459324 639	1e-129	821	rbaak36j19	BJ459324 639	1e-129	821	rbaak36j19	BJ459324 639	1e-129	821
2931	HO04C08w	CK566622 746	1e-154	1181	HO04C08w	CK566622 746	1e-154	1181	HO04C08w	CK566622 746	1e-154	1181
2932	GPN004A21u	DN159649 379	2e-75	612	GPN004A21u	DN159649 379	2e-75	612	GPN004A21u	DN159649 379	2e-75	612
2933	HVSMEc0012D09r2	681	1e-122	945	HVSMEc0012D09r2	681	1e-122	945	HVSMEc0012D09r2	681	1e-122	945
2935	bags20e18	AV916969 787	1e-161	1232	bags20e18	AV916969 787	1e-161	1232	bags20e18	AV916969 787	1e-161	1232
2937	S0000200045G09F1	AJ461094 378	4e-75	557	S0000200045G09F1	AJ461094 378	4e-75	557	S0000200045G09F1	AJ461094 378	4e-75	557
2938	HY06N21V	AL507792 611	1e-105	703	HY06N21V	AL507792 611	1e-105	703	HY06N21V	AL507792 611	1e-105	703
2939	HA27D08r	BU982652 410	1e-83	605	HA27D08r	BU982652 410	1e-83	605	HA27D08r	BU982652 410	1e-83	605
2940	UCRHV18_06db08_b1	CD663830 707	1e-145	1118	UCRHV18_06db08_b1	CD663830 707	1e-145	1118	UCRHV18_06db08_b1	CD663830 707	1e-145	1118
2941	HB22L15r	BU972790 480	1e-105	828	HB22L15r	BU972790 480	1e-105	828	HB22L15r	BU972790 480	1e-105	828
2943	HA09p24r	BQ460341 535	1e-112	882	HA09p24r	BQ460341 535	1e-112	882	HA09p24r	BQ460341 535	1e-112	882
2944	HF08C02r	BU985621 559	1e-118	922	HF08C02r	BU985621 559	1e-118	922	HF08C02r	BU985621 559	1e-118	922
2945	baak41f20	BJ453029 772	1e-174	988	baak41f20	BJ453029 772	1e-174	988	baak41f20	BJ453029 772	1e-174	988
2948					HB28N21r	BU974717 449	3e-16	178	HB28N21r	BU974717 449	3e-16	178
2949	HC11B09y	CB873191 622	1e-123	681	HC11B09y	CB873191 622	1e-123	681	HC11B09y	CB873191 622	1e-123	681
2950	HVSMEl0008B24r2	560	2e-90	717	HVSMEl0008B24r2	560	2e-90	717	HVSMEl0008B24r2	560	2e-90	717
2951	AF376063	AF376063 803	1e-127	802	AF376063	AF376063 803	1e-127	802	AF376063	AF376063 803	1e-127	802
2952	HC11B08w	CB869350 660	2.33e-156	1128	HC11B08w	CB869350 660	2.33e-156	1128	HC11B08w	CB869350 660	2.33e-156	1128
2953	AY043288	AY043288 961	0.0	790	AY043288	AY043288 961	0.0	790	AY043288	AY043288 961	0.0	790
2956	HZ60K05r	CA027983 510	1e-103	774	HZ60K05r	CA027983 510	1e-103	774	HZ60K05r	CA027983 510	1e-103	774
2957	HA16D22r	BU979463 650	1e-113	337	HA16D22r	BU979463 650	1e-113	337	HA16D22r	BU979463 650	1e-113	337
2960	rbart57d03	BY869535 538	6e-83	663	rbart57d03	BY869535 538	6e-83	663	rbart57d03	BY869535 538	6e-83	663
2961	HS09N14u	CA000141 590	1e-125	759	HS09N14u	CA000141 590	1e-125	759	HS09N14u	CA000141 590	1e-125	759
2962	S0000200086G08F1	AJ461034 371	3e-57	360	S0000200086G08F1	AJ461034 371	3e-57	360	S0000200086G08F1	AJ461034 371	3e-57	360
2963	HM09B18w	CB881210 665	1e-147	1134	HM09B18w	CB881210 665	1e-147	1134	HM09B18w	CB881210 665	1e-147	1134
2964	S0000200028E02F2	AJ462165 486	6e-92	731	S0000200028E02F2	AJ462165 486	6e-92	731	S0000200028E02F2	AJ462165 486	6e-92	731
2966	rbart42h03	BY868592 512	1e-104	811	rbart42h03	BY868592 512	1e-104	811	rbart42h03	BY868592 512	1e-104	811
2967	HD03I06r	BQ461698 508	1e-108	463	HD03I06r	BQ461698 508	1e-108	463	HD03I06r	BQ461698 508	1e-108	463
2970	UCRHV18_06cc02_b1	CD663760 794	1e-168	1284	UCRHV18_06cc02_b1	CD663760 794	1e-168	1284	UCRHV18_06cc02_b1	CD663760 794	1e-168	1284
2971	S0000800055G06F1	612	1e-81	657	S0000800055G06F1	612	1e-81	657	S0000800055G06F1	612	1e-81	657
2972	HVSMEn0005F15f2	576	1e-123	734	HVSMEn0005F15f2	576	1e-123	734	HVSMEn0005F15f2	576	1e-123	734
2973	HI02K17u	BQ660460 638	1e-124	566	HI02K17u	BQ660460 638	1e-124	566	HI02K17u	BQ660460 638	1e-124	566
2976	baal37i03	BJ469779 773	1e-159	777	baal37i03	BJ469779 773	1e-159	777	baal37i03	BJ469779 773	1e-159	777
2979	HO10F03w	CK568527 706	1e-166	1270	HO10F03w	CK568527 706	1e-166	1270	HO10F03w	CK568527 706	1e-166	1270
2981	HB29G12r	BU974884 720	1e-161	1174	HB29G12r	BU974884 720	1e-161	1174	HB29G12r	BU974884 720	1e-161	1174
2983	HVSMEf0009B22r2	507	1e-106	802	HVSMEf0009B22r2	507	1e-106	802	HVSMEf0009B22r2	507	1e-106	802
2984	HH03L11w	CB861000 776	1e-164	1162	HH03L11w	CB861000 776	1e-164	1162	HH03L11w	CB861000 776	1e-164	1162
2986	rbags15c18	AV920681 683	4e-83	664	rbags15c18	AV920681 683	4e-83	664	rbags15c18	AV920681 683	4e-83	664
2987	HD08M06w	CB865201 706	1e-128	626	HD08M06w	CB865201 706	1e-128	626	HD08M06w	CB865201 706	1e-128	626
2988									HC05P05w	CB866839 674	6e-11	144
2991									HVSMEl0007C03f2	490	9e-15	124
2992
2993	HA08k19r	BQ459590 544	1e-115	896	HA08k19r	BQ459590 544	1e-115	896	HA08k19r	BQ459590 544	1e-115	896
2994	baak24k05	BJ454487 805	0.0	1407	baak24k05	BJ454487 805	0.0	1407	baak24k05	BJ454487 805	0.0	1407
2995	S0000200030D04F1	AJ460458 642	1e-144	1109	S0000200030D04F1	AJ460458 642	1e-144	1109	S0000200030D04F1	AJ460458 642	1e-144	1109
2996	HD04L05r	BQ461302 535	1e-115	896	HD04L05r	BQ461302 535	1e-115	896	HD04L05r	BQ461302 535	1e-115	896
2997
2999	rbaal32p22	BJ476241 758	1e-172	1317	rbaal32p22	BJ476241 758	1e-172	1317	rbaal32p22	BJ476241 758	1e-172	1317
3000	rbaal9p09	AV937253 687	1e-159	1216	rbaal9p09	AV937253 687	1e-159	1216	rbaal9p09	AV937253 687	1e-159	1216
3001	EBro08_SQ008_C03	BQ767114 595	1e-133	1034	EBro08_SQ008_C03	BQ767114 595	1e-133	1034	EBro08_SQ008_C03	BQ767114 595	1e-133	1034
3002	GCN004I12u	DN156626 455	4e-97	769	GCN004I12u	DN156626 455	4e-97	769	GCN004I12u	DN156626 455	4e-97	769
3003	HF21M11r	BU989452 599	1e-128	996	HF21M11r	BU989452 599	1e-128	996	HF21M11r	BU989452 599	1e-128	996
3004	HVSMEl0006O13f2	554	1e-124	963	HVSMEl0006O13f2	554	1e-124	963	HVSMEl0006O13f2	554	1e-124	963
3005	HS16B18u	CA000126 566	1e-116	906	HS16B18u	CA000126 566	1e-116	906	HS16B18u	CA000126 566	1e-116	906
3007	AB073084	AB073084 2146	0.0	1032	AB073084	AB073084 2146	0.0	1032	AB073084	AB073084 2146	0.0	1032
3008	rbah58k10	BJ552698 730	1e-159	1195	rbah58k10	BJ552698 730	1e-159	1195	rbah58k10	BJ552698 730	1e-159	1195
3009	HQ02A09w	CB883366 572	2e-98	775	HQ02A09w	CB883366 572	2e-98	775	HQ02A09w	CB883366 572	2e-98	775
3010	rbaak38n01	BJ459927 640	2.33e-156	585	rbaak38n01	BJ459927 640	2.33e-156	585	rbaak38n01	BJ459927 640	2.33e-156	585
3011	HM08G11w	CB880975 722	1e-167	1277	HM08G11w	CB880975 722	1e-167	1277	HM08G11w	CB880975 722	1e-167	1277
3013	HVSMEi0012F15f	BG367462 554	6e-95	439	HVSMEi0012F15f	BG367462 554	6e-95	439	HVSMEi0012F15f	BG367462 554	6e-95	439
3014
3017	HV09M20r	CA018835 626	1e-100	791	HV09M20r	CA018835 626	1e-100	791	HV09M20r	CA018835 626	1e-100	791
3018	rbaal8f10	AV936923 680	1e-154	1181	rbaal8f10	AV936923 680	1e-154	1181	rbaal8f10	AV936923 680	1e-154	1181
3020	EBed02_SQ002_N01	BM441239 300	4e-57	260	EBed02_SQ002_N01	BM441239 300	4e-57	260	EBed02_SQ002_N01	BM441239 300	4e-57	260
3021	baak16b01	BJ447515 669	1e-154	1179	baak16b01	BJ447515 669	1e-154	1179	baak16b01	BJ447515 669	1e-154	1179
3022	HA22M01r	BU981140 647	1e-135	1045	HA22M01r	BU981140 647	1e-135	1045	HA22M01r	BU981140 647	1e-135	1045
3026	HVSMEl0023A18r2	639	1e-136	1056	HVSMEl0023A18r2	639	1e-136	1056	HVSMEl0023A18r2	639	1e-136	1056
3027	HA10G20u	BU976851 701	1e-110	816	HA10G20u	BU976851 701	1e-110	816	HA10G20u	BU976851 701	1e-110	816
3028	HS08N05r	CA002892 503	1e-112	873	HS08N05r	CA002892 503	1e-112	873	HS08N05r	CA002892 503	1e-112	873
3031	HH04D21y	CB863595 677	1e-140	865	HH04D21y	CB863595 677	1e-140	865	HH04D21y	CB863595 677	1e-140	865
3033	HVSMEl0011G03f2	602	1e-104	604	HVSMEl0011G03f2	602	1e-104	604	HVSMEl0011G03f2	602	1e-104	604
3034	rbah26h16	AV945408 739	1e-156	1198	rbah26h16	AV945408 739	1e-156	1198	rbah26h16	AV945408 739	1e-156	1198
3035	HH02F05w	CB861441 801	1e-170	1303	HH02F05w	CB861441 801	1e-170	1303	HH02F05w	CB861441 801	1e-170	1303
3038	HS01B17w	BQ662212 742	1e-144	1108	HS01B17w	BQ662212 742	1e-144	1108	HS01B17w	BQ662212 742	1e-144	1108
3039	bah26i23	AV940317 710	1e-155	1112	bah26i23	AV940317 710	1e-155	1112	bah26i23	AV940317 710	1e-155	1112
3040	rbasd18o05	AV931192 647	1e-145	1121	rbasd18o05	AV931192 647	1e-145	1121	rbasd18o05	AV931192 647	1e-145	1121
3042	EBro08_SQ012_H23	BQ768850 625	7e-99	779	EBro08_SQ012_H23	BQ768850 625	7e-99	779	EBro08_SQ012_H23	BQ768850 625	7e-99	779
3043	rbags31a23	BJ466184 666	1e-145	1120	rbags31a23	BJ466184 666	1e-145	1120	rbags31a23	BJ466184 666	1e-145	1120
3044	HW02N09T	AL503623 636	1e-124	918	HW02N09T	AL503623 636	1e-124	918	HW02N09T	AL503623 636	1e-124	918
3045	HO05H17w	CK567035 798	1e-165	1263	HO05H17w	CK567035 798	1e-165	1263	HO05H17w	CK567035 798	1e-165	1263
3046
3047	HB24N05r	BU973406 614	1e-138	1027	HB24N05r	BU973406 614	1e-138	1027	HB24N05r	BU973406 614	1e-138	1027
3049	EBma01_SQ002_A07	BM375991 471	6e-81	651	EBma01_SQ002_A07	BM375991 471	6e-81	651	EBma01_SQ002_A07	BM375991 471	6e-81	651
3052	HH05A03w	CB860902 721	1e-164	1258	HH05A03w	CB860902 721	1e-164	1258	HH05A03w	CB860902 721	1e-164	1258
3053	rbags20d16	AV833979 687	1e-158	1212	rbags20d16	AV833979 687	1e-158	1212	rbags20d16	AV833979 687	1e-158	1212
3054	HF12M03r	BU986735 653	1e-133	545	HF12M03r	BU986735 653	1e-133	545	HF12M03r	BU986735 653	1e-133	545
3055
3056	GW001H22r	CX630117 533	1e-115	896	GW001H22r	CX630117 533	1e-115	896	GW001H22r	CX630117 533	1e-115	896
3057	baal4l21	AV932938 750	1e-167	1274	baal4l21	AV932938 750	1e-167	1274	baal4l21	AV932938 750	1e-167	1274
3059	rbaal29k20	BJ475703 669	1e-123	560	rbaal29k20	BJ475703 669	1e-123	560	rbaal29k20	BJ475703 669	1e-123	560
3060	HB09N02T	BQ472367 645	2.33e-156	1109	HB09N02T	BQ472367 645	2.33e-156	1109	HB09N02T	BQ472367 645	2.33e-156	1109
3061
3062	HY01I23T	AL506025 586	1e-113	885	HY01I23T	AL506025 586	1e-113	885	HY01I23T	AL506025 586	1e-113	885
3063	S0000800051G09F1	AJ468596 630	2.33e-156	915	S0000800051G09F1	AJ468596 630	2.33e-156	915	S0000800051G09F1	AJ468596 630	2.33e-156	915
3064	HY06E22V	AL507599 618	1e-134	1040	HY06E22V	AL507599 618	1e-134	1040	HY06E22V	AL507599 618	1e-134	1040
3065	HF24L13r	BU990333 683	1e-138	725	HF24L13r	BU990333 683	1e-138	725	HF24L13r	BU990333 683	1e-138	725
3067	HD09O15w	CB865540 634	1e-120	936	HD09O15w	CB865540 634	1e-120	936	HD09O15w	CB865540 634	1e-120	936
3068	HJ01A09x	CB882849 672	1e-138	1001	HJ01A09x	CB882849 672	1e-138	1001	HJ01A09x	CB882849 672	1e-138	1001
3069	HA07c01r	BQ460137 509	1e-111	870	HA07c01r	BQ460137 509	1e-111	870	HA07c01r	BQ460137 509	1e-111	870
3073	HI05D02r	BQ463417 580	1e-122	819	HI05D02r	BQ463417 580	1e-122	819	HI05D02r	BQ463417 580	1e-122	819
3074	HVSMEf0012D21r2	640	1e-143	1103	HVSMEf0012D21r2	640	1e-143	1103	HVSMEf0012D21r2	640	1e-143	1103
3075	bags10b18	AV912751 708	1e-157	1202	bags10b18	AV912751 708	1e-157	1202	bags10b18	AV912751 708	1e-157	1202
3080	HA14J21r	BU978910 649	1e-133	708	HA14J21r	BU978910 649	1e-133	708	HA14J21r	BU978910 649	1e-133	708
3081	rbah56f18	BJ552383 691	2.33e-156	1123	rbah56f18	BJ552383 691	2.33e-156	1123	rbah56f18	BJ552383 691	2.33e-156	1123
3082	rbaal32h17	BJ476166 722	1e-156	897	rbaal32h17	BJ476166 722	1e-156	897	rbaal32h17	BJ476166 722	1e-156	897
3084	rbastl04g02	BY874513 451	6e-93	739	rbastl04g02	BY874513 451	6e-93	739	rbastl04g02	BY874513 451	6e-93	739
3086
3087	HS01A18w	BQ662202 720	1e-165	1261	HS01A18w	BQ662202 720	1e-165	1261	HS01A18w	BQ662202 720	1e-165	1261
3088
3089	HO11K04S	CD056244 543	2e-60	330	HO11K04S	CD056244 543	2e-60	330	HO11K04S	CD056244 543	2e-60	330
3090	HF01E02w	BQ659658 646	6e-79	633	HF01E02w	BQ659658 646	6e-79	633	HF01E02w	BQ659658 646	6e-79	633
3092	HO02P14w	CK566256 735	1e-166	1271	HO02P14w	CK566256 735	1e-166	1271	HO02P14w	CK566256 735	1e-166	1271
3095	HS07L12u	CA000552 577	2e-84	675	HS07L12u	CA000552 577	2e-84	675	HS07L12u	CA000552 577	2e-84	675
3099	rbags6n02	AV919605 702	1e-154	1179	rbags6n02	AV919605 702	1e-154	1179	rbags6n02	AV919605 702	1e-154	1179
3100	UCRHV18_02bg08_b1	CD662585 854	1e-160	1201	UCRHV18_02bg08_b1	CD662585 854	1e-160	1201	UCRHV18_02bg08_b1	CD662585 854	1e-160	1201
3101	rbags9a08	AV920033 675	1e-150	1152	rbags9a08	AV920033 675	1e-150	1152	rbags9a08	AV920033 675	1e-150	1152
3102	HZ47E02r	CA023735 611	1e-141	1087	HZ47E02r	CA023735 611	1e-141	1087	HZ47E02r	CA023735 611	1e-141	1087
3103	rbah36p18	AV836137 601	1e-92	733	rbah36p18	AV836137 601	1e-92	733	rbah36p18	AV836137 601	1e-92	733
3104	EBed01_SQ002_J09	BM368245 659	1e-128	992	EBed01_SQ002_J09	BM368245 659	1e-128	992	EBed01_SQ002_J09	BM368245 659	1e-128	992
3107	HC13B05w	CB870006 762	1e-155	615	HC13B05w	CB870006 762	1e-155	615	HC13B05w	CB870006 762	1e-155	615
3109	bags8k12	AV914865 660	1e-123	548	bags8k12	AV914865 660	1e-123	548	bags8k12	AV914865 660	1e-123	548
3110	EBem04_SQ003_I20	BM377573 621	1e-121	941	EBem04_SQ003_I20	BM377573 621	1e-121	941	EBem04_SQ003_I20	BM377573 621	1e-121	941
3112	EBem05_SQ003_H03	BM376862 591	1e-134	391	EBem05_SQ003_H03	BM376862 591	1e-134	391	EBem05_SQ003_H03	BM376862 591	1e-134	391
3113	HI07D15w	CB858487 682	1e-133	878	HI07D15w	CB858487 682	1e-133	878	HI07D15w	CB858487 682	1e-133	878
3116	HM08E23w	CB880945 744	1e-155	1194	HM08E23w	CB880945 744	1e-155	1194	HM08E23w	CB880945 744	1e-155	1194
3117	HZ01K24u	BQ665952 608	1e-116	905	HZ01K24u	BQ665952 608	1e-116	905	HZ01K24u	BQ665952 608	1e-116	905
3119	rbaal8b10	AV936871 696	1e-141	1055	rbaal8b10	AV936871 696	1e-141	1055	rbaal8b10	AV936871 696	1e-141	1055
3121	HO27P07w	DN186841 689	1e-148	1141	HO27P07w	DN186841 689	1e-148	1141	HO27P07w	DN186841 689	1e-148	1141
3124	HS02B16u	BQ662378 539	7e-97	764	HS02B16u	BQ662378 539	7e-97	764	HS02B16u	BQ662378 539	7e-97	764
3126	HX07M24w	CB875278 743	1e-162	1241	HX07M24w	CB875278 743	1e-162	1241	HX07M24w	CB875278 743	1e-162	1241
3128	S0000800087C01F1	AJ476383 604	1e-120	703	S0000800087C01F1	AJ476383 604	1e-120	703	S0000800087C01F1	AJ476383 604	1e-120	703
3129	HVSMEc0010I22r2	656	1e-141	1089	HVSMEc0010I22r2	656	1e-141	1089	HVSMEc0010I22r2	656	1e-141	1089
3130	HA21N21r	BU980846 383	3e-86	687	HA21N21r	BU980846 383	3e-86	687	HA21N21r	BU980846 383	3e-86	687
3131	HX05P15w	CB874670 718	1e-155	673	HX05P15w	CB874670 718	1e-155	673	HX05P15w	CB874670 718	1e-155	673
3132	HF25N19r	BU990720 572	1e-118	923	HF25N19r	BU990720 572	1e-118	923	HF25N19r	BU990720 572	1e-118	923
3134	AB063179	AB063179 1909	0.0	2493	AB063179	AB063179 1909	0.0	2493	AB063179	AB063179 1909	0.0	2493
3135	HO25M11w	DN187441 770	1e-148	750	HO25M11w	DN187441 770	1e-148	750	HO25M11w	DN187441 770	1e-148	750
3136	HO19B11w	DN188976 721	1e-159	1216	HO19B11w	DN188976 721	1e-159	1216	HO19B11w	DN188976 721	1e-159	1216
3137	rbags31e23	BJ466240 741	1e-156	1088	rbags31e23	BJ466240 741	1e-156	1088	rbags31e23	BJ466240 741	1e-156	1088
3138	rbah49o18	BJ484299 672	1e-145	1103	rbah49o18	BJ484299 672	1e-145	1103	rbah49o18	BJ484299 672	1e-145	1103
3139	HS08A20r	CA002619 399	1e-62	356	HS08A20r	CA002619 399	1e-62	356	HS08A20r	CA002619 399	1e-62	356
3140	S0000800245A12F1	AJ473801 513	1e-111	779	S0000800245A12F1	AJ473801 513	1e-111	779	S0000800245A12F1	AJ473801 513	1e-111	779
3141	HD04G11u	BQ658596 632	1e-137	1061	HD04G11u	BQ658596 632	1e-137	1061	HD04G11u	BQ658596 632	1e-137	1061
3143	HX11A23w	CB876365 707	1e-151	1159	HX11A23w	CB876365 707	1e-151	1159	HX11A23w	CB876365 707	1e-151	1159
3144	HO28A07w	DN186855 698	1e-135	608	HO28A07w	DN186855 698	1e-135	608	HO28A07w	DN186855 698	1e-135	608
3147	HM10D06r	BU995419 646	1e-121	862	HM10D06r	BU995419 646	1e-121	862	HM10D06r	BU995419 646	1e-121	862
3148	HM07N13w	CB880791 614	1e-115	895	HM07N13w	CB880791 614	1e-115	895	HM07N13w	CB880791 614	1e-115	895
3149	HB01P21r	BQ472612 622	1e-127	989	HB01P21r	BQ472612 622	1e-127	989	HB01P21r	BQ472612 622	1e-127	989
3153	S0000800074D06F1	AJ475836 591	1e-132	1025	S0000800074D06F1	AJ475836 591	1e-132	1025	S0000800074D06F1	AJ475836 591	1e-132	1025
3154	HO29A16w	DN186533 652	1e-149	1147	HO29A16w	DN186533 652	1e-149	1147	HO29A16w	DN186533 652	1e-149	1147
3158	HB03N24r	BU967302 615	1e-143	1044	HB03N24r	BU967302 615	1e-143	1044	HB03N24r	BU967302 615	1e-143	1044
3160	HF14M03r	BU987437 664	1e-119	913	HF14M03r	BU987437 664	1e-119	913	HF14M03r	BU987437 664	1e-119	913
3161	HX11F10w	CB876459 737	1e-151	685	HX11F10w	CB876459 737	1e-151	685	HX11F10w	CB876459 737	1e-151	685
3162	HO05P14w	CK567188 790	1e-160	555	HO05P14w	CK567188 790	1e-160	555	HO05P14w	CK567188 790	1e-160	555
3165
3166	HO37O07S	DN177483 743	1e-173	1319	HO37O07S	DN177483 743	1e-173	1319	HO37O07S	DN177483 743	1e-173	1319
3167	HO29O08w	DN186264 606	4e-50	426	HO29O08w	DN186264 606	4e-50	426	HO29O08w	DN186264 606	4e-50	426
3169	HH06G02w	CB860509 679	1e-157	1074	HH06G02w	CB860509 679	1e-157	1074	HH06G02w	CB860509 679	1e-157	1074
3170	S0000700071G08F1	AJ464894 696	1e-157	1210	S0000700071G08F1	AJ464894 696	1e-157	1210	S0000700071G08F1	AJ464894 696	1e-157	1210
3173	baal19l12	BJ547444 710	1e-151	548	baal19l12	BJ547444 710	1e-151	548	baal19l12	BJ547444 710	1e-151	548
3174	rbaak36f22	BJ459269 711	1e-138	1063	rbaak36f22	BJ459269 711	1e-138	1063	rbaak36f22	BJ459269 711	1e-138	1063
3175	bags17c04	AV916414 711	1e-172	1314	bags17c04	AV916414 711	1e-172	1314	bags17c04	AV916414 711	1e-172	1314
3176	HD08O20r	BU992135 642	1e-144	1114	HD08O20r	BU992135 642	1e-144	1114	HD08O20r	BU992135 642	1e-144	1114
3177	rbags22l16	AV918925 686	1e-113	467	rbags22l16	AV918925 686	1e-113	467	rbags22l16	AV918925 686	1e-113	467
3178	UCRHV18_02dh10_b1	CD662742 839	1e-180	1373	UCRHV18_02dh10_b1	CD662742 839	1e-180	1373	UCRHV18_02dh10_b1	CD662742 839	1e-180	1373
3180	UCRHV18_04cd02_b1	CD663166 908	1e-163	764	UCRHV18_04cd02_b1	CD663166 908	1e-163	764	UCRHV18_04cd02_b1	CD663166 908	1e-163	764
3182	HO15H13w	CK570110 575	1e-121	659	HO15H13w	CK570110 575	1e-121	659	HO15H13w	CK570110 575	1e-121	659
3183	HX09M11w	CB875930 746	1e-163	709	HX09M11w	CB875930 746	1e-163	709	HX09M11w	CB875930 746	1e-163	709
3188	HW03D15T	AL503728 625	1e-141	1092	HW03D15T	AL503728 625	1e-141	1092	HW03D15T	AL503728 625	1e-141	1092
3189	HI08I12w	CB858856 701	1e-136	937	HI08I12w	CB858856 701	1e-136	937	HI08I12w	CB858856 701	1e-136	937
3190	HI01L20w	BQ660272 684	1e-151	1161	HI01L20w	BQ660272 684	1e-151	1161	HI01L20w	BQ660272 684	1e-151	1161
3192	S0000700041F04F1	AJ432600 661	1e-138	1045	S0000700041F04F1	AJ432600 661	1e-138	1045	S0000700041F04F1	AJ432600 661	1e-138	1045
3194	S0000200020E06F1	AJ462632 524	4e-82	657	S0000200020E06F1	AJ462632 524	4e-82	657	S0000200020E06F1	AJ462632 524	4e-82	657
3195	HF18N24r	BU988839 711	1e-165	1267	HF18N24r	BU988839 711	1e-165	1267	HF18N24r	BU988839 711	1e-165	1267
3196	HB31C03r	BU975438 390	1e-77	499	HB31C03r	BU975438 390	1e-77	499	HB31C03r	BU975438 390	1e-77	499
3200	rbags39l05	BJ468650 768	0.0	1378	rbags39l05	BJ468650 768	0.0	1378	rbags39l05	BJ468650 768	0.0	1378
3204	baak33i10	BJ544638 757	1e-168	1232	baak33i10	BJ544638 757	1e-168	1232	baak33i10	BJ544638 757	1e-168	1232
3205	HU02A12r	BQ464881 537	5e-33	291	HU02A12r	BQ464881 537	5e-33	291	HU02A12r	BQ464881 537	5e-33	291
3206	HVSMEg0005J05r2	672	1e-110	862	HVSMEg0005J05r2	672	1e-110	862	HVSMEg0005J05r2	672	1e-110	862
3208	S0000700011B04F1	AJ465606 526	3e-37	334	S0000700011B04F1	AJ465606 526	3e-37	334	S0000700011B04F1	AJ465606 526	3e-37	334
3209	HI11G11w	CB859729 685	1e-144	880	HI11G11w	CB859729 685	1e-144	880	HI11G11w	CB859729 685	1e-144	880
3210	HU04M14u	BQ663959 571	1e-127	988	HU04M14u	BQ663959 571	1e-127	988	HU04M14u	BQ663959 571	1e-127	988
3212	HVSMEf0018M06f2	524	5e-87	693	HVSMEf0018M06f2	524	5e-87	693	HVSMEf0018M06f2	524	5e-87	693
3214	HVSMEl0014P03r2	557	1e-100	778	HVSMEl0014P03r2	557	1e-100	778	HVSMEl0014P03r2	557	1e-100	778
3215	rbart54c11	BY869323 493	1e-101	795	rbart54c11	BY869323 493	1e-101	795	rbart54c11	BY869323 493	1e-101	795
3216	baak42f08	BJ453270 765	1e-113	566	baak42f08	BJ453270 765	1e-113	566	baak42f08	BJ453270 765	1e-113	566
3218	HX05J02w	CB874535 771	1e-178	1361	HX05J02w	CB874535 771	1e-178	1361	HX05J02w	CB874535 771	1e-178	1361
3219	HW01A04T	AL503186 797	1e-141	1090	HW01A04T	AL503186 797	1e-141	1090	HW01A04T	AL503186 797	1e-141	1090
3220									HVSMEi0015E23f2	489	2e-13	109
3221	HI04H11u	BQ660610 416	2e-90	720	HI04H11u	BQ660610 416	2e-90	720	HI04H11u	BQ660610 416	2e-90	720
3223	HI07B02w	CB858455 805	1e-168	1286	HI07B02w	CB858455 805	1e-168	1286	HI07B02w	CB858455 805	1e-168	1286
3225	baak29p10	BJ450504 660	1e-144	835	baak29p10	BJ450504 660	1e-144	835	baak29p10	BJ450504 660	1e-144	835
3230	HVSMEc0013E22r2	513	2e-95	756	HVSMEc0013E22r2	513	2e-95	756	HVSMEc0013E22r2	513	2e-95	756
3231	baak18k10	BJ544062 748	1e-175	1335	baak18k10	BJ544062 748	1e-175	1335	baak18k10	BJ544062 748	1e-175	1335
3232	rbaak40h20	BJ460352 661	1e-119	891	rbaak40h20	BJ460352 661	1e-119	891	rbaak40h20	BJ460352 661	1e-119	891
3233	HO38J11S	DN177119 697	1e-154	1177	HO38J11S	DN177119 697	1e-154	1177	HO38J11S	DN177119 697	1e-154	1177
3234	HVSMEh0086K21r2	623	1e-128	995	HVSMEh0086K21r2	623	1e-128	995	HVSMEh0086K21r2	623	1e-128	995
3236	HO10K09w	CK568633 798	1e-166	690	HO10K09w	CK568633 798	1e-166	690	HO10K09w	CK568633 798	1e-166	690
3239	UCRHV18_03cd07_b1	CD662910 762	1e-167	1279	UCRHV18_03cd07_b1	CD662910 762	1e-167	1279	UCRHV18_03cd07_b1	CD662910 762	1e-167	1279
3240	HU01E12w	BQ663200 654	1e-144	646	HU01E12w	BQ663200 654	1e-144	646	HU01E12w	BQ663200 654	1e-144	646
3241	HI08A22w	CB858704 675	8e-92	728	HI08A22w	CB858704 675	8e-92	728	HI08A22w	CB858704 675	8e-92	728
3243	HA12A17u	BU977787 624	1e-136	690	HA12A17u	BU977787 624	1e-136	690	HA12A17u	BU977787 624	1e-136	690
3244	rbags39l18	BJ468660 726	1e-162	1241	rbags39l18	BJ468660 726	1e-162	1241	rbags39l18	BJ468660 726	1e-162	1241
3248	S0000200075F06F1	AJ461699 446	2e-80	545	S0000200075F06F1	AJ461699 446	2e-80	545	S0000200075F06F1	AJ461699 446	2e-80	545
3250	HO04K14w	CK566798 759	1e-163	1245	HO04K14w	CK566798 759	1e-163	1245	HO04K14w	CK566798 759	1e-163	1245
3251	HO02G12w	CK566082 765	1e-119	928	HO02G12w	CK566082 765	1e-119	928	HO02G12w	CK566082 765	1e-119	928
3252	HF19B18r	BU988904 731	1e-164	1257	HF19B18r	BU988904 731	1e-164	1257	HF19B18r	BU988904 731	1e-164	1257
3253
3254	HP01O17T	BQ468323 515	1e-69	541	HP01O17T	BQ468323 515	1e-69	541	HP01O17T	BQ468323 515	1e-69	541
3257	HB07P13r	BU968582 640	1e-136	771	HB07P13r	BU968582 640	1e-136	771	HB07P13r	BU968582 640	1e-136	771
3258	rbast28h09	BY871602 377	8e-74	598	rbast28h09	BY871602 377	8e-74	598	rbast28h09	BY871602 377	8e-74	598
3259	S0000800016A07F1	AJ476087 597	1e-131	597	S0000800016A07F1	AJ476087 597	1e-131	597	S0000800016A07F1	AJ476087 597	1e-131	597
3260	HV06O04u	CA016674 578	1e-132	1023	HV06O04u	CA016674 578	1e-132	1023	HV06O04u	CA016674 578	1e-132	1023
3261	HX09G06w	CB875801 776	1e-169	1294	HX09G06w	CB875801 776	1e-169	1294	HX09G06w	CB875801 776	1e-169	1294
3262	HB14A12r	BU970229 756	1e-104	593	HB14A12r	BU970229 756	1e-104	593	HB14A12r	BU970229 756	1e-104	593
3263	rbah27k23	AV945689 680	1e-151	537	rbah27k23	AV945689 680	1e-151	537	rbah27k23	AV945689 680	1e-151	537
3265	HVSMEf0020I24f2	612	1e-145	1118	HVSMEf0020I24f2	612	1e-145	1118	HVSMEf0020I24f2	612	1e-145	1118
3266	baak38f11	BJ544825 753	1e-173	1322	baak38f11	BJ544825 753	1e-173	1322	baak38f11	BJ544825 753	1e-173	1322
3267	bags23e16	AV913786 712	1e-157	1205	bags23e16	AV913786 712	1e-157	1205	bags23e16	AV913786 712	1e-157	1205
3268	HF14G12r	BU987310 658	2e-49	421	HF14G12r	BU987310 658	2e-49	421	HF14G12r	BU987310 658	2e-49	421
3269	HU03E16u	BQ663596 636	1e-140	1078	HU03E16u	BQ663596 636	1e-140	1078	HU03E16u	BQ663596 636	1e-140	1078
3270	HA14C03r	BU978737 335	4e-69	563	HA14C03r	BU978737 335	4e-69	563	HA14C03r	BU978737 335	4e-69	563
3271	HC06H05w	CB866667 770	1e-135	589	HC06H05w	CB866667 770	1e-135	589	HC06H05w	CB866667 770	1e-135	589
3272	HO02F17w	CK566066 770	1e-113	887	HO02F17w	CK566066 770	1e-113	887	HO02F17w	CK566066 770	1e-113	887
3274	HO05A18w	CK566914 806	1e-155	746	HO05A18w	CK566914 806	1e-155	746	HO05A18w	CK566914 806	1e-155	746
3275	HS01J24T	BQ466799 714	1e-118	818	HS01J24T	BQ466799 714	1e-118	818	HS01J24T	BQ466799 714	1e-118	818
3276	HV01B03w	BQ664022 576	1e-116	903	HV01B03w	BQ664022 576	1e-116	903	HV01B03w	BQ664022 576	1e-116	903
3278					HO30D11S	DN179419 472	1e-16	182	HO30D11S	DN179419 472	1e-16	182
3279	rbasd18i05	AV931092 739	1e-180	1370	rbasd18i05	AV931092 739	1e-180	1370	rbasd18i05	AV931092 739	1e-180	1370
3280	baak32n11	BJ451133 533	2e-86	688	baak32n11	BJ451133 533	2e-86	688	baak32n11	BJ451133 533	2e-86	688
3282
3283
3285	S0000800049B05F1	AJ476159 599	6e-85	677	S0000800049B05F1	AJ476159 599	6e-85	677	S0000800049B05F1	AJ476159 599	6e-85	677
3286	rbags9o24	AV920248 689	1e-144	647	rbags9o24	AV920248 689	1e-144	647	rbags9o24	AV920248 689	1e-144	647
3288	HX01C23w	BQ664867 665	1e-108	778	HX01C23w	BQ664867 665	1e-108	778	HX01C23w	BQ664867 665	1e-108	778
3290	rbags4j18	AV834121 745	1e-119	908	rbags4j18	AV834121 745	1e-119	908	rbags4j18	AV834121 745	1e-119	908
3292	HC05M16w	CB866872 728	1e-160	1229	HC05M16w	CB866872 728	1e-160	1229	HC05M16w	CB866872 728	1e-160	1229
3293	HM08L10w	CB881079 709	1e-159	1222	HM08L10w	CB881079 709	1e-159	1222	HM08L10w	CB881079 709	1e-159	1222
3295	HM09D01w	CB881236 733	1e-155	1045	HM09D01w	CB881236 733	1e-155	1045	HM09D01w	CB881236 733	1e-155	1045
3297	HV10I03u	CA016106 587	1e-134	1040	HV10I03u	CA016106 587	1e-134	1040	HV10I03u	CA016106 587	1e-134	1040
3300	HA14D09r	BU978766 582	1e-110	723	HA14D09r	BU978766 582	1e-110	723	HA14D09r	BU978766 582	1e-110	723
3301	rbaak1a18	AV911705 748	1e-175	1337	rbaak1a18	AV911705 748	1e-175	1337	rbaak1a18	AV911705 748	1e-175	1337
3303	baak14k22	BJ447258 616	1e-120	935	baak14k22	BJ447258 616	1e-120	935	baak14k22	BJ447258 616	1e-120	935
3304	HI09L18w	CB859214 685	1e-144	1116	HI09L18w	CB859214 685	1e-144	1116	HI09L18w	CB859214 685	1e-144	1116
3305	bags39l20	BJ465416 708	1e-160	1231	bags39l20	BJ465416 708	1e-160	1231	bags39l20	BJ465416 708	1e-160	1231
3307	rbastl03e10	BY874407 461	2e-99	786	rbastl03e10	BY874407 461	2e-99	786	rbastl03e10	BY874407 461	2e-99	786
3308	rbasd19k05	AV931395 727	1e-161	1222	rbasd19k05	AV931395 727	1e-161	1222	rbasd19k05	AV931395 727	1e-161	1222
3310	rbah49i10	BJ484223 747	1e-132	1003	rbah49i10	BJ484223 747	1e-132	1003	rbah49i10	BJ484223 747	1e-132	1003
3311	UCRHV18_06be12_b1	CD663708 839	1e-163	901	UCRHV18_06be12_b1	CD663708 839	1e-163	901	UCRHV18_06be12_b1	CD663708 839	1e-163	901
3313	rbasd25m06	AV837046 539	2e-97	417	rbasd25m06	AV837046 539	2e-97	417	rbasd25m06	AV837046 539	2e-97	417
3314	bags16e12	AV834383 743	1e-164	1258	bags16e12	AV834383 743	1e-164	1258	bags16e12	AV834383 743	1e-164	1258
3316	GBN008A15u	CX628369 478	1e-104	819	GBN008A15u	CX628369 478	1e-104	819	GBN008A15u	CX628369 478	1e-104	819
3317	HF01O04w	BQ659839 680	1e-147	1130	HF01O04w	BQ659839 680	1e-147	1130	HF01O04w	BQ659839 680	1e-147	1130
3318	EBro08_SQ010_L24	BQ768181 668	7e-86	684	EBro08_SQ010_L24	BQ768181 668	7e-86	684	EBro08_SQ010_L24	BQ768181 668	7e-86	684
3320	rbah15g15	AV835663 693	1e-140	408	rbah15g15	AV835663 693	1e-140	408	rbah15g15	AV835663 693	1e-140	408
3321	AF307145	AF307145 1973	0.0	1404	AF307145	AF307145 1973	0.0	1404	AF307145	AF307145 1973	0.0	1404
3325	bah36k03	AV941779 747	1e-162	1244	bah36k03	AV941779 747	1e-162	1244	bah36k03	AV941779 747	1e-162	1244
3326	EBpi03_SQ003_J18	BM374431 546	1e-116	828	EBpi03_SQ003_J18	BM374431 546	1e-116	828	EBpi03_SQ003_J18	BM374431 546	1e-116	828
3327	rbags18d03	AV834606 697	1e-156	1195	rbags18d03	AV834606 697	1e-156	1195	rbags18d03	AV834606 697	1e-156	1195
3328	HU06K11r	CA007070 706	1e-173	1323	HU06K11r	CA007070 706	1e-173	1323	HU06K11r	CA007070 706	1e-173	1323
3330	HF08C24r	BU985638 693	1e-167	1279	HF08C24r	BU985638 693	1e-167	1279	HF08C24r	BU985638 693	1e-167	1279
3331
3332	HD09D06w	CB865328 729	1e-133	672	HD09D06w	CB865328 729	1e-133	672	HD09D06w	CB865328 729	1e-133	672
3333	HF22I08r	BU989721 733	1e-169	1293	HF22I08r	BU989721 733	1e-169	1293	HF22I08r	BU989721 733	1e-169	1293
3334	rbah19f12	AV943910 687	1e-155	865	rbah19f12	AV943910 687	1e-155	865	rbah19f12	AV943910 687	1e-155	865
3335	HI02D07u	BQ660380 468	1e-101	801	HI02D07u	BQ660380 468	1e-101	801	HI02D07u	BQ660380 468	1e-101	801
3336	rbaal7f06	AV832971 713	1e-161	1234	rbaal7f06	AV832971 713	1e-161	1234	rbaal7f06	AV832971 713	1e-161	1234
3338
3339	EBro08_SQ006_D02	BQ766431 505	1e-102	802	EBro08_SQ006_D02	BQ766431 505	1e-102	802	EBro08_SQ006_D02	BQ766431 505	1e-102	802
3341	HB30I05r	BU975238 607	1e-122	705	HB30I05r	BU975238 607	1e-122	705	HB30I05r	BU975238 607	1e-122	705
3342	HF19M17r	BU989107 756	1e-126	978	HF19M17r	BU989107 756	1e-126	978	HF19M17r	BU989107 756	1e-126	978
3343	HF06K02r	BU985269 698	1e-123	960	HF06K02r	BU985269 698	1e-123	960	HF06K02r	BU985269 698	1e-123	960
3344	HC06O10y	CB872183 748	1e-152	1125	HC06O10y	CB872183 748	1e-152	1125	HC06O10y	CB872183 748	1e-152	1125
3345	bah29o24	AV835280 734	1e-151	1164	bah29o24	AV835280 734	1e-151	1164	bah29o24	AV835280 734	1e-151	1164
3347	S0000800194G01F1	AJ469178 653	1e-124	515	S0000800194G01F1	AJ469178 653	1e-124	515	S0000800194G01F1	AJ469178 653	1e-124	515
3348	HO07K11w	CK567713 841	0.0	1317	HO07K11w	CK567713 841	0.0	1317	HO07K11w	CK567713 841	0.0	1317
3349
3351	baak26g11	BJ449724 707	6e-85	677	baak26g11	BJ449724 707	6e-85	677	baak26g11	BJ449724 707	6e-85	677
3353	HO27I09w	DN187019 664	1e-154	1186	HO27I09w	DN187019 664	1e-154	1186	HO27I09w	DN187019 664	1e-154	1186
3354	S0000200065A08F1	AJ460152 613	1e-141	1091	S0000200065A08F1	AJ460152 613	1e-141	1091	S0000200065A08F1	AJ460152 613	1e-141	1091
3356	HA02n24r	BQ458905 675	1e-111	872	HA02n24r	BQ458905 675	1e-111	872	HA02n24r	BQ458905 675	1e-111	872
3357	HH06M09w	CB860405 578	1e-105	597	HH06M09w	CB860405 578	1e-105	597	HH06M09w	CB860405 578	1e-105	597
3359	bah23j14	AV835876 622	1e-135	730	bah23j14	AV835876 622	1e-135	730	bah23j14	AV835876 622	1e-135	730
3360	HO04E08w	CK566662 818	1e-176	1345	HO04E08w	CK566662 818	1e-176	1345	HO04E08w	CK566662 818	1e-176	1345
3361	HO38C21S	DN177237 747	1e-172	1313	HO38C21S	DN177237 747	1e-172	1313	HO38C21S	DN177237 747	1e-172	1313
3365	fbast21a06	BY850370 526	3e-46	227	fbast21a06	BY850370 526	3e-46	227	fbast21a06	BY850370 526	3e-46	227
3366	HX05F21w	CB874469 718	1e-154	1180	HX05F21w	CB874469 718	1e-154	1180	HX05F21w	CB874469 718	1e-154	1180
3367	HV11C05r	CA019185 719	1e-140	590	HV11C05r	CA019185 719	1e-140	590	HV11C05r	CA019185 719	1e-140	590
3368	HO25L03w	DN187592 739	1e-159	1132	HO25L03w	DN187592 739	1e-159	1132	HO25L03w	DN187592 739	1e-159	1132
3369	HI04H23u	BQ660614 482	1e-103	731	HI04H23u	BQ660614 482	1e-103	731	HI04H23u	BQ660614 482	1e-103	731
3372	HT05I14u	CA011455 510	6e-80	641	HT05I14u	CA011455 510	6e-80	641	HT05I14u	CA011455 510	6e-80	641
3373	HX08I05r	CA030919 648	1e-103	817	HX08I05r	CA030919 648	1e-103	817	HX08I05r	CA030919 648	1e-103	817
3374	HO16A16w	DN189996 769	1e-172	1318	HO16A16w	DN189996 769	1e-172	1318	HO16A16w	DN189996 769	1e-172	1318
3375
3376	S0001000056H18F1	AJ477668 515	1e-108	772	S0001000056H18F1	AJ477668 515	1e-108	772	S0001000056H18F1	AJ477668 515	1e-108	772
3377	GBN002L05f	CX632519 406	9e-85	677	GBN002L05f	CX632519 406	9e-85	677	GBN002L05f	CX632519 406	9e-85	677
3379	HV10I23u	CA015966 584	6e-56	464	HV10I23u	CA015966 584	6e-56	464	HV10I23u	CA015966 584	6e-56	464
3380	bags23c02	AV913741 651	1e-147	1132	bags23c02	AV913741 651	1e-147	1132	bags23c02	AV913741 651	1e-147	1132
3381	HA10B22u	CB883750 557	1e-60	500	HA10B22u	CB883750 557	1e-60	500	HA10B22u	CB883750 557	1e-60	500
3382	HO16I08S	DN183925 608	1e-134	1040	HO16I08S	DN183925 608	1e-134	1040	HO16I08S	DN183925 608	1e-134	1040
3384	HM10N09w	CB881772 594	1e-93	740	HM10N09w	CB881772 594	1e-93	740	HM10N09w	CB881772 594	1e-93	740
3385	GW001K07r	CX630162 697	2.33e-156	1124	GW001K07r	CX630162 697	2.33e-156	1124	GW001K07r	CX630162 697	2.33e-156	1124
3388	HF21H11r	BU989336 650	1e-148	1135	HF21H11r	BU989336 650	1e-148	1135	HF21H11r	BU989336 650	1e-148	1135
3391	HB10K08r	BU969135 591	1e-136	1055	HB10K08r	BU969135 591	1e-136	1055	HB10K08r	BU969135 591	1e-136	1055
3392	HC04N01y	CB871672 621	1e-137	1056	HC04N01y	CB871672 621	1e-137	1056	HC04N01y	CB871672 621	1e-137	1056
3393	HC10P20w	CB869318 613	1e-113	873	HC10P20w	CB869318 613	1e-113	873	HC10P20w	CB869318 613	1e-113	873
3394	HT13P06r	CA015321 635	1e-123	940	HT13P06r	CA015321 635	1e-123	940	HT13P06r	CA015321 635	1e-123	940
3395	HP02O12w	CB879594 746	1e-172	1311	HP02O12w	CB879594 746	1e-172	1311	HP02O12w	CB879594 746	1e-172	1311
3396	HV12D17u	CA015767 563	1e-117	914	HV12D17u	CA015767 563	1e-117	914	HV12D17u	CA015767 563	1e-117	914
3397	GAN006P17u	CX626251 267	8e-54	453	GAN006P17u	CX626251 267	8e-54	453	GAN006P17u	CX626251 267	8e-54	453
3398
3399	rbags5e24	AV834150 799	1e-149	545	rbags5e24	AV834150 799	1e-149	545	rbags5e24	AV834150 799	1e-149	545
3402	HO12D07w	CK569106 663	1e-112	739	HO12D07w	CK569106 663	1e-112	739	HO12D07w	CK569106 663	1e-112	739
3403	HY01L17u	AL509409 551	1e-128	996	HY01L17u	AL509409 551	1e-128	996	HY01L17u	AL509409 551	1e-128	996
3405	EBem04_SQ001_G08b	586	7e-92	520	EBem04_SQ001_G08b	586	7e-92	520	EBem04_SQ001_G08b	586	7e-92	520
3406	S0000800190E01F1	AJ470820 677	1e-153	1178	S0000800190E01F1	AJ470820 677	1e-153	1178	S0000800190E01F1	AJ470820 677	1e-153	1178
3407	baak17c24	BJ447759 752	1e-170	1300	baak17c24	BJ447759 752	1e-170	1300	baak17c24	BJ447759 752	1e-170	1300
3409	bah35h24	BJ477605 721	1e-149	1087	bah35h24	BJ477605 721	1e-149	1087	bah35h24	BJ477605 721	1e-149	1087
3410	HW01I22T	AL503300 718	1e-143	742	HW01I22T	AL503300 718	1e-143	742	HW01I22T	AL503300 718	1e-143	742
3412	bags13d19	AV915181 649	1e-138	1064	bags13d19	AV915181 649	1e-138	1064	bags13d19	AV915181 649	1e-138	1064
3413	rbah11p09	AV835594 712	1e-157	1203	rbah11p09	AV835594 712	1e-157	1203	rbah11p09	AV835594 712	1e-157	1203
3414	EBed02_SQ003_G11	BQ754991 631	1e-142	751	EBed02_SQ003_G11	BQ754991 631	1e-142	751	EBed02_SQ003_G11	BQ754991 631	1e-142	751
3416	HI11E05w	CB859688 679	1e-136	1053	HI11E05w	CB859688 679	1e-136	1053	HI11E05w	CB859688 679	1e-136	1053
3417	HF01N21w	BQ659835 678	1e-151	1161	HF01N21w	BQ659835 678	1e-151	1161	HF01N21w	BQ659835 678	1e-151	1161
3418	bags30b10	BJ463688 755	1e-150	609	bags30b10	BJ463688 755	1e-150	609	bags30b10	BJ463688 755	1e-150	609
3419	EBem05_SQ002_B04	BM376383 482	1e-102	770	EBem05_SQ002_B04	BM376383 482	1e-102	770	EBem05_SQ002_B04	BM376383 482	1e-102	770
3422	rbast73a11	BY873686 523	1e-108	850	rbast73a11	BY873686 523	1e-108	850	rbast73a11	BY873686 523	1e-108	850
3424	rbags26g04	BJ467260 746	1e-164	684	rbags26g04	BJ467260 746	1e-164	684	rbags26g04	BJ467260 746	1e-164	684
3425	rbags4m15	AV919160 686	1e-142	1041	rbags4m15	AV919160 686	1e-142	1041	rbags4m15	AV919160 686	1e-142	1041
3426	HVSMEm0007L19f	BI952781 518	4e-95	751	HVSMEm0007L19f	BI952781 518	4e-95	751	HVSMEm0007L19f	BI952781 518	4e-95	751
3427	HV08I02u	CA016506 578	1e-130	1007	HV08I02u	CA016506 578	1e-130	1007	HV08I02u	CA016506 578	1e-130	1007
3428	HVSMEf0017P20f2	449	2e-66	460	HVSMEf0017P20f2	449	2e-66	460	HVSMEf0017P20f2	449	2e-66	460
3430	HVSMEn0015P15r2	572	1e-119	886	HVSMEn0015P15r2	572	1e-119	886	HVSMEn0015P15r2	572	1e-119	886
3431	HX09I24w	CB875858 694	1e-117	914	HX09I24w	CB875858 694	1e-117	914	HX09I24w	CB875858 694	1e-117	914
3432	rbaak32d09	BJ458489 676	1e-150	1154	rbaak32d09	BJ458489 676	1e-150	1154	rbaak32d09	BJ458489 676	1e-150	1154
3433	EBro03_SQ005_F05	BQ763657 717	1e-164	1256	EBro03_SQ005_F05	BQ763657 717	1e-164	1256	EBro03_SQ005_F05	BQ763657 717	1e-164	1256
3434	bags11a15	AV833911 747	1e-164	1136	bags11a15	AV833911 747	1e-164	1136	bags11a15	AV833911 747	1e-164	1136
3435	bah45j17	BJ478695 673	1e-148	1138	bah45j17	BJ478695 673	1e-148	1138	bah45j17	BJ478695 673	1e-148	1138
3436	rbaet114a11	BY859107 542	1e-106	831	rbaet114a11	BY859107 542	1e-106	831	rbaet114a11	BY859107 542	1e-106	831
3437	HU08D04u	CA005921 560	1e-105	824	HU08D04u	CA005921 560	1e-105	824	HU08D04u	CA005921 560	1e-105	824
3438	HM13H15r	BU996397 625	2e-67	550	HM13H15r	BU996397 625	2e-67	550	HM13H15r	BU996397 625	2e-67	550
3439
3442	GAN005P22u	CX625871 449	2e-86	694	GAN005P22u	CX625871 449	2e-86	694	GAN005P22u	CX625871 449	2e-86	694
3443	HO25I03S	DN180975 717	1e-167	1282	HO25I03S	DN180975 717	1e-167	1282	HO25I03S	DN180975 717	1e-167	1282
3444	HF08L06r	BU985811 681	1e-145	1093	HF08L06r	BU985811 681	1e-145	1093	HF08L06r	BU985811 681	1e-145	1093
3445	HH06K06w	CB860441 780	0.0	1397	HH06K06w	CB860441 780	0.0	1397	HH06K06w	CB860441 780	0.0	1397
3446	rbags39m04	BJ468666 786	1e-173	1204	rbags39m04	BJ468666 786	1e-173	1204	rbags39m04	BJ468666 786	1e-173	1204
3447	HH05N23w	CB860701 735	1e-148	1136	HH05N23w	CB860701 735	1e-148	1136	HH05N23w	CB860701 735	1e-148	1136
3448	HM08M01w	CB881092 700	1e-156	1195	HM08M01w	CB881092 700	1e-156	1195	HM08M01w	CB881092 700	1e-156	1195
3449	HV12N11u	CA017329 570	1e-104	816	HV12N11u	CA017329 570	1e-104	816	HV12N11u	CA017329 570	1e-104	816
3450	HF09P06r	BU986193 709	1e-160	636	HF09P06r	BU986193 709	1e-160	636	HF09P06r	BU986193 709	1e-160	636
3452	rbaal34c16	BJ476385 627	1e-125	973	rbaal34c16	BJ476385 627	1e-125	973	rbaal34c16	BJ476385 627	1e-125	973
3453	rbags39d05	BJ468523 706	1e-163	1250	rbags39d05	BJ468523 706	1e-163	1250	rbags39d05	BJ468523 706	1e-163	1250
3455	rbaak22b08	BJ456465 672	1e-139	1076	rbaak22b08	BJ456465 672	1e-139	1076	rbaak22b08	BJ456465 672	1e-139	1076
3456	rbah47c10	BJ483754 755	6e-66	542	rbah47c10	BJ483754 755	6e-66	542	rbah47c10	BJ483754 755	6e-66	542
3457	HC13E02w	CB870066 664	1e-133	1028	HC13E02w	CB870066 664	1e-133	1028	HC13E02w	CB870066 664	1e-133	1028
3459	GCN001F05u	DN157775 688	1e-100	633	GCN001F05u	DN157775 688	1e-100	633	GCN001F05u	DN157775 688	1e-100	633
3460	rbasd21m09	AV836994 545	1e-118	919	rbasd21m09	AV836994 545	1e-118	919	rbasd21m09	AV836994 545	1e-118	919
3465	HO10F23w	CK568542 804	0.0	1377	HO10F23w	CK568542 804	0.0	1377	HO10F23w	CK568542 804	0.0	1377
3467	rbah51n23	BJ484539 652	1e-134	987	rbah51n23	BJ484539 652	1e-134	987	rbah51n23	BJ484539 652	1e-134	987
3470	HM10G19r	BU995493 632	1e-149	1148	HM10G19r	BU995493 632	1e-149	1148	HM10G19r	BU995493 632	1e-149	1148
3471	rbast60a01	BY872997 390	3e-76	617	rbast60a01	BY872997 390	3e-76	617	rbast60a01	BY872997 390	3e-76	617
3473	HVSMEl0021F14r2	572	1e-105	664	HVSMEl0021F14r2	572	1e-105	664	HVSMEl0021F14r2	572	1e-105	664
3475	baal17p02	BJ471346 764	1e-169	1291	baal17p02	BJ471346 764	1e-169	1291	baal17p02	BJ471346 764	1e-169	1291
3476	HO15K23w	CK570175 796	1e-161	1222	HO15K23w	CK570175 796	1e-161	1222	HO15K23w	CK570175 796	1e-161	1222
3477	HVSMEl0012M08r2	574	1e-112	877	HVSMEl0012M08r2	574	1e-112	877	HVSMEl0012M08r2	574	1e-112	877
3478	HD09H16w	CB865413 650	1e-135	1039	HD09H16w	CB865413 650	1e-135	1039	HD09H16w	CB865413 650	1e-135	1039
3479	rbags3h03	AV922284 717	1e-134	1022	rbags3h03	AV922284 717	1e-134	1022	rbags3h03	AV922284 717	1e-134	1022
3480	HM03G21u	BQ661420 615	1e-104	708	HM03G21u	BQ661420 615	1e-104	708	HM03G21u	BQ661420 615	1e-104	708
3482	EBes01_SQ003_J17	BM099562 633	1e-102	804	EBes01_SQ003_J17	BM099562 633	1e-102	804	EBes01_SQ003_J17	BM099562 633	1e-102	804
3483	rbaak30j14	BJ458084 662	1e-110	859	rbaak30j14	BJ458084 662	1e-110	859	rbaak30j14	BJ458084 662	1e-110	859
3484	S0000200043B02F1	AJ462578 520	1e-117	910	S0000200043B02F1	AJ462578 520	1e-117	910	S0000200043B02F1	AJ462578 520	1e-117	910
3486	HB17A10r	BU971240 567	1e-118	920	HB17A10r	BU971240 567	1e-118	920	HB17A10r	BU971240 567	1e-118	920
3488	rbah21d03	AV835815 646	1e-151	1161	rbah21d03	AV835815 646	1e-151	1161	rbah21d03	AV835815 646	1e-151	1161
3489	HO10L14w	CK568654 774	1e-108	839	HO10L14w	CK568654 774	1e-108	839	HO10L14w	CK568654 774	1e-108	839
3490	HU04D08r	BQ465626 647	3e-53	287	HU04D08r	BQ465626 647	3e-53	287	HU04D08r	BQ465626 647	3e-53	287
3491	HY07L20u	AL511337 541	1e-111	873	HY07L20u	AL511337 541	1e-111	873	HY07L20u	AL511337 541	1e-111	873
3492	GW002K04r	CX630442 652	1e-87	505	GW002K04r	CX630442 652	1e-87	505	GW002K04r	CX630442 652	1e-87	505
3493	HVSMEg0007E11r2	633	1e-119	927	HVSMEg0007E11r2	633	1e-119	927	HVSMEg0007E11r2	633	1e-119	927
3494	rbags36a23	BJ467109 737	1e-171	1303	rbags36a23	BJ467109 737	1e-171	1303	rbags36a23	BJ467109 737	1e-171	1303
3495	HH06K12w	CB860443 685	1e-164	1254	HH06K12w	CB860443 685	1e-164	1254	HH06K12w	CB860443 685	1e-164	1254
3496	HVSMEb0004F16r2	560	1e-127	986	HVSMEb0004F16r2	560	1e-127	986	HVSMEb0004F16r2	560	1e-127	986
3497	S0000800078F12F1	AJ466960 619	1e-125	970	S0000800078F12F1	AJ466960 619	1e-125	970	S0000800078F12F1	AJ466960 619	1e-125	970
3498	HC114A09_SK	BM816865 674	1e-139	531	HC114A09_SK	BM816865 674	1e-139	531	HC114A09_SK	BM816865 674	1e-139	531
3499	bah53i05	BJ480659 680	1e-144	1112	bah53i05	BJ480659 680	1e-144	1112	bah53i05	BJ480659 680	1e-144	1112
3500	HH03N24w	CB862277 742	1e-156	889	HH03N24w	CB862277 742	1e-156	889	HH03N24w	CB862277 742	1e-156	889
3503	HZ51I02r	CA025204 634	1e-138	674	HZ51I02r	CA025204 634	1e-138	674	HZ51I02r	CA025204 634	1e-138	674
3505	S0000800062B01F1	AJ471149 683	1e-154	1182	S0000800062B01F1	AJ471149 683	1e-154	1182	S0000800062B01F1	AJ471149 683	1e-154	1182
3506	UCRHV18_03db10_b1	CD662961 879	0.0	1371	UCRHV18_03db10_b1	CD662961 879	0.0	1371	UCRHV18_03db10_b1	CD662961 879	0.0	1371
3507	bags16a24	AV833589 704	1e-151	1163	bags16a24	AV833589 704	1e-151	1163	bags16a24	AV833589 704	1e-151	1163
3508	basd26e07	AV926970 676	1e-108	830	basd26e07	AV926970 676	1e-108	830	basd26e07	AV926970 676	1e-108	830
3509
3510	EBes01_SQ003_O17	BM099676 383	3e-74	576	EBes01_SQ003_O17	BM099676 383	3e-74	576	EBes01_SQ003_O17	BM099676 383	3e-74	576
3511	HC14P11w	CB870669 700	1e-160	1227	HC14P11w	CB870669 700	1e-160	1227	HC14P11w	CB870669 700	1e-160	1227
3512	HB17F05r	BU971337 689	3e-37	290	HB17F05r	BU971337 689	3e-37	290	HB17F05r	BU971337 689	3e-37	290
3513	HB09H17w	BQ658360 571	1e-122	949	HB09H17w	BQ658360 571	1e-122	949	HB09H17w	BQ658360 571	1e-122	949
3515	HV_CEb0016P12f2	543	1e-115	473	HV_CEb0016P12f2	543	1e-115	473	HV_CEb0016P12f2	543	1e-115	473
3516	HD09K01w	CB865455 625	1e-138	1068	HD09K01w	CB865455 625	1e-138	1068	HD09K01w	CB865455 625	1e-138	1068
3517	bags31f12	BJ463985 737	1e-151	904	bags31f12	BJ463985 737	1e-151	904	bags31f12	BJ463985 737	1e-151	904
3518	rbaal29b06	BJ475647 739	1e-161	1237	rbaal29b06	BJ475647 739	1e-161	1237	rbaal29b06	BJ475647 739	1e-161	1237
3519	HC12F09w	CB869744 724	1e-142	963	HC12F09w	CB869744 724	1e-142	963	HC12F09w	CB869744 724	1e-142	963
3520	HI12J02r	BU998918 622	1e-115	865	HI12J02r	BU998918 622	1e-115	865	HI12J02r	BU998918 622	1e-115	865
3521	HY10H12u	AL512124 447	3e-58	447	HY10H12u	AL512124 447	3e-58	447	HY10H12u	AL512124 447	3e-58	447
3522	rbags13g18	AV920333 665	1e-140	1083	rbags13g18	AV920333 665	1e-140	1083	rbags13g18	AV920333 665	1e-140	1083
3524	basd12p14	AV923399 681	1e-151	1165	basd12p14	AV923399 681	1e-151	1165	basd12p14	AV923399 681	1e-151	1165
3525	S0001100031F02F1	AJ433292 697	1e-158	1215	S0001100031F02F1	AJ433292 697	1e-158	1215	S0001100031F02F1	AJ433292 697	1e-158	1215
3527	baak42n10	BJ545045 762	1e-173	822	baak42n10	BJ545045 762	1e-173	822	baak42n10	BJ545045 762	1e-173	822
3529	HVSMEf0011I13r2	606	1e-118	917	HVSMEf0011I13r2	606	1e-118	917	HVSMEf0011I13r2	606	1e-118	917
3530	HB02N22r	BU966954 434	2e-78	630	HB02N22r	BU966954 434	2e-78	630	HB02N22r	BU966954 434	2e-78	630
3532	rbags30m21	BJ468029 702	1e-152	1171	rbags30m21	BJ468029 702	1e-152	1171	rbags30m21	BJ468029 702	1e-152	1171
3533	HM05P19w	CB880258 689	1e-126	981	HM05P19w	CB880258 689	1e-126	981	HM05P19w	CB880258 689	1e-126	981
3534	HO29F13w	DN186423 705	1e-151	1161	HO29F13w	DN186423 705	1e-151	1161	HO29F13w	DN186423 705	1e-151	1161
3535	HX07M04w	CB875261 735	1e-151	1156	HX07M04w	CB875261 735	1e-151	1156	HX07M04w	CB875261 735	1e-151	1156
3536	GPN001D22u	DN160694 721	1e-144	1109	GPN001D22u	DN160694 721	1e-144	1109	GPN001D22u	DN160694 721	1e-144	1109
3538	rbags29o18	BJ467818 670	1e-150	1155	rbags29o18	BJ467818 670	1e-150	1155	rbags29o18	BJ467818 670	1e-150	1155
3539	HF16G10r	BU988005 748	1e-165	1264	HF16G10r	BU988005 748	1e-165	1264	HF16G10r	BU988005 748	1e-165	1264
3540	HX08G13w	CB875473 647	1e-140	1079	HX08G13w	CB875473 647	1e-140	1079	HX08G13w	CB875473 647	1e-140	1079
3543	S0001100112B05F1	AJ481336 664	1e-121	759	S0001100112B05F1	AJ481336 664	1e-121	759	S0001100112B05F1	AJ481336 664	1e-121	759
3546	HX06D10w	CB874750 700	1e-153	1173	HX06D10w	CB874750 700	1e-153	1173	HX06D10w	CB874750 700	1e-153	1173
3547	HO25A21w	DN187816 835	1e-169	1180	HO25A21w	DN187816 835	1e-169	1180	HO25A21w	DN187816 835	1e-169	1180
3548	HI06F12w	CB858257 729	1e-166	1271	HI06F12w	CB858257 729	1e-166	1271	HI06F12w	CB858257 729	1e-166	1271
3549	HX08M03w	CB875585 602	1e-123	539	HX08M03w	CB875585 602	1e-123	539	HX08M03w	CB875585 602	1e-123	539
3550
3551	HF01E01T	BQ464063 714	1e-148	1048	HF01E01T	BQ464063 714	1e-148	1048	HF01E01T	BQ464063 714	1e-148	1048
3552	Y14573_CDS-2	Y14573_C 1419	0.0	1475	Y14573_CDS-2	Y14573_C 1419	0.0	1475	Y14573_CDS-2	Y14573_C 1419	0.0	1475
3554	HX07L24w	CB875258 740	2.33e-156	790	HX07L24w	CB875258 740	2.33e-156	790	HX07L24w	CB875258 740	2.33e-156	790
3555	HU03A16u	BQ663537 598	1e-103	548	HU03A16u	BQ663537 598	1e-103	548	HU03A16u	BQ663537 598	1e-103	548
3557	HVSMEg0010F24f2	637	1e-132	924	HVSMEg0010F24f2	637	1e-132	924	HVSMEg0010F24f2	637	1e-132	924
3558	HZ52P22r	CA025733 573	1e-124	964	HZ52P22r	CA025733 573	1e-124	964	HZ52P22r	CA025733 573	1e-124	964
3559	HO04J15w	CK566777 774	1e-158	1215	HO04J15w	CK566777 774	1e-158	1215	HO04J15w	CK566777 774	1e-158	1215
3561	HO32O06S	DN178710 697	1e-154	1187	HO32O06S	DN178710 697	1e-154	1187	HO32O06S	DN178710 697	1e-154	1187
3562	HO03N18w	CK566529 473	9e-79	513	HO03N18w	CK566529 473	9e-79	513	HO03N18w	CK566529 473	9e-79	513
3563	EBem04_SQ003_J01	BM377577 626	1e-136	1049	EBem04_SQ003_J01	BM377577 626	1e-136	1049	EBem04_SQ003_J01	BM377577 626	1e-136	1049
3564	HZ39O08r	CA021368 693	1e-144	1109	HZ39O08r	CA021368 693	1e-144	1109	HZ39O08r	CA021368 693	1e-144	1109
3565	rbaal6f01	AV935759 668	1e-152	1173	rbaal6f01	AV935759 668	1e-152	1173	rbaal6f01	AV935759 668	1e-152	1173
3566	HVSMEl0011A18f	BI948854 460	7e-90	714	HVSMEl0011A18f	BI948854 460	7e-90	714	HVSMEl0011A18f	BI948854 460	7e-90	714
3567	EBro01_SQ004_P03	BM097372 592	5e-92	689	EBro01_SQ004_P03	BM097372 592	5e-92	689	EBro01_SQ004_P03	BM097372 592	5e-92	689
3568	rbasd27m17	AV928290 705	1e-168	1282	rbasd27m17	AV928290 705	1e-168	1282	rbasd27m17	AV928290 705	1e-168	1282
3569	S0000800222A02F1	AJ475228 574	1e-102	802	S0000800222A02F1	AJ475228 574	1e-102	802	S0000800222A02F1	AJ475228 574	1e-102	802
3570	HX06B23w	CB874719 669	1e-140	1071	HX06B23w	CB874719 669	1e-140	1071	HX06B23w	CB874719 669	1e-140	1071
3571	S0000200058F05F1	AJ435700 537	1e-109	858	S0000200058F05F1	AJ435700 537	1e-109	858	S0000200058F05F1	AJ435700 537	1e-109	858
3572	HF11K18r	BU986388 727	1e-164	1257	HF11K18r	BU986388 727	1e-164	1257	HF11K18r	BU986388 727	1e-164	1257
3578	HO25G15w	DN187597 539	1e-65	539	HO25G15w	DN187597 539	1e-65	539	HO25G15w	DN187597 539	1e-65	539
3579
3580	bags37i16	BJ549484 672	1e-149	1148	bags37i16	BJ549484 672	1e-149	1148	bags37i16	BJ549484 672	1e-149	1148
3581	HB20E12r	BU971991 666	1e-100	684	HB20E12r	BU971991 666	1e-100	684	HB20E12r	BU971991 666	1e-100	684
3583	S0000800222E03F1	AJ475890 593	2e-73	593	S0000800222E03F1	AJ475890 593	2e-73	593	S0000800222E03F1	AJ475890 593	2e-73	593
3584	rbags10b01	AV917473 728	1e-163	1229	rbags10b01	AV917473 728	1e-163	1229	rbags10b01	AV917473 728	1e-163	1229
3585	HM09F23w	CB881294 747	1e-169	1292	HM09F23w	CB881294 747	1e-169	1292	HM09F23w	CB881294 747	1e-169	1292
3587	HY07P17u	AL511414 456	1e-95	757	HY07P17u	AL511414 456	1e-95	757	HY07P17u	AL511414 456	1e-95	757
3588	rbasd22e10	AV930370 669	1e-150	876	rbasd22e10	AV930370 669	1e-150	876	rbasd22e10	AV930370 669	1e-150	876
3589	HL02G24w	CB882637 721	1e-150	631	HL02G24w	CB882637 721	1e-150	631	HL02G24w	CB882637 721	1e-150	631
3590	HM14K01r	BU996750 515	3e-95	753	HM14K01r	BU996750 515	3e-95	753	HM14K01r	BU996750 515	3e-95	753
3592	HO15F17w	CK570075 712	1e-144	1114	HO15F17w	CK570075 712	1e-144	1114	HO15F17w	CK570075 712	1e-144	1114
3593	HI01N10w	BQ660297 726	1e-159	1216	HI01N10w	BQ660297 726	1e-159	1216	HI01N10w	BQ660297 726	1e-159	1216
3594	HX02L13u	BQ665245 592	1e-117	911	HX02L13u	BQ665245 592	1e-117	911	HX02L13u	BQ665245 592	1e-117	911
3595	HC06L18w	CB866571 677	1e-160	1226	HC06L18w	CB866571 677	1e-160	1226	HC06L18w	CB866571 677	1e-160	1226
3596
3598	rbags22a02	AV918719 653	5e-82	650	rbags22a02	AV918719 653	5e-82	650	rbags22a02	AV918719 653	5e-82	650
3599	GBN006G05u	CX627810 193	4e-38	337	GBN006G05u	CX627810 193	4e-38	337	GBN006G05u	CX627810 193	4e-38	337
3600	HVSMEm0005L13f2	566	1e-102	808	HVSMEm0005L13f2	566	1e-102	808	HVSMEm0005L13f2	566	1e-102	808
3601	HF21K02r	BU989397 730	1e-171	1305	HF21K02r	BU989397 730	1e-171	1305	HF21K02r	BU989397 730	1e-171	1305
3602
3603	S0000800061B05F1	AJ474875 562	1e-21	220	S0000800061B05F1	AJ474875 562	1e-21	220	S0000800061B05F1	AJ474875 562	1e-21	220
3604	rbags35p10	BJ467092 749	1e-157	1150	rbags35p10	BJ467092 749	1e-157	1150	rbags35p10	BJ467092 749	1e-157	1150
3608	S0001100118A03F1	AJ478234 613	1e-135	1048	S0001100118A03F1	AJ478234 613	1e-135	1048	S0001100118A03F1	AJ478234 613	1e-135	1048
3609	HH04O16w	CB863506 724	4e-85	557	HH04O16w	CB863506 724	4e-85	557	HH04O16w	CB863506 724	4e-85	557
3610	baak42c09	BJ453220 787	1e-162	635	baak42c09	BJ453220 787	1e-162	635	baak42c09	BJ453220 787	1e-162	635
3611	HO05N04w	CK567141 798	1e-169	1290	HO05N04w	CK567141 798	1e-169	1290	HO05N04w	CK567141 798	1e-169	1290
3612	HO37M22w	DN184189 778	1e-154	1131	HO37M22w	DN184189 778	1e-154	1131	HO37M22w	DN184189 778	1e-154	1131
3613	HC06M14y	CB872158 627	1e-128	920	HC06M14y	CB872158 627	1e-128	920	HC06M14y	CB872158 627	1e-128	920
3614	HD09I11w	CB865426 775	1e-170	1109	HD09I11w	CB865426 775	1e-170	1109	HD09I11w	CB865426 775	1e-170	1109
3615	rbaak44g12	BJ461307 776	1e-131	972	rbaak44g12	BJ461307 776	1e-131	972	rbaak44g12	BJ461307 776	1e-131	972
3617	HY07L05V	AL508073 578	1e-122	951	HY07L05V	AL508073 578	1e-122	951	HY07L05V	AL508073 578	1e-122	951
3619	rbaal1g24	AV934735 704	1e-160	1228	rbaal1g24	AV934735 704	1e-160	1228	rbaal1g24	AV934735 704	1e-160	1228
3622	rbags9i01	AV920155 727	1e-158	768	rbags9i01	AV920155 727	1e-158	768	rbags9i01	AV920155 727	1e-158	768
3623	S0001100060C09F1	AJ485646 568	1e-123	614	S0001100060C09F1	AJ485646 568	1e-123	614	S0001100060C09F1	AJ485646 568	1e-123	614
3625	GAN005N22u	CX625966 686	1e-135	1048	GAN005N22u	CX625966 686	1e-135	1048	GAN005N22u	CX625966 686	1e-135	1048
3626
3627	HI05M03u	BQ660848 578	1e-104	779	HI05M03u	BQ660848 578	1e-104	779	HI05M03u	BQ660848 578	1e-104	779
3629	EBes01_SQ004_J17	BM099901 515	6e-93	735	EBes01_SQ004_J17	BM099901 515	6e-93	735	EBes01_SQ004_J17	BM099901 515	6e-93	735
3630	bags36k14	BJ464938 710	1e-153	1168	bags36k14	BJ464938 710	1e-153	1168	bags36k14	BJ464938 710	1e-153	1168
3631	rbags15d16	AV920697 689	1e-158	1210	rbags15d16	AV920697 689	1e-158	1210	rbags15d16	AV920697 689	1e-158	1210
3633	HVSMEi0007L01r2	510	2e-83	436	HVSMEi0007L01r2	510	2e-83	436	HVSMEi0007L01r2	510	2e-83	436
3634	HX08A03w	CB875340 624	1e-134	1033	HX08A03w	CB875340 624	1e-134	1033	HX08A03w	CB875340 624	1e-134	1033
3635	GCN002M03u	DN157241 846	1e-109	860	GCN002M03u	DN157241 846	1e-109	860	GCN002M03u	DN157241 846	1e-109	860
3636	EBem05_SQ003_G20	BM376855 521	1e-113	884	EBem05_SQ003_G20	BM376855 521	1e-113	884	EBem05_SQ003_G20	BM376855 521	1e-113	884
3637	UCRHV18_06dh09_b1	CD663885 708	1e-136	870	UCRHV18_06dh09_b1	CD663885 708	1e-136	870	UCRHV18_06dh09_b1	CD663885 708	1e-136	870
3639	rbaal2c06	AV934912 733	1e-150	1151	rbaal2c06	AV934912 733	1e-150	1151	rbaal2c06	AV934912 733	1e-150	1151
3640	rbaal2j11	AV935020 736	1e-155	949	rbaal2j11	AV935020 736	1e-155	949	rbaal2j11	AV935020 736	1e-155	949
3643	HO25J05w	DN187551 725	1e-159	1218	HO25J05w	DN187551 725	1e-159	1218	HO25J05w	DN187551 725	1e-159	1218
3646	S0000800179E05F1	640	1e-119	925	S0000800179E05F1	640	1e-119	925	S0000800179E05F1	640	1e-119	925
3648	HO01C11w	CK565686 537	1e-112	879	HO01C11w	CK565686 537	1e-112	879	HO01C11w	CK565686 537	1e-112	879
3649	HA08I10u	BQ657405 730	1e-163	1249	HA08I10u	BQ657405 730	1e-163	1249	HA08I10u	BQ657405 730	1e-163	1249
3650	HO26L04S	DN180554 662	1e-116	655	HO26L04S	DN180554 662	1e-116	655	HO26L04S	DN180554 662	1e-116	655
3651	HA06M11u	BQ657847 646	1e-144	1111	HA06M11u	BQ657847 646	1e-144	1111	HA06M11u	BQ657847 646	1e-144	1111
3652
3653	HZ44P05r	CA022997 648	1e-137	660	HZ44P05r	CA022997 648	1e-137	660	HZ44P05r	CA022997 648	1e-137	660
3654	HD03I24u	BQ658766 569	1e-117	761	HD03I24u	BQ658766 569	1e-117	761	HD03I24u	BQ658766 569	1e-117	761
3655	HO26G20w	DN187335 790	1e-174	1162	HO26G20w	DN187335 790	1e-174	1162	HO26G20w	DN187335 790	1e-174	1162
3656	rbags35m11	BJ549901 736	1e-162	1243	rbags35m11	BJ549901 736	1e-162	1243	rbags35m11	BJ549901 736	1e-162	1243
3657	rbasd16j02	AV929785 661	1e-124	729	rbasd16j02	AV929785 661	1e-124	729	rbasd16j02	AV929785 661	1e-124	729
3658	EBma08_SQ004_H10	BM371939 592	1e-117	889	EBma08_SQ004_H10	BM371939 592	1e-117	889	EBma08_SQ004_H10	BM371939 592	1e-117	889
3659	HD06H19r	BU991286 569	1e-113	886	HD06H19r	BU991286 569	1e-113	886	HD06H19r	BU991286 569	1e-113	886
3660	EBro08_SQ012_N05	BQ768611 643	1e-144	843	EBro08_SQ012_N05	BQ768611 643	1e-144	843	EBro08_SQ012_N05	BQ768611 643	1e-144	843
3662	EBem09_SQ001_L19	BM443852 359	2e-60	297	EBem09_SQ001_L19	BM443852 359	2e-60	297	EBem09_SQ001_L19	BM443852 359	2e-60	297
3664	S0000200063E05F1	AJ460461 643	2.33e-156	1127	S0000200063E05F1	AJ460461 643	2.33e-156	1127	S0000200063E05F1	AJ460461 643	2.33e-156	1127
3666	HA31H06r	BU983918 454	2e-92	731	HA31H06r	BU983918 454	2e-92	731	HA31H06r	BU983918 454	2e-92	731
3667	HD06D11w	CB864468 740	1e-165	1263	HD06D11w	CB864468 740	1e-165	1263	HD06D11w	CB864468 740	1e-165	1263
3669	S0001100042E03F1	AJ484941 524	1e-119	927	S0001100042E03F1	AJ484941 524	1e-119	927	S0001100042E03F1	AJ484941 524	1e-119	927
3670	HF16F10r	BU987984 759	1e-172	1314	HF16F10r	BU987984 759	1e-172	1314	HF16F10r	BU987984 759	1e-172	1314
3672	rbaal30h09	BJ475889 672	1e-132	601	rbaal30h09	BJ475889 672	1e-132	601	rbaal30h09	BJ475889 672	1e-132	601
3674	baak21k13	BJ448903 596	1e-126	739	baak21k13	BJ448903 596	1e-126	739	baak21k13	BJ448903 596	1e-126	739
3675	rbasd19c07	AV931256 598	1e-117	595	rbasd19c07	AV931256 598	1e-117	595	rbasd19c07	AV931256 598	1e-117	595
3677	HX01N12w	BQ665025 765	1e-168	1272	HX01N12w	BQ665025 765	1e-168	1272	HX01N12w	BQ665025 765	1e-168	1272
3679
3680	EBem08_SQ003_L01	BM098652 185	8e-32	295	EBem08_SQ003_L01	BM098652 185	8e-32	295	EBem08_SQ003_L01	BM098652 185	8e-32	295
3681	HB10D23r	BU969006 662	2e-21	218	HB10D23r	BU969006 662	2e-21	218	HB10D23r	BU969006 662	2e-21	218
3683	bags21g10	AV913244 699	1e-160	1230	bags21g10	AV913244 699	1e-160	1230	bags21g10	AV913244 699	1e-160	1230
3684	HX05P02w	CB874658 721	1e-136	1053	HX05P02w	CB874658 721	1e-136	1053	HX05P02w	CB874658 721	1e-136	1053
3685
3686	UCRHV18_07ch10_b1	CD664107 347	6e-41	178	UCRHV18_07ch10_b1	CD664107 347	6e-41	178	UCRHV18_07ch10_b1	CD664107 347	6e-41	178
3688	HB14O07r	BU970520 665	1e-105	827	HB14O07r	BU970520 665	1e-105	827	HB14O07r	BU970520 665	1e-105	827
3689
[truncated: 40,088 more rows]
[truncated: 73 more columns]
