# Supplementary material for: 454 Transcriptome Sequencing Suggests a Role for Two-Component Signalling in Cellularization and Differentiation of Barley Endosperm Transfer Cells
Source: PLoS One. 2012 Jul 25;7(7):e41867. doi: 10.1371/journal.pone.0041867 (PMC3405061; doi:10.1371/journal.pone.0041867)
Supplement: Table S3 — Multilevel filtering of 454 contigs to public databases. (XLSX) [file pone.0041867.s004.xlsx]

## Sheet: stepwise filtering 454 contigs
Query name:		Hit name:	Hit description:	E-value	Score	InterPro
25	harvest35_tx_e20	AJ315794	AJ315794 845	0.0	948
60	harvest35_tx_e20	GCN002K03u	DN157288 812	1e-166	1275
62	harvest35_tx_e20	HA02G17u	BQ656722 633	1e-104	435
76	harvest35_tx_e20	HVSMEg0009F12f2	653	1e-149	606
100	harvest35_tx_e20	baak26k13	BJ449777 544	1e-101	406	100
106	harvest35_tx_e20	HB10D17r	BU969001 636	1e-139	1073	106
108	harvest35_tx_e20	GW001A01r	CX629966 779	1e-150	1152	108
113	harvest35_tx_e20	HI07E19w	CB858507 742	1e-128	703	113
129	harvest35_tx_e20	HVSMEf0009K16r2	577	1e-94	451	129
172	harvest35_tx_e20	EBpi03_SQ002_D12	BM097981 307	6e-48	385	172
174	harvest35_tx_e20	rbasd11l16	AV929298 697	1e-144	918	174
177	harvest35_tx_e20	bags29o10	BJ462690 760	1e-177	1354	177
178	harvest35_tx_e20	HU05M06u	CA005988 571	1e-106	835	178
181	harvest35_tx_e20	HA24A17r	BU981581 427	3e-92	730
182	harvest35_tx_e20	baal9i01	AV933815 793	1e-172	846	182
197	harvest35_tx_e20	HX14M10r	CA032985 636	1e-132	423	197
201	harvest35_tx_e20	HM08C22w	CB880907 730	1e-160	999
210	harvest35_tx_e20	GCW003M13r	CX629891 760	1e-154	1184	210
217	harvest35_tx_e20	rbags15k12	AV920810 792	0.0	1387	217
222	harvest35_tx_e20	bags14c10	AV915376 774	1e-157	784	222
227	harvest35_tx_e20	S0001100115G03F1	AJ481818 677	1e-155	1191	227
228	harvest35_tx_e20	X56136	X56136 1526	0.0	930	228
241	harvest35_tx_e20	HVSMEl0003G12f2	643	1e-129	554	241
243	harvest35_tx_e20	rbah51a21	BJ484374 591	1e-118	919	243
248	harvest35_tx_e20	rbart13a01	BY866149 612	1e-129	1002	248
250	harvest35_tx_e20	rbah44l13	BJ483388 704	1e-160	1227
255	harvest35_tx_e20	HX10C13w	CB876059 776	1e-169	1216	255
256	harvest35_tx_e20	baak21n01	BJ448944 712	1e-161	1234	256
261	harvest35_tx_e20	HVSMEg0006M14f	BG343800 558	1e-120	857	261
263	harvest35_tx_e20	HO38B02S	DN177314 746	1e-149	817	263
267	harvest35_tx_e20	HA26C01r	BU982306 471	1e-89	609
273	harvest35_tx_e20	HX10N06w	CB876282 766	1e-153	1173	273
278	harvest35_tx_e20	HVSMEl0002A04r2	496	5e-45	364
282	harvest35_tx_e20	HX09F08w	CB875781 770	1e-161	643	282
285	harvest35_tx_e20	HC12D07w	CB869702 626	1e-125	974	285
286	harvest35_tx_e20	rbasd13f02	AV927933 757	1e-151	1164	286
288	harvest35_tx_e20	baal8d01	AV933701 511	4e-98	773	288
302	harvest35_tx_e20	HC06M16y	CB872159 741	1e-164	1254
307	harvest35_tx_e20	HB30A06r	BU975076 513	1e-97	709
313	harvest35_tx_e20	HA28K11r	BU983132 482	1e-100	789	313
316	harvest35_tx_e20	HA02k11r	BQ458986 692	1e-140	703	316
318	harvest35_tx_e20	HD04E06u	BQ658621 652	1e-135	766	318
319	harvest35_tx_e20	bags13m11	AV915297 752	1e-159	1216	319
326	harvest35_tx_e20	HO31P15w	DN185689 751	1e-157	1205
335	harvest35_tx_e20	HA11L04u	BU977590 360	2e-50	427	335
336	harvest35_tx_e20	HVSMEf0009K16r2	577	1e-100	451	336
353	harvest35_tx_e20	rbaal38f22	BJ477327 691	1e-152	1168	353
355	harvest35_tx_e20	rbags19e08	AV921973 738	1e-151	1108	355
357	harvest35_tx_e20	rbah41o21	BJ482883 734	1e-171	1306	357
359	harvest35_tx_e20	HU11H05r	CA008590 642	1e-143	1107	359
362	harvest35_tx_e20	UCRHV18_05bb09_b1	CD663374 840	0.0	1386	362
365	harvest35_tx_e20	HX01L16w	BQ664997 636	1e-130	938	365
368	harvest35_tx_e20	HW09E18V	AL505710 526	1e-108	718	368
369	harvest35_tx_e20	bah55b12	BJ480034 724	1e-135	1067	369
371	harvest35_tx_e20	HC12A15w	CB869641 697	1e-156	1199	371
372	harvest35_tx_e20	baak19k05	BJ448360 795	1e-158	808
375	harvest35_tx_e20	UCRHV18_01dh05_b1	CD662377 714	1e-151	1165
376	harvest35_tx_e20	HO04P08w	CK566887 744	1e-137	1057
377	harvest35_tx_e20	HF08P21r	BU985908 696	1e-144	805
381	harvest35_tx_e20	EBro01_SQ005_J03	BQ762206 743	1e-168	1283
385	harvest35_tx_e20	HH05B03w	CB861623 774	1e-139	451
400	harvest35_tx_e20	HA07c05r	BQ460130 666	1e-151	1161
405	harvest35_tx_e20	EBro08_SQ006_G03	BQ766447 723	1e-164	1258
408	harvest35_tx_e20	HB10P01r	BU969232 563	1e-109	858
411	harvest35_tx_e20	bags18j17	AV917362 725	1e-168	1284
415	harvest35_tx_e20	HO07K15w	CK567715 704	1e-160	1227
420	harvest35_tx_e20	HO07C20w	CK567570 825	0.0	1458
423	harvest35_tx_e20	HO24P06w	DN187786 763	1e-153	614
433	harvest35_tx_e20	HZ61L09r	CA028346 653	1e-133	1021
434	harvest35_tx_e20	HO01G17w	CK565764 769	1e-144	632
436	harvest35_tx_e20	HO16E08w	DN189892 757	1e-169	945
437	harvest35_tx_e20	rbaal16m21	BJ477298 708	1e-153	1179
440	harvest35_tx_e20	X77575	X77575 1058	0.0	852
441	harvest35_tx_e20	HH02N04w	CB862288 701	1e-157	984
445	harvest35_tx_e20	rbah29h21	AV836016 663	1e-144	1103
448	harvest35_tx_e20	HO10H24w	CK568580 735	1e-156	1199
449	harvest35_tx_e20	HA27A24r	BU982606 627	1e-132	1025
453	harvest35_tx_e20	HA09G06u	BQ657180 734	1e-165	1262
454	harvest35_tx_e20	baak39f10	BJ452524 659	1e-143	1107
456	harvest35_tx_e20	HI12C18w	CB859965 648	1e-123	865
459	harvest35_tx_e20	HC14A23w	CB870342 755	1e-163	1251
466	harvest35_tx_e20	HD06C18w	CB864454 717	1e-157	1205
469	harvest35_tx_e20	rbah22l04	AV944631 680	1e-143	955
470	harvest35_tx_e20	GCA001O09x	DN156193 676	1e-143	1106
471	harvest35_tx_e20	bah62a10	BJ481821 734	1e-138	583
473	harvest35_tx_e20	HX07E17w	CB875106 727	1e-137	706
474	harvest35_tx_e20	AJ277799	AJ277799 1000	0.0	1063
475	harvest35_tx_e20	bags30j12	BJ463809 725	1e-168	1278
476	harvest35_tx_e20	HZ65M21r	CA029645 705	1e-105	494
479	harvest35_tx_e20	HO34J14S	DN178097 771	1e-165	1264
483	harvest35_tx_e20	HC15J10w	CB870893 754	1e-174	1327
486	harvest35_tx_e20	HF01L16w	BQ659791 706	1e-152	1170
488	harvest35_tx_e20	HB04K13r	BU967553 723	1e-133	660
490	harvest35_tx_e20	HD05M21w	CB864336 678	1e-150	1154
496	harvest35_tx_e20	rbasd15b19	AV928625 711	1e-167	1280
497	harvest35_tx_e20	UCRHV18_03cd10_b1	CD662913 856	1e-174	914
499	harvest35_tx_e20	HA12K02u	BU978127 434	2e-88	638
504	harvest35_tx_e20	HO07B14w	CK567545 749	0.0	1381
506	harvest35_tx_e20	bags23m14	AV913926 681	1e-161	1238
511	harvest35_tx_e20	HY03F14u	AL509937 560	1e-120	933
513	harvest35_tx_e20	rbah19m11	AV944021 739	1e-163	943
514	harvest35_tx_e20	HO01B13w	CK565668 727	1e-164	1257
517	harvest35_tx_e20	HA20H21r	BU980377 483	1e-105	828
520	harvest35_tx_e20	bags22k10	AV913597 752	1e-175	1335
525	harvest35_tx_e20	HVSMEa0021G20f	BG299696 647	1e-113	883
529	harvest35_tx_e20	HO10L09w	CK568651 786	1e-174	1330
532	harvest35_tx_e20	HD06K05w	CB864599 754	1e-159	1216
534	harvest35_tx_e20	AF082346	AF082346 1484	0.0	541
536	harvest35_tx_e20	X62724	X62724 785	1e-155	1193
537	harvest35_tx_e20	HC08F01w	CB868440 782	1e-180	1374
540	harvest35_tx_e20	rbags10b11	AV917482 701	1e-133	744
541	harvest35_tx_e20	HO24J02w	DN187872 743	1e-164	1255
542	harvest35_tx_e20	HM09I06w	CB881342 482	1e-51	218
544	harvest35_tx_e20	UCRHV18_05bc12_b1	CD663389 832	0.0	1415
545	harvest35_tx_e20	bags15e05	AV915600 687	2.33e-156	1127
547	harvest35_tx_e20	HF15I24r	BU987716 682	1e-162	1246
549	harvest35_tx_e20	HA06J18u	BQ657883 630	1e-136	1049
553	harvest35_tx_e20	HVSMEl0002A04r2	496	1e-67	555
554	harvest35_tx_e20	HX05D21w	CB874428 739	1e-166	1270
556	harvest35_tx_e20	HO23E06S	DN181821 715	1e-164	1255
558	harvest35_tx_e20	S0000800074D11F1	649	1e-142	1095
559	harvest35_tx_e20	HH02B21w	CB861119 690	1e-153	1173
560	harvest35_tx_e20	HF06K20r	BU985283 520	2e-70	407
567	harvest35_tx_e20	S0000800235F07F1	AJ474335 540	1e-111	868
571	harvest35_tx_e20	HH05L21w	CB860714 741	1e-150	1137
574	harvest35_tx_e20	bags32b09	BJ463480 741	1e-144	717
576	harvest35_tx_e20	HF19E05r	BU988954 698	1e-162	1243
577	harvest35_tx_e20	HA21F03r	BU980661 560	1e-86	593
583	harvest35_tx_e20	HX11N10w	CB876619 710	1e-155	1192
584	harvest35_tx_e20	HA27B11r	BU982617 428	3e-92	730
586	harvest35_tx_e20	HF01P11w	BQ659862 747	1e-154	1184
587	harvest35_tx_e20	HT06J17r	CA012839 686	1e-133	596
591	harvest35_tx_e20	HA12J05r	BU978098 657	1e-141	1086
595	harvest35_tx_e20	HV14J20u	CA017163 551	1e-117	917
597	harvest35_tx_e20	EBro07_SQ002_H07	BI778181 611	1e-134	1037
615	harvest35_tx_e20	X62388	X62388 1361	0.0	1891
616	harvest35_tx_e20	HO33E23S	DN178465 761	1e-154	1038
617	harvest35_tx_e20	HA27P07r	BU982906 683	1e-136	1053
619	harvest35_tx_e20	HVSMEl0002A04r2	496	2e-53	453
620	harvest35_tx_e20	rbaal9k17	AV937196 734	1e-165	1263
622	harvest35_tx_e20	HO03I04w	CK566421 714	1e-161	1237
623	harvest35_tx_e20	HY05G05T	AL507090 691	1e-142	1097
624	harvest35_tx_e20	Y14200	Y14200 1155	0.0	1655
626	harvest35_tx_e20	HO04K04w	CK566790 773	1e-175	1339
628	harvest35_tx_e20	HD01M11w	BQ659151 703	1e-158	1210
630	harvest35_tx_e20	S0000800151B06F1	AJ469192 653	1e-152	1166
631	harvest35_tx_e20	AF082346	AF082346 1484	0.0	759
633	harvest35_tx_e20	rbasd15f20	AV928700 706	1e-160	1229
636	harvest35_tx_e20	HJ01G23x	CB882926 650	1e-129	997
639	harvest35_tx_e20	HO02C01S	CD054206 624	1e-141	1079
646	harvest35_tx_e20	HV_CEb0023G05f	BE559278 491	1e-99	788
648	harvest35_tx_e20	HA30N24r	BU983733 435	4e-82	657
649	harvest35_tx_e20	EBro03_SQ008_M22	BQ766056 656	1e-139	1027
650	harvest35_tx_e20	HH03N16w	CB860959 757	1e-177	1349
651	harvest35_tx_e20	HM07H24w	CB880700 701	1e-139	1073
652	harvest35_tx_e20	HB06D23r	BU968048 320	2e-49	424
653	harvest35_tx_e20	HM07H18w	CB880694 705	1e-159	1219
654	harvest35_tx_e20	rbah58c05	BJ485695 702	1e-153	1176
657	harvest35_tx_e20	bags28p15	BJ462527 730	1e-148	1138
665	harvest35_tx_e20	HD07H23w	CB864853 678	1e-127	986
667	harvest35_tx_e20	rbaak4p07	AV912712 565	1e-128	985
668	harvest35_tx_e20	HI14P20r	BU999596 651	1e-139	1071
669	harvest35_tx_e20	HI05K24r	BQ463551 670	1e-147	1131
676	harvest35_tx_e20	S0000800165H08F1	AJ471656 682	1e-142	1094
678	harvest35_tx_e20	HX08A07w	CB875344 665	1e-123	955
680	harvest35_tx_e20	HM11K02w	CB882021 701	1e-141	791
683	harvest35_tx_e20	HY04F11T	AL506819 657	1e-141	1091
685	harvest35_tx_e20	bags36i24	BJ464916 679	4e-66	549
686	harvest35_tx_e20	HF04K06r	BU984668 715	1e-160	1106
687	harvest35_tx_e20	HM08B08w	CB880873 711	1e-150	1118
688	harvest35_tx_e20	HA22J02r	BU981074 681	1e-112	627
690	harvest35_tx_e20	bags23e05	AV913780 750	1e-138	945
692	harvest35_tx_e20	HD08G12w	CB865091 589	1e-109	667
700	harvest35_tx_e20	HO14N09w	CK569917 656	1e-142	847
703	harvest35_tx_e20	HC14N09y	CB874087 663	1e-138	1063
704	harvest35_tx_e20	S0000700018A01F1	AJ464440 657	1e-133	1028
707	harvest35_tx_e20	HA03P05u	BU976585 582	1e-107	504
708	harvest35_tx_e20	HA02c03r	BQ459164 667	1e-128	997
710	harvest35_tx_e20	baak24e17	BJ545266 713	1e-174	1330
711	harvest35_tx_e20	HO05N11w	CK567147 781	1e-179	1368
712	harvest35_tx_e20	GNW001E17r	CX630640 745	1e-170	1297
714	harvest35_tx_e20	HC06C05w	CB866773 705	1e-172	1312
717	harvest35_tx_e20	HM07J15w	CB880722 596	1e-105	828
720	harvest35_tx_e20	HO38H01w	DN184053 792	1e-172	1314
722	harvest35_tx_e20	HA29N06r	BU983461 724	1e-152	1164
723	harvest35_tx_e20	HH02B02w	CB861142 731	1e-136	558
727	harvest35_tx_e20	rbaal5m06	AV936748 752	1e-163	1251
731	harvest35_tx_e20	HVSMEb0002A14f	BF627031 633	1e-128	989
735	harvest35_tx_e20	rbags20e14	AV833983 690	1e-141	1028
736	harvest35_tx_e20	EBem04_SQ001_J05b	664	1e-111	599
737	harvest35_tx_e20	HJ01K12x	CB882972 739	1e-169	1292
739	harvest35_tx_e20	HI12A14w	CB859928 705	1e-148	1141
740	harvest35_tx_e20	bags39k09	BJ465391 754	0.0	891
741	harvest35_tx_e20	GAN007J08u	CX626463 404	2e-87	700
743	harvest35_tx_e20	rbaal29j12	BJ475697 697	1e-133	1018
745	harvest35_tx_e20	HF19K18r	BU989067 693	1e-148	1140
758	harvest35_tx_e20	HC09A17w	CB868672 491	4e-91	723
760	harvest35_tx_e20	HM11E06w	CB881909 681	1e-131	613
766	harvest35_tx_e20	bags13c10	AV915161 749	1e-165	1264
768	harvest35_tx_e20	HI12A08w	CB859923 790	1e-177	933
772	harvest35_tx_e20	HX04E17u	BQ665587 620	1e-137	1060
775	harvest35_tx_e20	rbah34p06	AV946750 734	1e-165	1264
776	harvest35_tx_e20	HA06D18u	BQ657969 679	1e-157	1207
777	harvest35_tx_e20	bags29b12	BJ462551 752	1e-171	1310
779	harvest35_tx_e20	HB09K08w	BQ658324 687	1e-117	600
783	harvest35_tx_e20	HA02K13u	BQ656657 669	1e-149	1143
784	harvest35_tx_e20	bah50d03	BJ479351 672	1e-117	522
786	harvest35_tx_e20	HH02M24w	CB861300 698	1e-154	1186
788	harvest35_tx_e20	HD09H10w	CB865407 739	1e-159	1219
791	harvest35_tx_e20	EBma03_SQ003_J13	BM374082 591	1e-123	956
792	harvest35_tx_e20	HF19A05r	BU988886 662	1e-152	872
794	harvest35_tx_e20	HI12G12w	CB860032 730	1e-157	1204
795	harvest35_tx_e20	bags8c17	AV833402 729	1e-152	1170
796	harvest35_tx_e20	EBro08_SQ006_E13	BQ766588 660	1e-149	1145
797	harvest35_tx_e20	rbaet91e11	BY865168 394	2e-74	370
800	harvest35_tx_e20	bags5d13	AV914218 708	1e-161	1232
801	harvest35_tx_e20	HO05C10w	CK566943 808	0.0	1420
803	harvest35_tx_e20	rbastl31d03	BY876344 515	1e-106	832
805	harvest35_tx_e20	rbasd2j05	AV927562 703	1e-157	1187
806	harvest35_tx_e20	HC15J01w	CB870885 667	1e-142	1045
808	harvest35_tx_e20	HB09K11w	BQ658315 729	1e-162	1238
811	harvest35_tx_e20	HB105F11_SK	BM817416 659	1e-135	1044
816	harvest35_tx_e20	Z34268	Z34268 1606	0.0	1398
817	harvest35_tx_e20	bags25f05	BJ462999 686	1e-152	1173
819	harvest35_tx_e20	HX07N07w	CB875283 756	1e-157	633
820	harvest35_tx_e20	S0000800234H03F1	AJ474594 553	1e-125	974
825	harvest35_tx_e20	HU09I04r	CA007962 723	1e-150	980
827	harvest35_tx_e20	HO03M05w	CK566499 745	1e-155	633
830	harvest35_tx_e20	HX09O19w	CB875983 773	1e-176	1346
836	harvest35_tx_e20	baak21f10	BJ448813 731	1e-161	1197
840	harvest35_tx_e20	bags39l06	BJ465406 762	1e-175	1050
844	harvest35_tx_e20	HO34H01S	DN178052 700	1e-161	1232
845	harvest35_tx_e20	HO04L03w	CK566807 776	1e-167	1020
848	harvest35_tx_e20	bags5k22	AV914326 737	1e-169	1294
849	harvest35_tx_e20	HO14D10w	CK569721 718	1e-139	969
851	harvest35_tx_e20	HD10F24w	CB865688 687	1e-155	1192
853	harvest35_tx_e20	bah33f16	AV941412 708	1e-173	1319
854	harvest35_tx_e20	U84269	U84269 1057	0.0	1651
855	harvest35_tx_e20	HO33G17S	DN178408 732	1e-170	1298
856	harvest35_tx_e20	S0000800071D12F1	AJ473679 508	6e-75	608
857	harvest35_tx_e20	S0000800201C03F1	AJ468871 634	1e-147	1133
861	harvest35_tx_e20	rbags30l17	BJ468013 705	1e-160	1229
865	harvest35_tx_e20	HO12L11w	CK569264 793	1e-160	1223
866	harvest35_tx_e20	HM08F05w	CB880950 672	1e-142	979
869	harvest35_tx_e20	S0000800063H07F1	AJ470712 675	1e-153	1176
870	harvest35_tx_e20	HO01B09w	CK565665 754	1e-158	1214
873	harvest35_tx_e20	HA16G21r	BU979521 378	4e-75	608
875	harvest35_tx_e20	S0000800147A08F1	AJ476194 600	1e-130	1005
877	harvest35_tx_e20	rbags33n12	BJ466771 753	1e-172	1312
878	harvest35_tx_e20	bags33b21	BJ464160 703	1e-163	1252
879	harvest35_tx_e20	rbags35p04	BJ467088 743	1e-163	1250
880	harvest35_tx_e20	HF13M11r	BU987091 734	0.0	1401
883	harvest35_tx_e20	bags37k21	BJ464755 680	1e-150	1157
884	harvest35_tx_e20	HO28C22w	DN186909 776	1e-171	1307
886	harvest35_tx_e20	rbags3d11	AV922234 742	1e-157	1207
888	harvest35_tx_e20	HB09F23w	BQ658384 747	1e-139	977
889	harvest35_tx_e20	S0000800253B09F1	AJ474503 549	1e-110	819
890	harvest35_tx_e20	HF12M22r	BU986753 699	1e-102	814
894	harvest35_tx_e20	HVSMEl0023P08r2	600	1e-126	981
895	harvest35_tx_e20	HVSMEm0002F16f2	594	1e-130	985
896	harvest35_tx_e20	rbasd27f18	AV928200 736	1e-145	952
898	harvest35_tx_e20	rbags13n10	AV920408 760	1e-167	1277
899	harvest35_tx_e20	HVSMEk0017C12f	BG417382 613	1e-101	596
901	harvest35_tx_e20	EBes01_SQ003_J24	BM099567 421	3e-80	576
905	harvest35_tx_e20	HI06H19w	CB858294 755	1e-166	1268
909	harvest35_tx_e20	baak37n21	BJ452125 752	1e-155	1116
911	harvest35_tx_e20	HT06P22r	CA012969 780	1e-154	1181
914	harvest35_tx_e20	baak19p01	BJ448431 676	1e-149	884
922	harvest35_tx_e20	HO02P21w	CK566260 655	1e-135	994
926	harvest35_tx_e20	HF19G12r	BU988990 757	1e-171	1309
927	harvest35_tx_e20	rbah22g06	AV835845 689	1e-158	1212
929	harvest35_tx_e20	rbags39i09	BJ468608 685	1e-143	845
933	harvest35_tx_e20	basd18i07	AV926209 623	1e-141	1088
934	harvest35_tx_e20	HO33K20S	DN178336 733	1e-165	1264
936	harvest35_tx_e20	HB17P04r	BU971543 661	1e-149	1148
937	harvest35_tx_e20	basd12m03	AV923345 707	1e-38	202
938	harvest35_tx_e20	HA04K22u	BQ656377 679	1e-145	1120
939	harvest35_tx_e20	HX01I10T	BQ470016 618	1e-37	160
941	harvest35_tx_e20	rbah44i05	BJ483347 697	1e-141	1049
942	harvest35_tx_e20	HV14N01u	CA017103 577	1e-115	726
943	harvest35_tx_e20	HI08M23w	CB858946 664	1e-125	812
945	harvest35_tx_e20	GAN004D10f	CX631991 298	7e-62	515
946	harvest35_tx_e20	HO05K04w	CK567083 803	1e-165	757
948	harvest35_tx_e20	HB14C14r	BU970273 662	1e-145	1121
949	harvest35_tx_e20	rbags17h03	AV918016 650	1e-149	1145
950	harvest35_tx_e20	HB08E12r	BU968688 575	8e-41	312
951	harvest35_tx_e20	HM10A12w	CB881509 699	1e-130	798
953	harvest35_tx_e20	HM05O03w	CB880226 690	1e-149	1144
960	harvest35_tx_e20	HC15M10w	CB870956 710	1e-157	1203
962	harvest35_tx_e20	HB25J05r	BU973645 476	3e-22	164
963	harvest35_tx_e20	HB26I20r	BU973981 613	1e-127	987
964	harvest35_tx_e20	S0000700065D11F1	AJ464867 689	1e-154	1180
965	harvest35_tx_e20	HC06B01y	CB871974 679	1e-145	635
966	harvest35_tx_e20	rbaal7d13	AV935955 734	1e-154	1184
968	harvest35_tx_e20	AF142589	AF142589 1708	0.0	1962
969	harvest35_tx_e20	rbags34m07	BJ466883 704	2.33e-156	1012
970	harvest35_tx_e20	bags10e19	AV833892 725	1e-155	1193
973	harvest35_tx_e20	rbah11b06	AV942222 735	1e-165	1267
976	harvest35_tx_e20	HO28K24w	DN186684 714	1e-145	1016
978	harvest35_tx_e20	HD03D09u	BQ658843 567	1e-57	453
979	harvest35_tx_e20	HO01M21w	CK565882 799	1e-171	1306
980	harvest35_tx_e20	HA30D23r	BU983595 693	1e-124	919
981	harvest35_tx_e20	HX10F18w	CB876123 663	1e-111	866
985	harvest35_tx_e20	HM06K09w	CB880472 669	1e-130	999
986	harvest35_tx_e20	HF11M11r	BU986420 687	1e-152	1166
991	harvest35_tx_e20	baal35e23	BJ472564 782	1e-171	906
994	harvest35_tx_e20	EBro08_SQ002_B17	BI777796 653	1e-157	1206
995	harvest35_tx_e20	HO34I15S	DN178079 727	1e-159	1221
1001	harvest35_tx_e20	HX05A11w	CB874354 700	1e-159	1204	1001
1003	harvest35_tx_e20	HC06O17w	CB866520 719	1e-108	854	1003
1010	harvest35_tx_e20	AB025597	AB025597 997	0.0	1232	1010
1011	harvest35_tx_e20	HM11J09w	CB882007 682	1e-148	1136	1011
1012	harvest35_tx_e20	HO04I19w	CK566757 701	1e-158	1210	1012
1017	harvest35_tx_e20	HD12H01r	BU993055 631	1e-126	889	1017
1018	harvest35_tx_e20	rbags34e15	BJ466825 699	1e-151	1163	1018
1022	harvest35_tx_e20	HX11M21w	CB876606 656	1e-137	1063	1022
1023	harvest35_tx_e20	HO01E09r	CD054497 664	1e-129	997	1023
1026	harvest35_tx_e20	S0000800183C08F1	AJ468842 633	1e-149	1147	1026
1028	harvest35_tx_e20	HA30B11r	BU983540 716	1e-163	1251	1028
1029	harvest35_tx_e20	S0000800101B06F2	AJ473454 491	1e-101	797	1029
1036	harvest35_tx_e20	rbah17n17	AV835726 641	1e-125	604
1037	harvest35_tx_e20	HC13E09w	CB870073 653	1e-140	1054	1037
1038	harvest35_tx_e20	GW001N22r	CX630224 699	1e-160	1229	1038
1040	harvest35_tx_e20	HX05D09w	CB874417 758	1e-157	674	1040
1041	harvest35_tx_e20	HVSMEk0001O05r2	631	1e-129	1007	1041
1045	harvest35_tx_e20	HA03I06u	BU976322 712	1e-163	1251	1045
1047	harvest35_tx_e20	HA14I08r	BU978874 737	1e-151	1120	1047
1049	harvest35_tx_e20	baak44c12	BJ453696 766	1e-154	1185	1049
1051	harvest35_tx_e20	bags9n05	AV915090 751	1e-169	837	1051
1055	harvest35_tx_e20	EBro03_SQ008_K11	BQ765867 726	1e-167	1275	1055
1059	harvest35_tx_e20	HO19E19w	DN188929 688	1e-143	1101	1059
1062	harvest35_tx_e20	HO06D08w	CK567263 781	1e-180	1369	1062
1064	harvest35_tx_e20	HA11L06u	BU977594 658	1e-143	1031	1064
1065	harvest35_tx_e20	HF16H05r	BU988021 644	4e-97	768	1065
1066	harvest35_tx_e20	baal40a11	BJ472961 730	1e-160	1227	1066
1074	harvest35_tx_e20	HVSMEl0002A04r2	496	4e-98	777	1074
1075	harvest35_tx_e20	EBro08_SQ006_H22	BQ766687 686	1e-140	1076	1075
1076	harvest35_tx_e20	UCRHV18_01ae06_b1	CD662200 803	1e-163	1158	1076
1077	harvest35_tx_e20	rbags29m05	BJ467773 769	0.0	1321	1077
1078	harvest35_tx_e20	GAN002H21f	CX631486 694	4e-90	715	1078
1079	harvest35_tx_e20	S0000800115A03F1	AJ472358 733	1e-160	1224	1079
1080	harvest35_tx_e20	rbags9m20	AV920219 682	1e-140	1040
1082	harvest35_tx_e20	baali22	AV933977 610	9e-93	734	1082
1083	harvest35_tx_e20	HF22F23r	BU989667 712	3e-21	139	1083
1084	harvest35_tx_e20	HA09C01u	BQ657239 492	1e-78	631	1084
1088	harvest35_tx_e20	HX13H06r	CA032558 658	1e-142	923
1089	harvest35_tx_e20	rbags38c05	BJ468306 725	1e-170	1298	1089
1090	harvest35_tx_e20	rbaal13c12	BJ474317 764	1e-161	1235	1090
1091	harvest35_tx_e20	S0000700068E04F1	AJ465838 557	1e-118	923	1091
1093	harvest35_tx_e20	GCN001G13u	DN157730 785	6e-25	247	1093
1097	harvest35_tx_e20	HA06p01r	BQ460200 690	1e-160	1228	1097
1099	harvest35_tx_e20	HX06D22w	CB874761 675	1e-151	1160	1099
1101	harvest35_tx_e20	HH04H01y	CB863632 719	1e-161	1233	1101
1103	harvest35_tx_e20	EBro08_SQ002_G14	BM369942 683	1e-130	594	1103
1104	harvest35_tx_e20	HB23G10r	BU972991 647	1e-129	1001	1104
1109	harvest35_tx_e20	HB25C12r	BU973501 387	1e-76	616
1111	harvest35_tx_e20	bags9n06	AV834292 702	1e-161	1231	1111
1113	harvest35_tx_e20	rbah41l14	BJ482840 620	1e-133	1029	1113
1117	harvest35_tx_e20	HA11I09r	BU977492 642	1e-143	1106	1117
1120	harvest35_tx_e20	bags19e10	AV916682 696	1e-157	1208	1120
1121	harvest35_tx_e20	HO06I02w	CK567361 796	1e-165	1252	1121
1123	harvest35_tx_e20	rbags33h12	BJ466684 722	1e-157	1203	1123
1124	harvest35_tx_e20	HD08A14w	CB864980 718	1e-163	1244	1124
1126	harvest35_tx_e20	X91659	X91659 1175	7e-59	253	1126
1127	harvest35_tx_e20	rbags13f08	AV834306 661	1e-134	1042	1127
1130	harvest35_tx_e20	HO03P14w	CK566570 745	1e-161	997	1130
1131	harvest35_tx_e20	HB08C24r	BU968655 753	1e-140	526	1131
1132	harvest35_tx_e20	HC06K10w	CB866602 737	1e-165	978
1133	harvest35_tx_e20	HI12M02w	CB860128 613	1e-117	916	1133
1135	harvest35_tx_e20	HC12C06y	CB873441 686	1e-147	1033	1135
1136	harvest35_tx_e20	rbaak1e17	AV911757 723	1e-145	1120	1136
1137	harvest35_tx_e20	HD06M12w	CB864642 725	1e-163	1248
1139	harvest35_tx_e20	rbags7e08	AV919711 769	1e-169	779	1139
1141	harvest35_tx_e20	HB105B11_SK	BM816850 730	1e-151	1161	1141
1142	harvest35_tx_e20	rbah55n09	BJ485422 591	1e-129	920	1142
1144	harvest35_tx_e20	bags18k09	AV917371 615	1e-112	877	1144
1148	harvest35_tx_e20	EBem05_SQ002_G08	BM376496 465	1e-103	810	1148
1150	harvest35_tx_e20	bah15j09	AV938005 681	1e-134	1035	1150
1151	harvest35_tx_e20	HV09L05u	CA016232 574	1e-109	852	1151
1152	harvest35_tx_e20	HC06O23w	CB866511 739	1e-171	1304	1152
1155	harvest35_tx_e20	EBed02_SQ003_E11	BQ754947 401	1e-87	698
1156	harvest35_tx_e20	HU09A05r	CA007787 696	1e-160	1228	1156
1157	harvest35_tx_e20	HH02B04w	CB861132 721	1e-164	1254	1157
1158	harvest35_tx_e20	HD07A18w	CB864726 733	1e-144	1057	1158
1159	harvest35_tx_e20	EBem06_SQ003_E16	BM375419 672	1e-161	1234	1159
1160	harvest35_tx_e20	HB17F05r	BU971337 689	1e-153	819
1162	harvest35_tx_e20	S0001100054D05F1	AJ483679 382	1e-81	654	1162
1163	harvest35_tx_e20	rbaal11d24	AV936419 733	1e-163	1251	1163
1164	harvest35_tx_e20	UCRHV18_03be06_b1	CD662856 799	1e-163	1248	1164
1174	harvest35_tx_e20	baak43m17	BJ453607 749	1e-172	1309	1174
1176	harvest35_tx_e20	rbah11p03	AV942427 721	1e-161	1234	1176
1177	harvest35_tx_e20	baal32e19	BJ472113 734	1e-159	1145	1177
1179	harvest35_tx_e20	HO03B20w	CK566294 766	1e-169	960	1179
1180	harvest35_tx_e20	rbah27j05	AV945664 746	1e-155	994	1180
1182	harvest35_tx_e20	EBma01_SQ005_L23	BM100617 662	5e-95	425	1182
1185	harvest35_tx_e20	HF16O21r	BU988194 742	1e-171	1308	1185
1188	harvest35_tx_e20	HC02A12y	CB871037 701	1e-157	1206	1188
1190	harvest35_tx_e20	rbaal6n22	AV935887 694	1e-168	1287	1190
1191	harvest35_tx_e20	HD08E03r	BU991897 650	1e-126	981	1191
1194	harvest35_tx_e20	HO15I05w	CK570121 825	1e-158	1209	1194
1199	harvest35_tx_e20	HV_CEa0008E02r2	681	2.33e-156	793	1199
1201	harvest35_tx_e20	bags8c22	AV834248 668	2e-86	662	1201
1203	harvest35_tx_e20	HA09C15u	BQ657233 502	1e-110	863	1203
1204	harvest35_tx_e20	HU04A18u	BQ663783 628	1e-137	744	1204
1210	harvest35_tx_e20	EBro01_SQ004_L11	BI779662 405	7e-21	170	1210
1212	harvest35_tx_e20	HA10D05r	BU976727 667	1e-124	966	1212
1213	harvest35_tx_e20	rbah11l10	AV942371 753	1e-171	1187	1213
1216	harvest35_tx_e20	HZ49M04r	CA024596 723	1e-158	1211	1216
1217	harvest35_tx_e20	EBma04_SQ003_D04	BM373124 572	1e-130	1009	1217
1219	harvest35_tx_e20	HO33I15w	DN185198 693	1e-153	1180	1219
1221	harvest35_tx_e20	HH07K11y	CB863995 666	2e-93	501	1221
1225	harvest35_tx_e20	HX05I14w	CB874526 687	1e-133	696	1225
1226	harvest35_tx_e20	X93170	X93170 1136	0.0	1074	1226
1228	harvest35_tx_e20	basd23m18	AV926794 741	1e-168	1289	1228
1230	harvest35_tx_e20	HV_CEb0017C17r2	644	1e-138	1068	1230
1232	harvest35_tx_e20	GNW002H20r	CX631027 252	3e-44	383	1232
1235	harvest35_tx_e20	S0000800194E03F1	AJ472384 748	1e-151	933	1235
1236	harvest35_tx_e20	rbasdh23	AV836862 691	1e-140	1077	1236
1237	harvest35_tx_e20	bags29m17	BJ462674 740	1e-166	1272	1237
1243	harvest35_tx_e20	HO22K21w	DN188430 783	1e-177	1124	1243
1247	harvest35_tx_e20	HX05E14w	CB874443 556	1e-119	930	1247
1249	harvest35_tx_e20	HX09O20r	CA031430 645	4e-93	442	1249
1250	harvest35_tx_e20	HH04F16w	CB863315 776	1e-176	1238	1250
1251	harvest35_tx_e20	rbags37m06	BJ468233 727	1e-142	742	1251
1252	harvest35_tx_e20	bags26c17	BJ463185 736	1e-106	708	1252
1254	harvest35_tx_e20	HO07O04w	CK567783 776	1e-171	1307
1259	harvest35_tx_e20	HO10P22w	CK568733 807	0.0	1412	1259
1262	harvest35_tx_e20	HA16C22r	379	7e-76	613	1262
1265	harvest35_tx_e20	baak22h11	BJ449105 805	1e-164	876	1265
1267	harvest35_tx_e20	rbags34j11	BJ466862 712	1e-154	1186	1267
1273	harvest35_tx_e20	rbags20d14	AV918203 757	1e-164	1239	1273
1277	harvest35_tx_e20	HO10B18w	CK568460 809	1e-170	1298
1279	harvest35_tx_e20	HO15B10w	CK569992 788	1e-153	496	1279
1280	harvest35_tx_e20	HF22E04r	BU989626 699	1e-158	798	1280
1281	harvest35_tx_e20	S0000800250B11F1	AJ472614 398	4e-85	683
1284	harvest35_tx_e20	HO25E20w	DN187671 825	1e-180	1371	1284
1285	harvest35_tx_e20	HF03N16r	BU984411 649	1e-137	942	1285
1286	harvest35_tx_e20	HK04I08r	AL500019 556	1e-120	935	1286
1287	harvest35_tx_e20	rbaak43n16	BJ461163 715	1e-150	1027	1287
1293	harvest35_tx_e20	rbags22l20	AV918929 688	1e-124	948	1293
1294	harvest35_tx_e20	S0000800204E05F1	AJ473891 518	1e-110	865	1294
1295	harvest35_tx_e20	HO03D11w	CK566325 769	1e-172	1154	1295
1296	harvest35_tx_e20	HO06M13w	CK567451 840	0.0	1068	1296
1299	harvest35_tx_e20	rbasd14i18	AV929523 651	1e-128	848	1299
1300	harvest35_tx_e20	HF18I11r	BU988730 691	1e-157	1208	1300
1302	harvest35_tx_e20	HP06K13T	CB877917 594	1e-125	602	1302
1304	harvest35_tx_e20	HS03L12u	BQ662711 669	1e-144	1111	1304
1305	harvest35_tx_e20	rbah56f06	BJ484830 714	1e-120	621	1305
1306	harvest35_tx_e20	rbags30g20	BJ467943 733	1e-169	1295	1306
1309	harvest35_tx_e20	HZ51P14r	CA025369 658	5e-35	318	1309
1310	harvest35_tx_e20	rbast40d06	BY872115 511	1e-105	819	1310
1312	harvest35_tx_e20	HU03P13u	BQ663765 654	1e-150	1154	1312
1315	harvest35_tx_e20	basd12p06	AV836319 763	0.0	1177	1315
1316	harvest35_tx_e20	S0000800048B09F1	AJ472364 733	1e-153	655	1316
1317	harvest35_tx_e20	HD11E04w	CB865947 746	1e-175	1332	1317
1319	harvest35_tx_e20	HC113H10_SK	BM816881 664	1e-135	484	1319
1320	harvest35_tx_e20	AF411228	AF411228 1130	1e-155	764	1320
1322	harvest35_tx_e20	HM08I01w	CB881008 751	1e-149	1146	1322
1323	harvest35_tx_e20	HA12P06r	BU978332 705	1e-127	981	1323
1326	harvest35_tx_e20	rbaal27m20	BJ475037 730	2.33e-156	866	1326
1332	harvest35_tx_e20	rbags23l12	AV921521 712	1e-160	1227	1332
1333	harvest35_tx_e20	bah51e06	BJ479529 726	1e-159	1218	1333
1335	harvest35_tx_e20	HA30C24r	BU983573 628	1e-133	1027	1335
1337	harvest35_tx_e20	baak15d10	BJ446883 687	1e-148	1136	1337
1341	harvest35_tx_e20	HVSMEk0001C04r2	552	7e-95	541
1342	harvest35_tx_e20	HV_CEb0022G04r2	675	1e-145	1114	1342
1343	harvest35_tx_e20	HO10N11w	CK568686 767	1e-169	1291	1343
1344	harvest35_tx_e20	UCRHV18_01cf09_b1	CD662478 791	1e-169	1293	1344
1345	harvest35_tx_e20	HF09P02r	BU986189 530	5e-99	535	1345
1346	harvest35_tx_e20	S0000800041G09F1	AJ473492 495	1e-108	847	1346
1347	harvest35_tx_e20	S0001100134G11F1	AJ432756 651	1e-117	570
1349	harvest35_tx_e20	HB32F17r	BU975804 514	1e-114	892	1349
1350	harvest35_tx_e20	bags21n22	AV834044 649	6e-96	746	1350
1351	harvest35_tx_e20	HF24M05r	BU990346 668	1e-149	1152	1351
1353	harvest35_tx_e20	HC07B17w	CB866459 686	1e-162	1239	1353
1355	harvest35_tx_e20	GCW001E24r	CX629139 512	1e-103	811	1355
1357	harvest35_tx_e20	GBN009N03u	CX628986 802	5e-72	488	1357
1359	harvest35_tx_e20	bah51k24	BJ550847 733	1e-162	1241	1359
1360	harvest35_tx_e20	rbags29m06	BJ467774 675	1e-137	1017	1360
1363	harvest35_tx_e20	rbags23c10	AV834457 692	1e-142	1047	1363
1366	harvest35_tx_e20	HO10G17w	CK568556 763	1e-162	1209	1366
1368	harvest35_tx_e20	AF064560	AF064560 2544	0.0	3178	1368
1369	harvest35_tx_e20	S0000800162C09F1	AJ472209 723	1e-159	1182	1369
1371	harvest35_tx_e20	HS05O04r	CA001886 652	1e-147	1133	1371
1372	harvest35_tx_e20	rbasda03	AV928328 705	1e-159	1222	1372
1377	harvest35_tx_e20	HM09D09r	BU995100 658	1e-130	1007	1377
1380	harvest35_tx_e20	HH06G08y	CB861996 473	1e-103	811	1380
1383	harvest35_tx_e20	bags36e10	BJ464842 741	1e-166	1269	1383
1384	harvest35_tx_e20	HB23E21r	BU972961 613	1e-139	1076
1386	harvest35_tx_e20	rbasd18m06	AV931155 724	1e-156	1194	1386
1387	harvest35_tx_e20	HO32M17w	DN185412 597	1e-135	1044	1387
1389	harvest35_tx_e20	HO02H22w	CK566109 786	1e-171	1197	1389
1391	harvest35_tx_e20	HVSMEk0002M14r2	465	1e-87	698	1391
1392	harvest35_tx_e20	HU05I07r	CA006719 649	1e-138	922	1392
1395	harvest35_tx_e20	EBca01_SQ005_C05	BQ764827 686	1e-135	1041	1395
1396	harvest35_tx_e20	HF25L18r	BU990673 721	1e-153	1180	1396
1397	harvest35_tx_e20	HVSMEl0020I15f2	643	1e-46	401
1398	harvest35_tx_e20	rbah56d17	BJ484812 748	1e-175	1332	1398
1399	harvest35_tx_e20	HA24J21r	BU981778 628	1e-114	379	1399
1400	harvest35_tx_e20	S0001100110A05F1	AJ483070 629	1e-126	974	1400
1402	harvest35_tx_e20	rbart35c12	BY867925 540	1e-119	925
1403	harvest35_tx_e20	HX06K04w	CB874893 712	1e-162	1243	1403
1404	harvest35_tx_e20	baal32f03	BJ472119 722	1e-175	1333	1404
1406	harvest35_tx_e20	S0000800191A08F1	AJ470766 675	2e-69	569	1406
1408	harvest35_tx_e20	S0000800190A12F1	AJ471862 705	1e-137	845	1408
1411	harvest35_tx_e20	HF12I21r	BU986662 687	1e-147	1128	1411
1412	harvest35_tx_e20	S0001100075C02F1	AJ482289 699	1e-134	592	1412
1414	harvest35_tx_e20	HF07B16r	BU985407 527	7e-35	316
1417	harvest35_tx_e20	S0000800052C07F1	AJ469522 658	1e-149	1145	1417
1419	harvest35_tx_e20	HC113F07_SK	BM816438 696	1e-154	1183	1419
1422	harvest35_tx_e20	HD09O21w	CB865545 717	1e-154	1180	1422
1423	harvest35_tx_e20	rbaal31n23	BJ476086 381	4e-82	659	1423
1425	harvest35_tx_e20	rbaal9e01	AV833018 678	2.33e-156	1110	1425
1429	harvest35_tx_e20	rbah47f10	BJ483791 668	1e-149	1148	1429
1435	harvest35_tx_e20	HX09J24w	CB875876 731	1e-143	724	1435
1436	harvest35_tx_e20	HM06I07w	CB880430 687	1e-99	637	1436
1438	harvest35_tx_e20	bags18f12	AV917299 730	1e-169	1290	1438
1440	harvest35_tx_e20	rbags35o22	BJ467084 738	1e-167	1279	1440
1441	harvest35_tx_e20	rbags4k04	AV919126 739	1e-166	1271	1441
1442	harvest35_tx_e20	HX05P23w	CB874678 774	1e-176	1344	1442
1444	harvest35_tx_e20	EBed02_SQ003_H07	BQ755007 388	3e-77	625
1446	harvest35_tx_e20	HA02I23u	BQ656677 642	1e-132	1019	1446
1447	harvest35_tx_e20	rbags6n08	AV919609 710	1e-168	1288	1447
1449	harvest35_tx_e20	HVSMEl0006B22r2	663	1e-152	1171	1449
1450	harvest35_tx_e20	HM03I06r	BQ469136 646	2.33e-156	1128
1454	harvest35_tx_e20	rbags16l16	AV921055 711	1e-139	787	1454
1456	harvest35_tx_e20	bags21f13	AV913229 748	1e-162	1238	1456
1457	harvest35_tx_e20	HI07O18w	CB858678 657	1e-144	1112	1457
1459	harvest35_tx_e20	HC13M09w	CB870243 620	1e-143	1107	1459
1465	harvest35_tx_e20	S0001000057N19F1	AJ477869 336	4e-69	565	1465
1467	harvest35_tx_e20	HM07J18w	CB880724 598	1e-118	528	1467
1469	harvest35_tx_e20	HA04C01u	BQ656537 730	1e-168	1285	1469
1470	harvest35_tx_e20	bags13k04	AV915267 780	1e-173	1323	1470
1472	harvest35_tx_e20	HT12C08r	CA014714 644	1e-147	1136	1472
1476	harvest35_tx_e20	HT06O12r	CA012937 775	0.0	1398	1476
1477	harvest35_tx_e20	HA07n16r	BQ459872 688	1e-148	1138	1477
1479	harvest35_tx_e20	HC12F07y	CB873482 728	1e-164	1255	1479
1481	harvest35_tx_e20	rbaak34o06	BJ459145 667	1e-156	755	1481
1485	harvest35_tx_e20	HB27N19r	BU974415 456	2e-87	697	1485
1487	harvest35_tx_e20	baak15j24	BJ446988 628	1e-142	1093
1488	harvest35_tx_e20	HV11A10r	CA019164 687	2e-37	311	1488
1489	harvest35_tx_e20	rbags7f24	AV919738 713	1e-137	1058	1489
1490	harvest35_tx_e20	S0000800089H11F1	649	1e-155	1189
1491	harvest35_tx_e20	HX05P17w	CB874672 736	1e-157	819	1491
1492	harvest35_tx_e20	rbags3o23	AV834600 685	1e-133	832	1492
1494	harvest35_tx_e20	HZ42E12r	CA022140 651	1e-138	607	1494
1496	harvest35_tx_e20	HA04L08u	BQ656372 565	3e-92	587	1496
1499	harvest35_tx_e20	bags27c14	BJ463356 661	2.33e-156	1029
1500	harvest35_tx_e20	HO18J10w	DN189272 764	1e-155	1192
1507	harvest35_tx_e20	rbaak13b18	AV911410 705	1e-141	815	1507
1508	harvest35_tx_e20	GCW004P05f	DN158620 525	8e-88	394	1508
1509	harvest35_tx_e20	HV08A04r	CA018226 693	1e-160	1225
1512	harvest35_tx_e20	HB17O10r	BU971528 372	2e-64	512	1512
1515	harvest35_tx_e20	rbags22i23	AV834079 685	1e-141	1047
1517	harvest35_tx_e20	bags19o14	AV916867 752	1e-164	1255	1517
1518	harvest35_tx_e20	rbags19a23	AV921908 585	1e-107	844	1518
1519	harvest35_tx_e20	bags11b16	AV912945 669	1e-155	1191	1519
1520	harvest35_tx_e20	X78876	X78876 1250	0.0	1683	1520
1521	harvest35_tx_e20	HX14N08r	CA033003 652	1e-71	584	1521
1522	harvest35_tx_e20	HF06I16r	BU985236 693	1e-114	585	1522
1524	harvest35_tx_e20	HI06E24w	CB858247 654	1e-144	740	1524
1525	harvest35_tx_e20	HH01F14u	CB863084 430	8e-81	649	1525
1526	harvest35_tx_e20	HH04J12w	CB863396 717	1e-168	1287	1526
1528	harvest35_tx_e20	rbags22o04	AV918975 685	1e-149	1147	1528
1529	harvest35_tx_e20	bags36o16	BJ465000 702	1e-156	1199	1529
1531	harvest35_tx_e20	HP10I20T	CB878994 545	1e-118	910	1531
1532	harvest35_tx_e20	S0000800102D03F1	AJ471929 707	1e-159	701	1532
1533	harvest35_tx_e20	HO37O16S	DN177491 744	1e-153	740	1533
1534	harvest35_tx_e20	HO05F06w	CK566991 742	1e-160	1230	1534
1541	harvest35_tx_e20	HO34G09w	DN185017 672	1e-131	991	1541
1542	harvest35_tx_e20	rbags20f03	AV918229 741	1e-176	1343
1543	harvest35_tx_e20	rbah53m10	BJ485085 608	1e-101	793	1543
1545	harvest35_tx_e20	HM13N23r	BU996520 635	1e-114	891	1545
1547	harvest35_tx_e20	rbags39m05	BJ468667 737	1e-152	1166	1547
1548	harvest35_tx_e20	rbags15m21	AV920843 690	1e-157	786	1548
1551	harvest35_tx_e20	HA02D04u	BQ656779 661	1e-135	1040	1551
1552	harvest35_tx_e20	HB10O02r	BU969211 648	1e-133	1025	1552
1553	harvest35_tx_e20	HZ61I12r	CA028283 718	1e-173	1322	1553
1554	harvest35_tx_e20	HM08A22w	CB880864 651	1e-144	1110	1554
1555	harvest35_tx_e20	HH07D20y	CB863857 702	1e-151	1159	1555
1556	harvest35_tx_e20	baal19k05	BJ547441 712	1e-150	772	1556
1559	harvest35_tx_e20	HX10B02w	CB876027 791	1e-152	819	1559
1560	harvest35_tx_e20	S0000800087H12F1	AJ468006 620	1e-136	1057	1560
1562	harvest35_tx_e20	EBed07_SQ003_C09	BQ755670 652	1e-149	1148	1562
1563	harvest35_tx_e20	HF19K06r	BU989057 755	1e-168	1289	1563
1565	harvest35_tx_e20	HU10I05r	CA008296 740	1e-169	1293	1565
1569	harvest35_tx_e20	HH06N15w	CB860385 705	1e-148	927	1569
1572	harvest35_tx_e20	S0000800210D09F1	AJ468336 625	1e-139	1071
1573	harvest35_tx_e20	HO06I13w	CK567372 815	1e-180	1375	1573
1575	harvest35_tx_e20	EBro02_SQ008_I11	BQ763436 597	6e-99	779	1575
1576	harvest35_tx_e20	HF17M03r	BU988476 688	1e-143	913	1576
1578	harvest35_tx_e20	HH03A05w	CB861682 746	1e-171	1305	1578
1579	harvest35_tx_e20	HS01O21T	BQ466897 695	1e-114	442	1579
1584	harvest35_tx_e20	EBma04_SQ002_G23	BM372930 368	4e-57	383
1587	harvest35_tx_e20	HY07H20u	AL511258 575	1e-127	986	1587
1588	harvest35_tx_e20	HU03L15u	BQ663720 571	1e-126	981	1588
1589	harvest35_tx_e20	rbags23o10	AV921576 726	2.33e-156	1055	1589
1590	harvest35_tx_e20	rbags32m16	BJ466567 687	1e-159	1218	1590
1591	harvest35_tx_e20	bags32o16	BJ463650 692	1e-158	1212	1591
1592	harvest35_tx_e20	HD01A10w	BQ659347 740	1e-163	1247	1592
1593	harvest35_tx_e20	HS01P14w	BQ662351 648	7e-99	662	1593
1594	harvest35_tx_e20	HF12E16r	BU986578 701	1e-107	843	1594
1595	harvest35_tx_e20	bags1n23	AV834448 727	1e-153	932	1595
1596	harvest35_tx_e20	HA10E19r	BU976778 652	1e-144	1113	1596
1597	harvest35_tx_e20	HF06A12r	BU985064 667	1e-150	764	1597
1598	harvest35_tx_e20	HO12A10w	CK569047 794	1e-173	1318	1598
1603	harvest35_tx_e20	EBma01_SQ005_N02	BM100644 441	9e-83	664	1603
1604	harvest35_tx_e20	HO02F09w	CK566058 780	1e-178	1359	1604
1605	harvest35_tx_e20	HB25O03r	BU973758 578	1e-134	1035	1605
1608	harvest35_tx_e20	bags23m08	AV833237 657	1e-138	1009	1608
1609	harvest35_tx_e20	rbags20g21	AV918255 719	1e-166	1271	1609
1610	harvest35_tx_e20	HVSMEl0006E02r2	661	1e-130	955	1610
1611	harvest35_tx_e20	HB01N20r	BQ472644 263	7e-42	367	1611
1615	harvest35_tx_e20	HA01L03u	BQ656869 617	1e-127	968	1615
1616	harvest35_tx_e20	Z34917	Z34917 860	1e-167	801
1619	harvest35_tx_e20	rbah57a11	BJ485470 683	1e-143	934
1622	harvest35_tx_e20	HU09C09r	CA007837 608	1e-142	1097	1622
1623	harvest35_tx_e20	HT01E23w	BQ663021 685	1e-142	702	1623
1625	harvest35_tx_e20	EBro02_SQ004_E07	BQ762561 669	1e-149	1149	1625
1627	harvest35_tx_e20	HA26C03r	BU982308 506	1e-111	871	1627
1628	harvest35_tx_e20	rbags13a09	AV920266 727	1e-159	1120	1628
1632	harvest35_tx_e20	X69931	X69931 2708	0.0	1575	1632
1633	harvest35_tx_e20	AJ133278	AJ133278 987	0.0	1629
1635	harvest35_tx_e20	rbags15k06	AV920804 679	1e-102	704	1635
1636	harvest35_tx_e20	S0000800060E06F1	AJ470929 679	1e-141	1089	1636
1638	harvest35_tx_e20	bags21a09	AV913137 725	1e-171	1309	1638
1639	harvest35_tx_e20	HF24A10r	BU990082 734	1e-171	1308	1639
1640	harvest35_tx_e20	HY07D05u	AL511162 538	1e-94	466	1640
1641	harvest35_tx_e20	HVSMEl0012C15f	BI949046 695	1e-142	979	1641
1643	harvest35_tx_e20	S0000800167F03F1	AJ470828 677	1e-154	653	1643
1646	harvest35_tx_e20	AF023472	AF023472 2260	1e-105	272	1646
1648	harvest35_tx_e20	HO26C24S	DN180709 770	1e-178	1355	1648
1649	harvest35_tx_e20	rbasd2o06	AV927624 545	1e-109	698
1651	harvest35_tx_e20	HX05D07w	CB874415 712	1e-160	1231	1651
1652	harvest35_tx_e20	HM01E23w	BQ660968 695	1e-147	669	1652
1653	harvest35_tx_e20	GCN002N23u	DN157208 811	4e-87	667	1653
1656	harvest35_tx_e20	S0000200057E02F1	AJ462863 544	5e-22	221	1656
1657	harvest35_tx_e20	HI08N11w	CB858956 683	1e-117	898	1657
1658	harvest35_tx_e20	bah62c14	BJ481845 563	1e-115	903	1658
1660	harvest35_tx_e20	HA03P23u	BU976618 594	2e-36	328	1660
1661	harvest35_tx_e20	HD09O22w	CB865546 776	1e-154	1058	1661
1662	harvest35_tx_e20	HI08D10w	CB858751 735	1e-126	979	1662
1663	harvest35_tx_e20	bags18j16	AV917361 696	1e-151	1162	1663
1664	harvest35_tx_e20	HF03D10r	BU984176 712	1e-159	1220	1664
1667	harvest35_tx_e20	HM12D22r	BU996047 626	1e-130	1005
1668	harvest35_tx_e20	HM10E22r	BU995454 636	1e-104	818	1668
1669	harvest35_tx_e20	rbags7j24	AV919791 648	2.33e-156	1125	1669
1671	harvest35_tx_e20	rbags17a21	AV917913 677	1e-147	591	1671
1672	harvest35_tx_e20	EBpi05_SQ004_F11	BQ759759 425	8e-83	662
1676	harvest35_tx_e20	HA06G24u	BQ657922 653	1e-119	927	1676
1677	harvest35_tx_e20	HH06B18w	CB860628 752	1e-169	1290	1677
1678	harvest35_tx_e20	AB055519	AB055519 2108	0.0	1995
1679	harvest35_tx_e20	HF16D04r	BU987937 565	1e-126	975	1679
1680	harvest35_tx_e20	HO36D05S	DN177830 627	1e-135	1047	1680
1681	harvest35_tx_e20	HO10A10w	CK568436 806	1e-162	1244	1681
1684	harvest35_tx_e20	S0000800167G01F1	AJ466986 620	1e-149	1146	1684
1685	harvest35_tx_e20	bags11b16	AV912945 669	1e-119	787	1685
1686	harvest35_tx_e20	HO02O09w	CK566232 764	1e-166	1270	1686
1687	harvest35_tx_e20	HC13D01w	CB870044 713	1e-81	654	1687
1688	harvest35_tx_e20	AJ000991	AJ000991 1318	1e-172	699	1688
1689	harvest35_tx_e20	S0001100027G04F1	AJ483828 405	4e-87	693	1689
1692	harvest35_tx_e20	EBpi05_SQ004_N21	BQ759945 680	1e-138	1066	1692
1693	harvest35_tx_e20	rbasd25l05	AV930897 612	1e-131	866	1693
1694	harvest35_tx_e20	HF25G17r	BU990561 648	1e-145	1120	1694
1695	harvest35_tx_e20	S0000200030D05F1	AJ460451 641	1e-129	1001	1695
1697	harvest35_tx_e20	baak24j11	BJ454475 742	1e-157	909	1697
1702	harvest35_tx_e20	HP10H04T	CB878961 413	7e-95	750	1702
1703	harvest35_tx_e20	HI07F03w	CB858512 624	1e-131	1018	1703
1704	harvest35_tx_e20	EBro03_SQ006_F01	BQ764021 644	1e-140	775	1704
1706	harvest35_tx_e20	EBro03_SQ008_M09	BQ765877 628	1e-107	843	1706
1708	harvest35_tx_e20	HVSMEn0023H12f	BI960157 491	2e-36	322	1708
1712	harvest35_tx_e20	HZ50A09r	CA024689 587	1e-117	600	1712
1714	harvest35_tx_e20	HC12H01w	CB869782 617	4e-98	700	1714
1715	harvest35_tx_e20	HV04P09r	BQ472288 615	1e-130	975	1715
1719	harvest35_tx_e20	rbags38l18	BJ550172 764	1e-154	1157	1719
1723	harvest35_tx_e20	S0001100069E05F1	AJ485355 553	1e-116	909	1723
1725	harvest35_tx_e20	HF01K24T	BQ464224 674	1e-155	1191	1725
1726	harvest35_tx_e20	HH03M06w	CB860980 739	1e-172	1318	1726
1728	harvest35_tx_e20	rbasd3g14	AV927730 736	1e-152	1162	1728
1729	harvest35_tx_e20	HX03L23r	BQ470695 684	1e-169	1293	1729
1730	harvest35_tx_e20	HH03F17w	CB861105 651	1e-135	1042	1730
1731	harvest35_tx_e20	HI06L14w	CB858360 705	1e-153	1175	1731
1734	harvest35_tx_e20	rbaal33h17	BJ548704 719	1e-168	1283	1734
1736	harvest35_tx_e20	rbaak43a17	BJ460976 779	1e-168	1115	1736
1738	harvest35_tx_e20	HU13J05r	CA009239 677	1e-169	1297	1738
1739	harvest35_tx_e20	bags10f01	AV912793 741	1e-135	464	1739
1740	harvest35_tx_e20	HF24M08r	BU990348 683	1e-147	1134
1744	harvest35_tx_e20	HB14I08r	BU970398 695	1e-169	1294	1744
1745	harvest35_tx_e20	rbah20h23	AV944184 695	1e-154	1183	1745
1748	harvest35_tx_e20	GW001C16r	CX630016 707	1e-158	1215	1748
1753	harvest35_tx_e20	HU08P06r	CA007765 672	1e-115	902
1755	harvest35_tx_e20	HD06M02w	CB864632 781	1e-165	1230	1755
1756	harvest35_tx_e20	rbags39j17	BJ468627 742	1e-167	1276	1756
1757	harvest35_tx_e20	HA06c14r	BQ460703 631	1e-139	1076	1757
1759	harvest35_tx_e20	bags23n19	AV913950 620	1e-117	801	1759
1760	harvest35_tx_e20	rbags1n04	AV834444 638	1e-140	626	1760
1761	harvest35_tx_e20	rbasd27m16	AV836849 772	1e-171	1309	1761
1762	harvest35_tx_e20	S0000800180C02F1	AJ472237 725	1e-151	1158	1762
1764	harvest35_tx_e20	rbags30l11	BJ468009 758	1e-170	1301	1764
1766	harvest35_tx_e20	bags7a23	AV914580 648	1e-149	1149	1766
1768	harvest35_tx_e20	rbaak12k14	AV911280 741	1e-163	909	1768
1769	harvest35_tx_e20	HT12G02r	CA014795 647	1e-116	666	1769
1772	harvest35_tx_e20	HH06K22w	CB860429 712	1e-157	915	1772
1774	harvest35_tx_e20	EBan01_SQ002_H04	BM442179 594	1e-136	1053
1775	harvest35_tx_e20	rbaal19a22	BJ474103 744	1e-142	1096	1775
1776	harvest35_tx_e20	EBes01_SQ004_I12	BM099874 524	9e-95	728	1776
1777	harvest35_tx_e20	rbags10i01	AV917570 719	1e-165	1265	1777
1778	harvest35_tx_e20	HA21B12r	BU980585 402	2e-82	660	1778
1779	harvest35_tx_e20	HX09H01w	CB875818 778	1e-168	1052	1779
1780	harvest35_tx_e20	HO06L10w	CK567425 828	1e-161	578	1780
1781	harvest35_tx_e20	HX11B06w	CB876371 683	2e-93	375	1781
1783	harvest35_tx_e20	HO34J03w	DN184874 646	1e-118	922	1783
1784	harvest35_tx_e20	HH05A11w	CB860893 738	1e-163	1180	1784
1786	harvest35_tx_e20	bags31e19	BJ463971 581	1e-125	969	1786
1791	harvest35_tx_e20	rbah12o12	AV942599 675	1e-143	890	1791
1793	harvest35_tx_e20	rbags9b11	AV920054 763	1e-171	1124
1795	harvest35_tx_e20	rbags15p08	AV920887 763	1e-169	1259	1795
1796	harvest35_tx_e20	HD01D03w	BQ659293 632	1e-136	1000	1796
1797	harvest35_tx_e20	HX09L02w	CB875898 745	1e-165	1264	1797
1799	harvest35_tx_e20	bags8p06	AV917216 692	1e-149	1145	1799
1801	harvest35_tx_e20	rbags27n09	BJ465908 509	1e-117	912	1801
1803	harvest35_tx_e20	HM05A21r	BU993943 548	1e-98	683
1806	harvest35_tx_e20	rbart40h02	BY868411 499	1e-113	883	1806
1808	harvest35_tx_e20	rbasd19n18	AV931453 742	1e-155	1188	1808
1810	harvest35_tx_e20	baal35m10	BJ472633 714	1e-170	1297	1810
1811	harvest35_tx_e20	rbaak41e20	BJ546438 724	1e-160	1202	1811
1812	harvest35_tx_e20	HO12A18w	CK569054 762	1e-169	1289	1812
1813	harvest35_tx_e20	HT05N23r	CA012593 579	1e-108	801	1813
1814	harvest35_tx_e20	bags29o16	BJ462694 719	1e-165	1264
1817	harvest35_tx_e20	HF13C07r	BU986867 655	1e-155	1188	1817
1818	harvest35_tx_e20	HH02B18w	CB861120 816	1e-178	1359
1822	harvest35_tx_e20	HZ65H19r	CA029531 546	1e-115	895	1822
1825	harvest35_tx_e20	rbags23a14	AV921317 731	1e-152	1171	1825
1826	harvest35_tx_e20	HA10N18u	BU977110 393	2e-81	653	1826
1827	harvest35_tx_e20	S0001100117G01F1	AJ485952 581	1e-136	1050
1830	harvest35_tx_e20	HH03C24w	CB861174 687	1e-159	1221	1830
1831	harvest35_tx_e20	HU10B11u	361	1e-67	555	1831
1834	harvest35_tx_e20	S0001000055K09F1	AJ476683 636	1e-118	923	1834
1835	harvest35_tx_e20	baak40i19	BJ452819 641	1e-122	601	1835
1837	harvest35_tx_e20	HH04H23w	CB863363 720	1e-114	591	1837
1838	harvest35_tx_e20	HC11L17y	CB873347 716	1e-150	616	1838
1839	harvest35_tx_e20	HO13H22S	CD056862 525	1e-104	816
1841	harvest35_tx_e20	rbasd2b21	AV927448 728	1e-165	1264
1842	harvest35_tx_e20	UCRHV18_06ca04_b1	CD663742 659	1e-148	1052	1842
1843	harvest35_tx_e20	HVSMEg0019H24f	BE456056 422	8e-95	751	1843
1844	harvest35_tx_e20	HA13F11r	BU978473 438	2e-90	717
1845	harvest35_tx_e20	rbags38i04	BJ468372 644	1e-135	621	1845
1846	harvest35_tx_e20	rbart23a12	BY866883 512	1e-107	844	1846
1848	harvest35_tx_e20	HVSMEg0010L19f2	627	2.33e-156	1125	1848
1851	harvest35_tx_e20	basd19k01	AV837078 706	1e-160	1174
1852	harvest35_tx_e20	bags21a20	AV913147 710	1e-152	756	1852
1855	harvest35_tx_e20	HP03C06w	CB879644 754	1e-88	605	1855
1856	harvest35_tx_e20	bags16b06	AV915804 747	1e-167	1278	1856
1858	harvest35_tx_e20	rbaak2h12	AV912024 670	1e-122	948	1858
1859	harvest35_tx_e20	HVSMEk0017H20f	BG417317 650	1e-149	1150	1859
1860	harvest35_tx_e20	HT10I05r	CA014145 650	3e-38	340	1860
1861	harvest35_tx_e20	HX06H20r	CA030240 621	1e-139	1077	1861
1862	harvest35_tx_e20	HH03N08u	CB862584 478	6e-86	371	1862
1863	harvest35_tx_e20	HV_CEb0022N12r2	583	2e-87	655	1863
1864	harvest35_tx_e20	HX08A08w	CB875345 627	1e-122	643	1864
1865	harvest35_tx_e20	HC06P12w	CB866497 728	1e-161	1232	1865
1866	harvest35_tx_e20	rbags25g08	BJ467470 635	1e-100	791	1866
1868	harvest35_tx_e20	bags24f14	BJ462781 681	1e-153	1176	1868
1870	harvest35_tx_e20	EBro05_SQ003_J07	BM097468 461	1e-112	876	1870
1871	harvest35_tx_e20	HA14M13r	BU978967 661	1e-151	1159	1871
1872	harvest35_tx_e20	HVSMEk0015E10r2	571	6e-99	780	1872
1873	harvest35_tx_e20	S0000800161G09F1	AJ476146 599	1e-124	811	1873
1874	harvest35_tx_e20	rbags26b11	BJ467205 653	1e-140	905	1874
1875	harvest35_tx_e20	rbart55c12	BY869392 534	2e-95	461	1875
1877	harvest35_tx_e20	HO38L05w	DN183962 520	3e-78	630	1877
1879	harvest35_tx_e20	HA25E09r	BU982011 543	8e-84	672	1879
1880	harvest35_tx_e20	HO31P06w	DN185680 813	1e-156	1157	1880
1881	harvest35_tx_e20	HI02P01r	BQ463068 695	1e-152	1170	1881
1884	harvest35_tx_e20	HB30M16r	BU975320 557	1e-125	972
1885	harvest35_tx_e20	HO29J22w	DN186383 714	1e-153	695	1885
1886	harvest35_tx_e20	rbags6n19	AV919616 745	1e-151	1096	1886
1888	harvest35_tx_e20	S0000200022D09F1	AJ461020 367	1e-77	625	1888
1889	harvest35_tx_e20	UCRHV18_01ae07_b1	CD662201 843	0.0	1478	1889
1893	harvest35_tx_e20	HV_CEb0022C03f	BF064956 532	1e-115	899	1893
1900	harvest35_tx_e20	EBro02_SQ007_I15	BQ763221 727	1e-158	1139	1900
1903	harvest35_tx_e20	HY06P12u	AL511090 529	4e-98	527	1903
1904	harvest35_tx_e20	S0000800207D06F1	AJ473967 523	1e-112	873	1904
1906	harvest35_tx_e20	HA04I17u	BQ656419 613	1e-109	716	1906
1907	harvest35_tx_e20	rbags3k11	AV922322 737	1e-131	873	1907
1909	harvest35_tx_e20	GAN002P16f	CX631734 553	1e-114	886	1909
1911	harvest35_tx_e20	HA12H24u	BU978058 618	1e-132	1023	1911
1912	harvest35_tx_e20	HM08E24w	CB880946 712	1e-150	1156	1912
1913	harvest35_tx_e20	HZ39M07r	CA021325 603	1e-108	832	1913
1914	harvest35_tx_e20	HVSMEb0001H24f	BF626846 688	1e-135	572	1914
1915	harvest35_tx_e20	HF18H08r	BU988706 630	1e-124	719	1915
1916	harvest35_tx_e20	UCRHV18_07ca06_b1	CD664032 833	1e-175	1332	1916
1918	harvest35_tx_e20	HC11D14y	CB873225 645	1e-114	611	1918
1919	harvest35_tx_e20	rbart08a01	BY865754 553	1e-123	957	1919
1920	harvest35_tx_e20	S0001400033C23F1	703	1e-141	865	1920
1922	harvest35_tx_e20	rbags1p15	AV834454 681	1e-155	1186	1922
1924	harvest35_tx_e20	rbah45k12	BJ483511 727	1e-158	1211	1924
1925	harvest35_tx_e20	HB19O06r	BU971861 744	1e-169	1117	1925
1927	harvest35_tx_e20	HI09A01w	CB859010 732	1e-145	522	1927
1929	harvest35_tx_e20	HA12B04r	BU977802 522	1e-110	866
1931	harvest35_tx_e20	HY02G01u	AL509620 553	1e-121	947	1931
1934	harvest35_tx_e20	HO07J06w	CK567692 854	0.0	1452	1934
1935	harvest35_tx_e20	rbags10e03	AV917521 719	1e-167	1278	1935
1938	harvest35_tx_e20	EBro02_SQ002_J14	BM443109 446	1e-101	799	1938
1939	harvest35_tx_e20	baak34p14	BJ451673 746	1e-167	1277	1939
1941	harvest35_tx_e20	HD12L15r	BU993149 654	1e-148	1140	1941
1942	harvest35_tx_e20	basd27m18	BJ468899 639	1e-130	1006	1942
1943	harvest35_tx_e20	HC14O22y	CB874109 703	1e-155	1188	1943
1944	harvest35_tx_e20	HF14B21r	BU987210 663	1e-150	1153	1944
1945	harvest35_tx_e20	HO22O15w	DN188274 731	1e-161	1236	1945
1946	harvest35_tx_e20	HO04M17w	CK566832 761	1e-151	725	1946
1947	harvest35_tx_e20	HU13K19r	CA009274 677	1e-153	1178	1947
1948	harvest35_tx_e20	HA22G12r	BU981021 757	1e-175	1336	1948
1951	harvest35_tx_e20	S0000800179C02F1	AJ470301 669	1e-144	913	1951
1952	harvest35_tx_e20	bags24i17	BJ462815 584	1e-126	976	1952
1953	harvest35_tx_e20	HO22D08w	DN188591 725	1e-158	1214	1953
1954	harvest35_tx_e20	HB08N07r	BU968868 477	1e-78	634	1954
1955	harvest35_tx_e20	baal41b22	BJ473215 785	1e-150	730	1955
1958	harvest35_tx_e20	X07774	X07774 1671	0.0	1035	1958
1959	harvest35_tx_e20	bags24a20	BJ462715 702	1e-157	1206	1959
1960	harvest35_tx_e20	rbast04a09	BY870133 455	2e-93	740	1960
1962	harvest35_tx_e20	HA10P06r	BU977162 690	1e-112	603	1962
1964	harvest35_tx_e20	HA02g10r	BQ459068 627	1e-126	977	1964
1965	harvest35_tx_e20	HA20B12r	BU980237 579	1e-117	911	1965
1966	harvest35_tx_e20	HF23K23r	BU990010 727	1e-158	1214	1966
1967	harvest35_tx_e20	HI07H10w	CB858548 638	1e-130	817
1968	harvest35_tx_e20	basd26e01	AV926965 702	1e-153	1109	1968
1969	harvest35_tx_e20	rbah17c15	AV943382 727	1e-158	1214	1969
1971	harvest35_tx_e20	rbaak36o04	BJ459399 728	1e-162	1243	1971
1973	harvest35_tx_e20	HVSMEl0010O20f	BI948820 364	3e-73	559	1973
1976	harvest35_tx_e20	HZ37N15r	CA020807 673	3e-95	753	1976
1977	harvest35_tx_e20	UCRHV18_06ca05_b1	CD663743 830	0.0	1393	1977
1978	harvest35_tx_e20	EBpi01_SQ002_L11	BM100948 590	1e-112	560	1978
1979	harvest35_tx_e20	baak39o03	BJ452658 706	1e-164	1254	1979
1981	harvest35_tx_e20	HO05M15w	CK567130 766	1e-173	1320	1981
1982	harvest35_tx_e20	HM07K13r	BU994622 626	1e-103	554	1982
1983	harvest35_tx_e20	rbaal20l02	BJ474683 684	1e-149	1018	1983
1984	harvest35_tx_e20	HZ45P19r	CA023359 516	1e-105	800
1986	harvest35_tx_e20	HI02P15r	BQ463080 556	2e-26	254
1987	harvest35_tx_e20	AF059600	AF059600 1626	0.0	1320	1987
1988	harvest35_tx_e20	rbah45n12	BJ483539 764	1e-162	1242	1988
1989	harvest35_tx_e20	HT05M03u	CA011427 561	1e-125	970
1990	harvest35_tx_e20	GPN004D09u	DN159612 533	3e-81	490	1990
1991	harvest35_tx_e20	rbags14i12	AV920549 750	1e-161	1233	1991
1992	harvest35_tx_e20	rbaak2i21	AV912049 726	1e-160	1227	1992
1993	harvest35_tx_e20	EBro08_SQ005_I07	BQ766213 717	1e-141	1071	1993
1994	harvest35_tx_e20	HF08B23r	BU985618 660	2e-92	668
1995	harvest35_tx_e20	EBem06_SQ004_N01	BM375928 591	1e-125	963	1995
1998	harvest35_tx_e20	HO05D20w	CK566961 762	1e-167	1277	1998
2000	harvest35_tx_e20	rbags39g08	BJ468574 665	2.33e-156	1124
2002	harvest35_tx_e20	rbaal4k05	AV935553 690	1e-156	1197	2002
2003	harvest35_tx_e20	HO28P16S	DN179869 726	1e-149	1143	2003
2004	harvest35_tx_e20	rbah48h04	BJ484010 697	1e-152	1076	2004
2005	harvest35_tx_e20	HF08E10r	BU985670 708	1e-143	1001
2006	harvest35_tx_e20	HD10H04w	CB865711 731	1e-143	626	2006
2007	harvest35_tx_e20	HO22P12w	DN188293 766	1e-174	1328	2007
2008	harvest35_tx_e20	HA06D12u	BQ657979 449	4e-90	701	2008
2009	harvest35_tx_e20	bags29p24	BJ465541 725	1e-170	1296	2009
2010	harvest35_tx_e20	HO06L20w	CK567435 723	1e-155	1190	2010
2011	harvest35_tx_e20	HB26K22r	BU974024 637	1e-156	1196	2011
2012	harvest35_tx_e20	HVSMEb0011M24r2	537	1e-109	758	2012
2013	harvest35_tx_e20	HVSMEg0007I20f	BG344067 597	1e-125	976	2013
2014	harvest35_tx_e20	HX05D10w	CB874418 630	1e-103	442	2014
2020	harvest35_tx_e20	GAN006G12u	CX625758 544	4e-99	780	2020
2021	harvest35_tx_e20	rbah47m10	BJ483883 702	1e-153	1178	2021
2022	harvest35_tx_e20	HO16J09w	DN189764 726	1e-163	1247	2022
2023	harvest35_tx_e20	HU14O03r	CA009703 695	3e-70	466
2024	harvest35_tx_e20	HF25I04r	BU990595 726	1e-130	957	2024
2025	harvest35_tx_e20	HX09N03w	CB875946 715	1e-161	1232	2025
2026	harvest35_tx_e20	HI11P13w	CB859905 614	1e-122	949	2026
2027	harvest35_tx_e20	HF13P03r	BU987151 671	2.33e-156	963	2027
2028	harvest35_tx_e20	rbah27g14	AV945627 609	1e-138	1064
2029	harvest35_tx_e20	rbasd18o02	AV931190 700	1e-162	1243	2029
2031	harvest35_tx_e20	bags25p11	BJ463141 700	1e-140	890
2032	harvest35_tx_e20	rbags22k06	AV918898 682	1e-150	1096	2032
2034	harvest35_tx_e20	HVSMEg0015D23f2	596	1e-141	1090	2034
2036	harvest35_tx_e20	HA04G12u	BQ656462 697	6e-84	670	2036
2038	harvest35_tx_e20	S0001100131F01F2	AJ483620 373	6e-23	153	2038
2040	harvest35_tx_e20	HO26N12S	DN180403 750	1e-154	1182	2040
2044	harvest35_tx_e20	HD08A09r	BU991814 644	1e-28	273	2044
2045	harvest35_tx_e20	HA07h01r	BQ460023 661	1e-150	1143	2045
2046	harvest35_tx_e20	HX11B23w	CB876384 693	1e-155	1186	2046
2047	harvest35_tx_e20	HM08I11w	CB881016 720	1e-160	1226	2047
2048	harvest35_tx_e20	GW002K10r	CX630448 658	2.33e-156	1123	2048
2049	harvest35_tx_e20	HP11C10T	CB879164 716	1e-154	1183	2049
2050	harvest35_tx_e20	rbah56k12	BJ484903 664	1e-151	1158	2050
2051	harvest35_tx_e20	rbags31f22	BJ466260 633	1e-123	959	2051
2052	harvest35_tx_e20	rbaak22k02	BJ456606 704	1e-149	983
2053	harvest35_tx_e20	HC05F20w	CB866999 686	1e-142	777	2053
2056	harvest35_tx_e20	HI10H17w	CB859447 697	1e-132	945	2056
2057	harvest35_tx_e20	HO07J15w	CK567698 812	1e-177	1154	2057
2060	harvest35_tx_e20	rbaal27j14	BJ475011 639	3e-30	283	2060
2062	harvest35_tx_e20	S0000700054B07F1	AJ464203 624	2e-81	653	2062
2063	harvest35_tx_e20	rbags7g03	AV919739 713	1e-158	946	2063
2065	harvest35_tx_e20	rbags39a01	BJ468477 641	1e-109	856	2065
2066	harvest35_tx_e20	bags28g06	BJ462458 688	1e-141	1094	2066
2067	harvest35_tx_e20	rbags37a12	BJ468084 674	1e-132	994	2067
2070	harvest35_tx_e20	EBes01_SQ004_K24	BM099931 544	1e-109	773
2071	harvest35_tx_e20	HV14O08u	CA017095 565	1e-117	917	2071
2072	harvest35_tx_e20	baak2i05	AV909936 703	1e-154	1156	2072
2074	harvest35_tx_e20	HF06E16r	BU985152 703	1e-145	847	2074
2075	harvest35_tx_e20	HF23I09r	BU989989 679	4e-95	557	2075
2076	harvest35_tx_e20	rbah28o03	AV945912 699	1e-151	997
2077	harvest35_tx_e20	rbags9b18	AV920057 665	1e-149	716	2077
2078	harvest35_tx_e20	rbags4k18	AV834126 666	1e-142	952	2078
2079	harvest35_tx_e20	HF16F14r	BU987988 680	1e-136	1054	2079
2080	harvest35_tx_e20	rbags1l04	AV921256 742	1e-142	1093	2080
2083	harvest35_tx_e20	rbah30b05	AV946115 662	1e-135	1041	2083
2084	harvest35_tx_e20	HO36K16S	DN177656 730	1e-147	1131	2084
2090	harvest35_tx_e20	HF17H13r	BU988380 632	1e-114	562	2090
2092	harvest35_tx_e20	HVSMEm0004P22f2	586	8e-55	374	2092
2093	harvest35_tx_e20	bah24f06	AV835093 689	1e-145	1120	2093
2095	harvest35_tx_e20	fbaet52e11	BY841075 387	2e-42	261	2095
2097	harvest35_tx_e20	rbags35k04	BJ467024 709	1e-160	1228	2097
2098	harvest35_tx_e20	HW01L21T	AL503347 587	1e-114	889	2098
2099	harvest35_tx_e20	HV05I10u	CA016909 534	1e-95	754	2099
2100	harvest35_tx_e20	baal41m23	BJ547924 752	1e-177	1321	2100
2101	harvest35_tx_e20	EBed02_SQ002_N01	BM441239 300	4e-61	507	2101
2106	harvest35_tx_e20	HC03B19w	CB868111 653	1e-133	839	2106
2107	harvest35_tx_e20	HW01K12T	AL503326 707	1e-162	1238	2107
2108	harvest35_tx_e20	rbasdc14	AV928369 735	1e-173	1325	2108
2109	harvest35_tx_e20	HA10P09u	BU977169 686	2e-72	585	2109
2110	harvest35_tx_e20	HI12M13w	CB860138 729	1e-160	1222	2110
2112	harvest35_tx_e20	HVSMEa0015D03f	BF625995 667	1e-104	820	2112
2114	harvest35_tx_e20	HVSMEk0023A10f	BG418539 650	1e-138	560	2114
2116	harvest35_tx_e20	HA12O06u	BU978294 699	1e-174	1328	2116
2117	harvest35_tx_e20	HX09P08w	CB875993 719	1e-153	1164	2117
2118	harvest35_tx_e20	HO06E24w	CK567300 823	0.0	1442	2118
2119	harvest35_tx_e20	HO01H11w	CK565778 763	1e-178	1354	2119
2121	harvest35_tx_e20	rbags39e05	BJ550194 726	1e-168	1282	2121
2122	harvest35_tx_e20	baak21g17	BJ544196 748	1e-158	1209	2122
2123	harvest35_tx_e20	HA03H23u	BU976309 580	1e-123	956	2123
2126	harvest35_tx_e20	HB02M06r	BU966920 594	1e-116	545	2126
2129	harvest35_tx_e20	HY01G03T	AL506003 799	1e-170	1298	2129
2130	harvest35_tx_e20	HO05N07w	CK567143 700	1e-153	1178
2131	harvest35_tx_e20	HX05L03w	CB874577 761	1e-161	1083	2131
2133	harvest35_tx_e20	HZ42L20r	CA022305 624	1e-140	1085	2133
2135	harvest35_tx_e20	HC09H14y	CB872798 615	1e-119	543	2135
2139	harvest35_tx_e20	HD08K19w	CB865172 627	1e-125	974	2139
2140	harvest35_tx_e20	HO38K16S	DN177062 748	1e-175	1338	2140
2145	harvest35_tx_e20	HA20A06r	BU980214 497	1e-103	813	2145
2146	harvest35_tx_e20	UCRHV18_03de12_b1	CD662986 860	0.0	1218	2146
2148	harvest35_tx_e20	HU02D06u	BQ663339 671	1e-149	1075	2148
2149	harvest35_tx_e20	HVSMEl0006N03r2	635	1e-142	1094
2150	harvest35_tx_e20	HF08N20r	BU985866 646	1e-135	1047
2151	harvest35_tx_e20	HM08E19w	CB880941 756	1e-162	1241	2151
2154	harvest35_tx_e20	rbags24b06	BJ465553 722	1e-142	1011	2154
2155	harvest35_tx_e20	HX05B09r	CA029739 626	1e-89	715	2155
2156	harvest35_tx_e20	AJ132400	AJ132400 1273	0.0	1228	2156
2157	harvest35_tx_e20	HA01B17r	BQ459437 462	2e-98	778	2157
2158	harvest35_tx_e20	HF09K04r	BU986094 730	1e-153	1136	2158
2160	harvest35_tx_e20	HO29O03w	DN186259 689	2e-74	600	2160
2161	harvest35_tx_e20	HO05K09w	CK567085 736	1e-39	303	2161
2162	harvest35_tx_e20	HVSMEk0002N04f	BG414541 598	1e-155	1190	2162
2163	harvest35_tx_e20	bags23i17	AV913857 701	1e-151	1160	2163
2166	harvest35_tx_e20	bah16h03	AV938162 703	1e-161	1234	2166
2167	harvest35_tx_e20	X91347	X91347 1783	0.0	2339	2167
2168	harvest35_tx_e20	rbaak42a17	BJ460743 748	1e-140	1084	2168
2169	harvest35_tx_e20	rbaak22e03	BJ456509 721	1e-113	484	2169
2170	harvest35_tx_e20	rbags22l23	AV834087 669	1e-145	1002	2170
2171	harvest35_tx_e20	rbasd13b10	AV927875 673	1e-128	978	2171
2172	harvest35_tx_e20	HF11G22r	BU986325 666	1e-135	1045	2172
2174	harvest35_tx_e20	S0000800224H09F1	AJ469532 659	1e-143	1105	2174
2175	harvest35_tx_e20	HO23P13S	DN181584 702	1e-147	1136	2175
2176	harvest35_tx_e20	HD11G21w	CB865996 719	1e-151	1089	2176
2180	harvest35_tx_e20	rbags1o09	AV921295 694	1e-149	1150	2180
2183	harvest35_tx_e20	HO30L23w	DN186041 618	1e-144	1112	2183
2184	harvest35_tx_e20	HM08P11w	CB881163 727	1e-161	776	2184
2185	harvest35_tx_e20	HS07B03u	CA000749 576	1e-111	870
2186	harvest35_tx_e20	HT01G10w	BQ663037 739	1e-135	636	2186
2187	harvest35_tx_e20	S0001100172B02F1	AJ480761 655	1e-151	1161	2187
2190	harvest35_tx_e20	HO27C13w	DN187077 542	1e-114	890
2191	harvest35_tx_e20	HO02H10w	CK566100 696	1e-153	1113
2192	harvest35_tx_e20	HO01O19w	CK565921 794	1e-170	1299	2192
2193	harvest35_tx_e20	HO06F12w	CK567311 827	1e-180	1371
2195	harvest35_tx_e20	bah24l24	AV939943 649	1e-151	1161	2195
2197	harvest35_tx_e20	HM11M24w	CB882082 739	1e-138	1060	2197
2199	harvest35_tx_e20	HVSMEm0021O07r2	643	1e-125	971
2200	harvest35_tx_e20	rbah26j24	AV945450 688	1e-158	1212	2200
2203	harvest35_tx_e20	UCRHV18_04cg03_b1	CD663192 876	0.0	1503
2204	harvest35_tx_e20	HU12K07r	CA008943 541	1e-108	845	2204
2205	harvest35_tx_e20	HO10K10w	CK568634 775	1e-131	1015	2205
2206	harvest35_tx_e20	S0001000009D02F1	AJ477033 383	2e-77	578	2206
2207	harvest35_tx_e20	HO06J22w	CK567400 825	0.0	1415	2207
2209	harvest35_tx_e20	HA27O17r	BU982893 574	2e-60	502	2209
2210	harvest35_tx_e20	rbags25p24	BJ467599 704	1e-157	1205	2210
2212	harvest35_tx_e20	HVSMEn0013B05r2	579	1e-124	966	2212
2213	harvest35_tx_e20	HM10J04w	CB881684 635	1e-122	632	2213
2217	harvest35_tx_e20	bags29g14	BJ462604 622	2e-83	481	2217
2221	harvest35_tx_e20	HM12L16r	BU996180 601	1e-129	812	2221
2222	harvest35_tx_e20	rbart37f05	BY868123 579	1e-127	989	2222
2223	harvest35_tx_e20	HM02I21r	BQ468851 405	5e-81	614	2223
2225	harvest35_tx_e20	HV11O07r	CA019396 628	1e-118	919	2225
2226	harvest35_tx_e20	rbags23d08	AV921370 687	1e-149	1145	2226
2228	harvest35_tx_e20	HO07L11w	CK567731 792	1e-166	1268	2228
2229	harvest35_tx_e20	HVSMEh0085I07f2	509	5e-93	609	2229
2230	harvest35_tx_e20	S0000800118D11F1	AJ469142 652	1e-133	823	2230
2232	harvest35_tx_e20	HS07K10u	561	1e-111	872	2232
2233	harvest35_tx_e20	HO07D13w	CK567583 809	0.0	1393	2233
2236	harvest35_tx_e20	HI15E17r	BU999668 637	2.33e-156	1129	2236
2237	harvest35_tx_e20	HO19N20S	DN182738 708	1e-141	986	2237
2238	harvest35_tx_e20	rbaak39d20	BJ460045 597	1e-110	766	2238
2239	harvest35_tx_e20	HO19L18w	DN188662 706	1e-151	996	2239
2243	harvest35_tx_e20	rbah57p16	BJ485658 702	1e-154	1180	2243
2244	harvest35_tx_e20	S0001000008B05F1	AJ477898 573	1e-121	947	2244
2245	harvest35_tx_e20	HVSMEg0018E10r2	532	1e-111	815	2245
2246	harvest35_tx_e20	HI02J10r	BQ462965 554	1e-115	797	2246
2247	harvest35_tx_e20	HVSMEh0102D23f	BE603158 527	1e-89	681	2247
2248	harvest35_tx_e20	HA21C12r	BU980607 560	1e-114	894	2248
2249	harvest35_tx_e20	HO10L05w	CK568648 810	1e-172	1311	2249
2250	harvest35_tx_e20	HVSMEk0020K22r2	623	1e-111	867	2250
2251	harvest35_tx_e20	HF24K16r	BU990313 638	1e-137	786
2253	harvest35_tx_e20	HVSMEl0001E14f2	590	1e-118	548	2253
2254	harvest35_tx_e20	S0000200051F07F1	AJ463619 602	1e-121	525	2254
2255	harvest35_tx_e20	rbags6g09	AV834192 666	1e-109	648	2255
2256	harvest35_tx_e20	HM11P11w	CB882134 788	0.0	1404	2256
2257	harvest35_tx_e20	HO19H11w	DN188858 710	1e-149	1143	2257
2258	harvest35_tx_e20	EBpi03_SQ003_P09	BM374560 498	1e-101	404	2258
2259	harvest35_tx_e20	HS03F17u	BQ662626 577	1e-112	878	2259
2260	harvest35_tx_e20	EBed01_SQ002_I20	BM368232 545	1e-119	923	2260
2264	harvest35_tx_e20	rbasda10	AV928333 709	1e-107	842	2264
2265	harvest35_tx_e20	EBca01_SQ005_F01	BQ764841 708	1e-129	997	2265
2273	harvest35_tx_e20	HX06D05w	CB874745 712	1e-162	1242	2273
2274	harvest35_tx_e20	HS09N03u	CA000133 581	1e-104	814	2274
2275	harvest35_tx_e20	HM05E19w	CB880037 677	1e-149	1150	2275
2277	harvest35_tx_e20	rbags4e05	AV919059 721	1e-158	1215	2277
2278	harvest35_tx_e20	HF02N23r	BQ464650 605	1e-137	1059	2278
2282	harvest35_tx_e20	HD07O02w	CB864933 749	1e-158	1124
2284	harvest35_tx_e20	rbasd15c05	AV928632 670	1e-155	1190	2284
2285	harvest35_tx_e20	HD06H23w	CB864554 736	1e-153	1159	2285
2286	harvest35_tx_e20	HD06C14w	CB864450 705	1e-149	1144	2286
2288	harvest35_tx_e20	rbasd27a03	AV928123 757	1e-163	935	2288
2289	harvest35_tx_e20	HVSMEn0007F22f2	634	2e-93	419	2289
2290	harvest35_tx_e20	rbaal18j23	BJ474055 720	2.33e-156	1122
2292	harvest35_tx_e20	HVSMEn0017G20r2	638	1e-151	1152	2292
2294	harvest35_tx_e20	HV05D16r	CA017445 592	1e-140	1080
2295	harvest35_tx_e20	HI06C22r	BU996905 628	1e-138	639	2295
2296	harvest35_tx_e20	HVSMEg0001N12r2	607	1e-120	755	2296
2298	harvest35_tx_e20	HO19K13w	DN188635 652	1e-137	1042
2299	harvest35_tx_e20	rbags33j02	BJ466711 721	1e-160	1224	2299
2300	harvest35_tx_e20	HF12B01r	BU986506 714	2.33e-156	871
2303	harvest35_tx_e20	HO26B16S	DN180763 667	1e-129	993
2305	harvest35_tx_e20	rbah60b02	BJ486065 562	1e-123	956	2305
2306	harvest35_tx_e20	EBpi05_SQ003_C01	BM372494 561	1e-109	752
2307	harvest35_tx_e20	bags29p21	BJ465538 756	1e-170	1300	2307
2310	harvest35_tx_e20	HF19C12r	BU988916 715	1e-142	1043	2310
2312	harvest35_tx_e20	S0000800055B08F1	AJ469302 655	2e-41	183
2313	harvest35_tx_e20	basd11k03	AV924176 704	1e-144	1107	2313
2314	harvest35_tx_e20	HF19B18r	BU988904 731	1e-100	664	2314
2317	harvest35_tx_e20	HO28I04w	DN186743 711	1e-160	1224	2317
2320	harvest35_tx_e20	HO16K04w	DN189781 732	1e-162	1144	2320
2321	harvest35_tx_e20	baak33b12	BJ451195 748	1e-147	1134	2321
2326	harvest35_tx_e20	rbah60b04	BJ486067 699	1e-155	1189	2326
2329	harvest35_tx_e20	rbags38g05	BJ468350 760	1e-154	996	2329
2331	harvest35_tx_e20	rbags30i10	BJ467969 684	1e-163	1249	2331
2332	harvest35_tx_e20	GPN001C20u	DN160759 827	1e-159	773
2333	harvest35_tx_e20	baak11g10	AV909048 739	1e-166	1266	2333
2335	harvest35_tx_e20	HU04E24u	BQ663848 648	1e-136	1050	2335
2337	harvest35_tx_e20	EBro03_SQ008_E09	BQ765831 572	1e-125	973
2339	harvest35_tx_e20	HA20C19r	BU980267 406	9e-86	683	2339
2340	harvest35_tx_e20	S0000800059E12F1	AJ476203 600	1e-110	438	2340
2341	harvest35_tx_e20	HI04F06u	BQ660583 480	1e-105	824
2342	harvest35_tx_e20	HV02C19u	BQ664170 548	1e-107	839	2342
2343	harvest35_tx_e20	HO10M14w	CK568669 799	1e-175	1337	2343
2345	harvest35_tx_e20	bags31k15	BJ464061 644	1e-147	1129	2345
2346	harvest35_tx_e20	HD02K12u	BQ658962 652	1e-139	683	2346
2348	harvest35_tx_e20	bah50h15	BJ479403 709	1e-148	1132	2348
2349	harvest35_tx_e20	HC13J13y	CB873784 668	1e-145	1118	2349
2351	harvest35_tx_e20	HO04P18w	CK566895 795	1e-160	998	2351
2353	harvest35_tx_e20	HA14A22r	BU978709 674	1e-152	1169	2353
2354	harvest35_tx_e20	HX11G12w	CB876480 667	1e-144	1113	2354
2355	harvest35_tx_e20	HD01I14T	BQ462347 493	1e-127	986	2355
2356	harvest35_tx_e20	HO05D15w	CK566958 698	1e-134	631	2356
2357	harvest35_tx_e20	HF09P10r	BU986195 637	1e-128	455
2358	harvest35_tx_e20	HD11M23w	CB866118 710	1e-142	935	2358
2359	harvest35_tx_e20	S0000800167G06F1	AJ469809 662	2.33e-156	1127	2359
2360	harvest35_tx_e20	bags24o09	BJ462913 706	2e-39	349	2360
2361	harvest35_tx_e20	rbasd14j01	AV836930 659	1e-128	991	2361
2362	harvest35_tx_e20	HS06F07u	CA000862 574	1e-118	919	2362
2365	harvest35_tx_e20	HX01E04w	BQ664888 678	1e-145	1118	2365
2366	harvest35_tx_e20	HI09O01w	CB859253 772	1e-133	869	2366
2367	harvest35_tx_e20	baak38e24	BJ452243 512	1e-110	865	2367
2368	harvest35_tx_e20	rbah26m04	AV835953 716	1e-156	1196
2369	harvest35_tx_e20	HVSMEn0024H10r2	660	1e-162	1240
2370	harvest35_tx_e20	HU03L07r	BQ465458 606	1e-140	1079	2370
2373	harvest35_tx_e20	UCRHV18_01ah07_b1	CD662229 884	0.0	1256
2374	harvest35_tx_e20	HU11D14r	CA008521 533	1e-115	903	2374
2375	harvest35_tx_e20	basd24l07	AV925532 712	1e-138	1066	2375
2377	harvest35_tx_e20	HD10G06w	CB865692 726	1e-172	1316	2377
2380	harvest35_tx_e20	HZ65F09r	CA029478 616	1e-124	966	2380
2383	harvest35_tx_e20	HA11O16r	BU977721 438	4e-80	644	2383
2384	harvest35_tx_e20	rbasd14b14	AV929402 717	1e-161	1235	2384
2385	harvest35_tx_e20	HI02C05r	BQ462828 731	1e-168	1289	2385
2386	harvest35_tx_e20	HD06G07r	BU991252 650	1e-134	1034	2386
2387	harvest35_tx_e20	rbaal32m04	BJ476204 762	1e-157	992	2387
2388	harvest35_tx_e20	HW06P02V	AL504958 633	1e-142	1093	2388
2389	harvest35_tx_e20	rbaak31e06	BJ458243 680	1e-129	1000	2389
2390	harvest35_tx_e20	HO22E02w	DN188603 725	1e-162	1237	2390
2392	harvest35_tx_e20	EBpi05_SQ003_E12	BM372549 410	4e-71	578	2392
2394	harvest35_tx_e20	HZ01J17u	BQ665930 521	1e-108	852	2394
2395	harvest35_tx_e20	rbags9p22	AV834297 711	1e-156	1190	2395
2396	harvest35_tx_e20	HK06G24r	AL500396 549	1e-112	880	2396
2402	harvest35_tx_e20	rbaal2a14	AV934890 661	1e-147	1134	2402
2405	harvest35_tx_e20	baak15j04	BJ446976 690	1e-136	1049	2405
2408	harvest35_tx_e20	UCRHV18_06ch05_b1	CD663809 818	1e-177	1343	2408
2409	harvest35_tx_e20	rbaak44e11	BJ546596 696	1e-164	1251	2409
2410	harvest35_tx_e20	HVSMEg0015A20r2	570	1e-120	929	2410
2412	harvest35_tx_e20	HU04N16r	BQ465845 683	1e-142	1024	2412
2414	harvest35_tx_e20	HO23O22w	DN188119 737	1e-171	1306	2414
2415	harvest35_tx_e20	HD11K24w	CB866078 716	1e-130	1007	2415
2417	harvest35_tx_e20	HQ02L15w	CB883596 753	1e-163	1251	2417
2418	harvest35_tx_e20	basd24p21	AV836689 706	1e-137	1001
2420	harvest35_tx_e20	HB26I20r	BU973981 613	1e-128	541	2420
2421	harvest35_tx_e20	rbaal40g04	BJ477175 691	1e-151	1163	2421
2422	harvest35_tx_e20	HW02L21u	AL501016 575	1e-107	838	2422
2424	harvest35_tx_e20	rbags23g12	AV921432 743	1e-137	1061	2424
2425	harvest35_tx_e20	baak19o04	BJ448418 756	1e-174	1328	2425
2426	harvest35_tx_e20	HO28K07w	DN186672 751	1e-143	662	2426
2427	harvest35_tx_e20	HH04F04y	CB863609 720	1e-164	1259	2427
2431	harvest35_tx_e20	HVSMEk0004G04f	BG414944 696	1e-171	1306	2431
2432	harvest35_tx_e20	EBem04_SQ001_L12b	519	1e-108	802	2432
2434	harvest35_tx_e20	baal4p05	AV932990 507	2e-97	768	2434
2435	harvest35_tx_e20	baak43i04	BJ545079 761	1e-168	1285	2435
2436	harvest35_tx_e20	bags22n13	AV913660 747	1e-162	1239	2436
2437	harvest35_tx_e20	bags20e12	AV916967 744	1e-171	1304	2437
2439	harvest35_tx_e20	HX05K05r	CA029941 653	1e-153	1177	2439
2441	harvest35_tx_e20	HI04M20r	BQ463216 487	1e-102	804
2442	harvest35_tx_e20	HL01C18w	CB882198 649	1e-110	724	2442
2443	harvest35_tx_e20	GBN009H18u	CX628870 733	5e-74	601	2443
2446	harvest35_tx_e20	rbah56a10	BJ484775 762	1e-173	1315	2446
2447	harvest35_tx_e20	HA06k04r	BQ460318 660	2e-79	468	2447
2448	harvest35_tx_e20	rbasd14e24	AV929460 723	1e-165	1264	2448
2450	harvest35_tx_e20	HF06J20r	BU985263 714	1e-158	634	2450
2452	harvest35_tx_e20	HVSMEk0023H10f2	546	2e-89	710
2456	harvest35_tx_e20	HF18A03r	BU988564 579	1e-124	965	2456
2457	harvest35_tx_e20	bags35c24	BJ464582 688	1e-157	1203
2460	harvest35_tx_e20	rbaal12a06	BJ473353 704	1e-102	795
2461	harvest35_tx_e20	HF23O21r	BU990056 584	1e-116	904	2461
2462	harvest35_tx_e20	HI01E11w	BQ660169 691	1e-110	862
2464	harvest35_tx_e20	baak29a16	BJ450306 672	1e-111	861	2464
2466	harvest35_tx_e20	rbasd19f16	AV931315 709	1e-160	1192	2466
2467	harvest35_tx_e20	UCRHV18_06cg02_b1	CD663798 775	1e-174	1326	2467
2468	harvest35_tx_e20	HD14L08r	BU993819 677	1e-147	1130	2468
2469	harvest35_tx_e20	rbaal4o18	AV935626 692	2.33e-156	1117	2469
2471	harvest35_tx_e20	HX11P07w	CB876657 630	1e-108	849	2471
2472	harvest35_tx_e20	HVSMEi0003N16f2	634	1e-131	817
2473	harvest35_tx_e20	HX05A05w	CB874348 690	1e-131	1015	2473
2478	harvest35_tx_e20	HV_CEb0002H14f	BE214158 415	2e-84	675	2478
2479	harvest35_tx_e20	bags35f18	BJ464604 673	2.33e-156	1039
2481	harvest35_tx_e20	HM07B05r	BU994441 556	1e-108	851	2481
2483	harvest35_tx_e20	HVSMEl0016H08f2	605	5e-97	589	2483
2484	harvest35_tx_e20	HM08L21r	BU994958 634	1e-113	477	2484
2486	harvest35_tx_e20	rbags23c03	AV921349 717	1e-162	1141	2486
2487	harvest35_tx_e20	HI10I01w	CB859455 683	1e-153	1177	2487
2489	harvest35_tx_e20	AF234163	AF234163 1917	0.0	379	2489
2491	harvest35_tx_e20	EBro03_SQ006_O11	BQ765170 680	1e-129	837	2491
2494	harvest35_tx_e20	bags5l04	AV914329 713	1e-167	1276	2494
2495	harvest35_tx_e20	rbah31e13	AV836051 613	1e-133	1033	2495
2496	harvest35_tx_e20	HVSMEi0005D24r2	563	1e-110	819	2496
2497	harvest35_tx_e20	HO12N03w	CK569296 746	1e-161	1234	2497
2498	harvest35_tx_e20	bags12d17	AV834496 641	1e-126	984	2498
2500	harvest35_tx_e20	HM11B24w	CB881862 761	1e-168	1282	2500
2501	harvest35_tx_e20	S0001100032D06F1	AJ436610 584	1e-132	1026	2501
2503	harvest35_tx_e20	HVSMEk0013E02f	BG416586 663	1e-154	1182	2503
2504	harvest35_tx_e20	bags21c20	AV913179 732	1e-170	736	2504
2505	harvest35_tx_e20	baak4b11	AV910306 706	1e-164	1255	2505
2506	harvest35_tx_e20	bah24c13	AV835889 480	1e-107	844
2507	harvest35_tx_e20	HX07L18w	CB875252 751	1e-172	1315	2507
2509	harvest35_tx_e20	bah16l12	AV938220 813	1e-148	1135	2509
2510	harvest35_tx_e20	S0001000055C23F1	AJ477466 294	8e-58	484	2510
2511	harvest35_tx_e20	HM07B19w	CB880610 644	1e-133	989	2511
2512	harvest35_tx_e20	basd13j09	AV923561 731	1e-158	1164	2512
2513	harvest35_tx_e20	HX06B19w	CB874716 776	1e-174	1329	2513
2514	harvest35_tx_e20	HH02B05w	CB861133 779	1e-171	1029	2514
2518	harvest35_tx_e20	HVSMEl0021L22f2	598	1e-129	1001	2518
2519	harvest35_tx_e20	HB24P12r	BU973445 660	1e-142	1013	2519
2522	harvest35_tx_e20	HB03I02r	BU967175 680	1e-163	1252	2522
2523	harvest35_tx_e20	HA31L15r	BU984012 658	1e-144	627	2523
2525	harvest35_tx_e20	rbags13j06	AV920360 753	1e-165	818	2525
2527	harvest35_tx_e20	HO10M15w	CK568670 794	1e-177	1347	2527
2528	harvest35_tx_e20	S0000200015D03F1	AJ461347 407	2e-79	637	2528
2529	harvest35_tx_e20	rbags17j13	AV918053 641	2.33e-156	1126	2529
2530	harvest35_tx_e20	HX08H17w	CB875495 683	1e-152	1168	2530
2533	harvest35_tx_e20	HF11B04r	BU986222 684	1e-151	1156	2533
2535	harvest35_tx_e20	HH04N06u	CB862461 515	1e-107	841
2536	harvest35_tx_e20	HB07E24r	BU968369 663	1e-158	1210	2536
2537	harvest35_tx_e20	S0000200020H04F1	AJ461408 414	3e-86	690	2537
2538	harvest35_tx_e20	bags26n09	BJ463302 738	1e-117	911	2538
2539	harvest35_tx_e20	HA11O01u	BU977696 437	2e-95	754	2539
2541	harvest35_tx_e20	HVSMEk0019H17r2	667	1e-132	1024	2541
2543	harvest35_tx_e20	S0001400033C23F1	703	2e-90	562	2543
2545	harvest35_tx_e20	bags19b10	AV916630 677	2.33e-156	1125
2546	harvest35_tx_e20	HD09O12w	CB865537 752	1e-165	1260	2546
2547	harvest35_tx_e20	HVSMEk0010F01f	BG416193 580	1e-121	543	2547
2548	harvest35_tx_e20	rbaak39p03	BJ460226 592	1e-135	1046	2548
2549	harvest35_tx_e20	baak37l14	BJ452092 689	1e-155	1194	2549
2551	harvest35_tx_e20	HO04I04w	CK566745 800	0.0	1316	2551
2552	harvest35_tx_e20	rbags28n24	BJ466138 747	1e-162	1239	2552
2553	harvest35_tx_e20	GCW002L03r	CX629544 671	2.33e-156	1099	2553
2555	harvest35_tx_e20	bags15d20	AV915594 757	1e-158	1212	2555
2557	harvest35_tx_e20	HO33J13S	DN178308 597	1e-112	881	2557
2563	harvest35_tx_e20	HZ61D03r	CA028168 714	1e-164	1259
2564	harvest35_tx_e20	HU01E11w	BQ663199 605	1e-134	1037	2564
2565	harvest35_tx_e20	GNW003F06r	DN159150 560	3e-84	672
2566	harvest35_tx_e20	HV_CEa0009G05r2	419	6e-80	528
2571	harvest35_tx_e20	rbaal30d23	BJ475856 726	1e-165	1267	2571
2572	harvest35_tx_e20	S0000200034E10F2	AJ434051 361	2e-61	507
2574	harvest35_tx_e20	HVSMEc0013C03f	BG309838 586	1e-128	992
2575	harvest35_tx_e20	S0000800087C03F1	AJ471885 705	1e-140	1037	2575
2576	harvest35_tx_e20	HVSMEk0004C19f2	547	5e-71	302	2576
2577	harvest35_tx_e20	S0000800118E07F1	AJ475118 570	1e-124	960	2577
2579	harvest35_tx_e20	X95257	X95257 1710	0.0	1779	2579
2583	harvest35_tx_e20	HM02D14r	BQ468751 578	1e-129	999	2583
2588	harvest35_tx_e20	HVSMEg0001K11r2	393	3e-79	637	2588
2591	harvest35_tx_e20	rbags35p08	BJ467091 668	1e-114	810	2591
2592	harvest35_tx_e20	HB20O06r	BU972188 715	1e-158	1216	2592
2594	harvest35_tx_e20	S0001100138B08F1	AJ479215 630	1e-86	648
2595	harvest35_tx_e20	S0000800044A01F1	AJ473408 487	1e-81	391	2595
2597	harvest35_tx_e20	HM14D20r	BU996633 604	1e-99	785
2598	harvest35_tx_e20	AJ249147	AJ249147 1140	0.0	1693	2598
2599	harvest35_tx_e20	HX11H09w	CB876496 662	1e-150	1156	2599
2602	harvest35_tx_e20	HX01O12w	BQ665046 640	1e-142	1093
2603	harvest35_tx_e20	GNW004I14r	DN158985 627	1e-134	996	2603
2605	harvest35_tx_e20	EBro03_SQ006_P06	BQ764080 588	9e-85	480	2605
2608	harvest35_tx_e20	HU14P06u	CA006231 574	1e-117	854	2608
2610	harvest35_tx_e20	rbags29b03	BJ467616 716	1e-156	1200	2610
2611	harvest35_tx_e20	rbags8i03	AV919939 704	1e-160	1225	2611
2615	harvest35_tx_e20	EBed02_SQ003_N08	BQ755137 372	7e-54	376	2615
2617	harvest35_tx_e20	HA21M04r	BU980808 583	1e-125	565	2617
2618	harvest35_tx_e20	bags33b21	BJ464160 703	3e-79	376	2618
2619	harvest35_tx_e20	HVSMEi0020M15r2	572	3e-82	650	2619
2620	harvest35_tx_e20	GPN002C06u	DN160341 625	1e-116	643	2620
2624	harvest35_tx_e20	HA07l03r	BQ459928 653	1e-64	320
2625	harvest35_tx_e20	HM08C07w	CB880895 793	1e-126	970
2626	harvest35_tx_e20	S0000900004A05F1	AJ476518 463	2e-60	501	2626
2628	harvest35_tx_e20	HX11D23w	CB876427 689	2.33e-156	1124	2628
2631	harvest35_tx_e20	HX11M08w	CB876593 649	1e-122	678
2632	harvest35_tx_e20	rbags1c23	AV921148 679	1e-149	1144	2632
2634	harvest35_tx_e20	S0001100109G11F1	AJ434935 442	5e-90	714	2634
2635	harvest35_tx_e20	HT12O08r	229	5e-35	301	2635
2637	harvest35_tx_e20	HA12D06u	BU977879 575	1e-104	816	2637
2638	harvest35_tx_e20	HO31I04w	DN185785 711	1e-151	937	2638
2639	harvest35_tx_e20	HO06O07w	CK567482 827	1e-168	963	2639
2640	harvest35_tx_e20	GCN004C04u	DN156713 536	1e-102	803	2640
2642	harvest35_tx_e20	HD01F18w	BQ659260 668	1e-140	962	2642
2643	harvest35_tx_e20	HX05O17w	CB874651 728	4e-88	659	2643
2644	harvest35_tx_e20	rbags10m06	AV917629 716	1e-168	1283	2644
2645	harvest35_tx_e20	S0000700018A08F1	AJ464007 626	1e-70	575	2645
2647	harvest35_tx_e20	rbah59f24	BJ485947 706	1e-165	1259	2647
2650	harvest35_tx_e20	HB18C23r	547	1e-124	963	2650
2651	harvest35_tx_e20	HO24J01w	DN187871 389	1e-24	170	2651
2653	harvest35_tx_e20	S0000700053G01F1	AJ464913 697	1e-164	760	2653
2654	harvest35_tx_e20	HV11K14r	CA019334 696	1e-124	685
2657	harvest35_tx_e20	HS17G02u	CA001586 571	1e-78	502	2657
2658	harvest35_tx_e20	HI10H22w	CB859452 680	1e-138	1066	2658
2660	harvest35_tx_e20	HD04I12u	BQ658570 625	1e-143	1106	2660
2661	harvest35_tx_e20	HC04N01y	CB871672 621	2e-70	360	2661
2664	harvest35_tx_e20	HO05O15w	CK567168 666	1e-112	872	2664
2665	harvest35_tx_e20	HC07K23w	CB866283 781	0.0	1408	2665
2666	harvest35_tx_e20	HB23M06r	BU973105 590	1e-104	659	2666
2670	harvest35_tx_e20	HD07E12w	CB864805 699	1e-151	1102	2670
2671	harvest35_tx_e20	rbasd23f12	AV837093 724	1e-163	1255	2671
2674	harvest35_tx_e20	rbaak44m06	BJ461399 430	7e-91	442
2675	harvest35_tx_e20	HC02F07w	CB867900 699	1e-149	1144	2675
2676	harvest35_tx_e20	HH04N17w	CB863483 636	1e-131	915	2676
2677	harvest35_tx_e20	HF18O06r	BU988844 749	1e-174	1327
2678	harvest35_tx_e20	EBro08_SQ006_L22	BQ766710 551	1e-114	518
2680	harvest35_tx_e20	bags18i09	AV917342 630	1e-141	1090
2683	harvest35_tx_e20	S0000800167F05F1	AJ471223 685	1e-158	1210	2683
2684	harvest35_tx_e20	HV_CEb0022G24r2	648	1e-123	510	2684
2685	harvest35_tx_e20	GNW001A06r	CX630556 729	1e-164	1255	2685
2686	harvest35_tx_e20	HF19H24r	BU989022 731	1e-166	1057	2686
2688	harvest35_tx_e20	HD05C22r	BU990827 630	1e-109	852	2688
2690	harvest35_tx_e20	HO04O22w	CK566879 777	1e-175	1337	2690
2692	harvest35_tx_e20	HA16C16r	BU979438 625	1e-125	718
2694	harvest35_tx_e20	HF25J14r	BU990626 692	1e-154	1184	2694
2696	harvest35_tx_e20	HB06J11r	BU968151 505	6e-99	779	2696
2697	harvest35_tx_e20	rbags6a10	AV919436 685	1e-153	1175	2697
2698	harvest35_tx_e20	HF14H09r	BU987329 725	1e-166	1272	2698
2699	harvest35_tx_e20	HO15E05w	CK570047 772	1e-167	1279	2699
2700	harvest35_tx_e20	HX05J05w	CB874538 710	1e-145	1060	2700
2701	harvest35_tx_e20	rbaal32l01	BJ476189 693	1e-105	828	2701
2703	harvest35_tx_e20	rbags22i19	AV918873 660	1e-147	1132	2703
2704	harvest35_tx_e20	rbags37j11	BJ468198 706	1e-145	1117
2706	harvest35_tx_e20	GAN006L14u	CX625636 812	3e-68	544	2706
2708	harvest35_tx_e20	HI01D23w	BQ660163 762	1e-164	681	2708
2710	harvest35_tx_e20	HM11M06w	CB882067 746	1e-173	1322	2710
2713	harvest35_tx_e20	HVSMEf0016E01f2	446	3e-30	236	2713
2717	harvest35_tx_e20	rbags13k06	AV834309 704	1e-133	876	2717
2718	harvest35_tx_e20	EBro02_SQ005_N04	BM443597 337	3e-67	553	2718
2720	harvest35_tx_e20	HU11E21u	CA005281 498	2e-93	739	2720
2721	harvest35_tx_e20	HI07J17w	CB858587 638	1e-107	629	2721
2722	harvest35_tx_e20	HF02H14r	BQ464504 598	1e-102	726
2723	harvest35_tx_e20	rbags22i18	AV918872 688	1e-145	1062	2723
2725	harvest35_tx_e20	HS18I05u	520	1e-113	883	2725
2726	harvest35_tx_e20	HF21L24r	BU989442 650	1e-154	1184	2726
2729	harvest35_tx_e20	HK05O17u	AL450980 501	1e-60	272	2729
2730	harvest35_tx_e20	HH07E16y	CB863875 687	2.33e-156	1048	2730
2732	harvest35_tx_e20	HH05I04w	CB861603 749	1e-174	1329	2732
2736	harvest35_tx_e20	HO03O11w	CK566544 743	1e-145	857	2736
2739	harvest35_tx_e20	EBro08_SQ005_F05	BQ766107 592	1e-132	1024
2740	harvest35_tx_e20	S0000200085F05F1	AJ436230 558	1e-121	939	2740
2741	harvest35_tx_e20	HM07B19r	BU994450 573	1e-104	688	2741
2742	harvest35_tx_e20	rbah47e23	BJ483787 704	1e-125	810
2744	harvest35_tx_e20	HF09B02r	BU985927 642	1e-144	1044	2744
2745	harvest35_tx_e20	AF192261	AF192261 975	0.0	1465	2745
2746	harvest35_tx_e20	HX10G12w	CB876141 741	1e-149	934	2746
2747	harvest35_tx_e20	HA28P02r	BU983221 624	1e-134	1041	2747
2749	harvest35_tx_e20	S0000800200G05F1	AJ471998 710	1e-148	1139	2749
2751	harvest35_tx_e20	HO12P10w	CK569341 672	1e-149	1147	2751
2752	harvest35_tx_e20	HT10H01r	CA014121 529	6e-98	772	2752
2753	harvest35_tx_e20	EBro08_SQ003_B20	BM370139 662	1e-148	1137
2754	harvest35_tx_e20	bags4e23	AV834108 700	1e-149	1150	2754
2758	harvest35_tx_e20	HQ01O13w	CB883333 686	1e-143	1019	2758
2761	harvest35_tx_e20	rbaal6j03	AV935818 664	1e-144	1036	2761
2762	harvest35_tx_e20	rbast58c04	BY872864 476	4e-93	739	2762
2763	harvest35_tx_e20	HVSMEk0023E22f	BG418582 639	1e-144	1112	2763
2764	harvest35_tx_e20	HC08P21y	CB872677 628	1e-134	1041	2764
2765	harvest35_tx_e20	baal2a14	AV832685 684	1e-140	826	2765
2767	harvest35_tx_e20	UCRHV18_06bh06_b1	CD663734 700	1e-138	1066
2768	harvest35_tx_e20	rbah49f06	BJ484181 731	1e-160	1230	2768
2771	harvest35_tx_e20	HF09I13r	BU986069 497	4e-85	602	2771
2772	harvest35_tx_e20	HD09D06w	CB865328 729	1e-126	978
2773	harvest35_tx_e20	HY04H15u	AL510287 552	1e-121	944	2773
2774	harvest35_tx_e20	HB09P13w	BQ658237 661	8e-86	630	2774
2775	harvest35_tx_e20	rbast33f11	BY871657 319	4e-67	549	2775
2778	harvest35_tx_e20	HVSMEl0006A24f2	605	1e-129	986	2778
2779	harvest35_tx_e20	rbags26k07	BJ467315 507	5e-78	556
2784	harvest35_tx_e20	rbags14o13	AV834339 677	1e-136	679	2784
2788	harvest35_tx_e20	HX01H11w	BQ664937 703	1e-145	814	2788
2789	harvest35_tx_e20	HC09N12w	CB868933 724	1e-164	951	2789
2790	harvest35_tx_e20	HX05H03w	CB874497 698	1e-147	1133	2790
2792	harvest35_tx_e20	rbah33p08	AV836086 538	1e-120	723
2795	harvest35_tx_e20	rbah12a09	AV942444 552	1e-119	929	2795
2796	harvest35_tx_e20	EBes01_SQ003_E01	BM099438 536	5e-87	694	2796
2798	harvest35_tx_e20	bags28l03	BJ462487 739	1e-163	1205	2798
2799	harvest35_tx_e20	rbah60b14	BJ486072 569	4e-29	273
2800	harvest35_tx_e20	HX06H06r	CA030226 572	1e-122	950	2800
2801	harvest35_tx_e20	HW01A12T	AL503190 749	1e-158	916	2801
2802	harvest35_tx_e20	HC14C05y	CB873917 194	2e-32	298
2803	harvest35_tx_e20	HO15I03w	CK570119 717	1e-156	1198	2803
2807	harvest35_tx_e20	rbags4a06	AV919009 756	1e-169	1292	2807
2808	harvest35_tx_e20	HO01H22w	CK565785 746	1e-170	1301
2809	harvest35_tx_e20	baaln10	AV934046 662	1e-134	1036	2809
2810	harvest35_tx_e20	Y10834	Y10834 1664	0.0	1446	2810
2813	harvest35_tx_e20	HH05A22w	CB860886 768	2.33e-156	1123	2813
2814	harvest35_tx_e20	S0001100026F07F1	AJ480742 654	2e-82	447	2814
2815	harvest35_tx_e20	rbasd27a18	AV928131 760	1e-157	1198
2816	harvest35_tx_e20	HO38K05S	DN177136 677	1e-126	905
2817	harvest35_tx_e20	HX05M05w	CB874602 718	1e-152	779
2818	harvest35_tx_e20	HX09D01w	CB875730 768	1e-168	1284	2818
2819	harvest35_tx_e20	rbasd19p22	AV931494 742	1e-158	1210	2819
2820	harvest35_tx_e20	HO24H12w	DN187919 691	1e-137	535	2820
2822	harvest35_tx_e20	HD11D07w	CB865934 746	1e-157	1153	2822
2823	harvest35_tx_e20	HA08L05u	BQ657356 661	1e-148	989	2823
2824	harvest35_tx_e20	baal38o23	BJ473180 696	1e-128	729	2824
2826	harvest35_tx_e20	HB04K12r	BU967552 667	1e-139	1027	2826
2827	harvest35_tx_e20	bags39m15	BJ465428 703	1e-145	919
2828	harvest35_tx_e20	HM05P24w	CB880263 750	1e-137	1014	2828
2832	harvest35_tx_e20	S0001100021C10F1	AJ480489 649	1e-138	1068	2832
2833	harvest35_tx_e20	HO26F16S	DN180655 663	1e-147	816	2833
2834	harvest35_tx_e20	HM04D12r	BQ469339 670	1e-131	1017	2834
2835	harvest35_tx_e20	S0001100018C05F1	AJ479855 636	1e-149	1149	2835
2836	harvest35_tx_e20	HX08P17w	CB875660 742	1e-137	1056	2836
2837	harvest35_tx_e20	rbags33e07	BJ466651 652	1e-141	1087	2837
2839	harvest35_tx_e20	HO24E18w	DN187976 684	1e-142	1099	2839
2840	harvest35_tx_e20	HX04J19u	BQ665663 578	1e-115	711
2841	harvest35_tx_e20	S0000800244B06F1	AJ468289 625	1e-113	847	2841
2842	harvest35_tx_e20	GCN004F20u	DN156562 581	3e-83	665	2842
2843	harvest35_tx_e20	S0001100031E07F1	AJ479827 635	1e-114	627	2843
2844	harvest35_tx_e20	HV14N11r	CA020277 681	1e-148	1139	2844
2845	harvest35_tx_e20	HM11F12w	CB881934 746	1e-130	500	2845
2849	harvest35_tx_e20	rbags38n24	BJ468452 715	1e-158	892	2849
2852	harvest35_tx_e20	HX07C14w	CB875056 730	1e-148	1141	2852
2853	harvest35_tx_e20	rbaal5k20	AV936731 731	1e-165	1262	2853
2854	harvest35_tx_e20	HO01B02w	CK565659 835	0.0	1462	2854
2855	harvest35_tx_e20	EBes01_SQ002_F09	BM099136 643	2e-97	622
2857	harvest35_tx_e20	HVSMEh0091G04f	BE196107 414	5e-54	455
2858	harvest35_tx_e20	HF06H13r	BU985210 681	1e-166	1272	2858
2859	harvest35_tx_e20	rbags37f10	BJ468150 700	1e-169	1292
2860	harvest35_tx_e20	HVSMEi0002B24f	BG365277 692	1e-165	1262	2860
2861	harvest35_tx_e20	HL02J22w	CB882705 431	8e-81	647	2861
2862	harvest35_tx_e20	HD09B06w	CB865295 702	1e-159	1216	2862
2863	harvest35_tx_e20	HY02I16u	AL509676 425	1e-91	725
2865	harvest35_tx_e20	EBro08_SQ010_M07	BQ767999 619	1e-136	1050	2865
2866	harvest35_tx_e20	S0000800206F04F1	AJ471936 708	1e-153	1178
2868	harvest35_tx_e20	HF12N13r	BU986768 683	1e-162	1243	2868
2869	harvest35_tx_e20	HX03L19u	BQ665470 619	1e-135	1047	2869
2870	harvest35_tx_e20	rbasd25o22	AV837051 562	1e-111	871	2870
2871	harvest35_tx_e20	HO04C10w	CK566624 816	0.0	1419	2871
2872	harvest35_tx_e20	HB22F18r	BU972663 674	1e-155	1189	2872
2873	harvest35_tx_e20	HO02L07S	CD054039 648	1e-138	1068	2873
2874	harvest35_tx_e20	rbasd19e18	AV931301 710	1e-160	1224	2874
2876	harvest35_tx_e20	HT06L01r	CA012867 539	2e-99	772	2876
2877	harvest35_tx_e20	S0000800244B04F1	628	1e-122	730	2877
2878	harvest35_tx_e20	HB20B17r	BU971933 699	1e-158	1211	2878
2879	harvest35_tx_e20	GBN009C16u	CX628761 457	5e-96	760	2879
2881	harvest35_tx_e20	HA11G19u	BU977435 472	9e-70	567
2883	harvest35_tx_e20	rbags38h04	BJ468359 733	1e-158	1211	2883
2884	harvest35_tx_e20	HO03G04w	CK566379 755	1e-158	1075	2884
2885	harvest35_tx_e20	HO10L15w	CK568655 807	0.0	1451	2885
2886	harvest35_tx_e20	HO12M04w	CK569276 758	1e-158	1211	2886
2890	harvest35_tx_e20	S0000200066C01F1	AJ460682 666	1e-118	583	2890
2892	harvest35_tx_e20	HF14J02r	BU987368 619	1e-122	784	2892
2895	harvest35_tx_e20	HVSMEh0089F16r2	602	1e-126	982	2895
2896	harvest35_tx_e20	GAN007P03u	CX626591 748	1e-157	654	2896
2898	harvest35_tx_e20	HV10J08u	CA015970 535	1e-115	902	2898
2899	harvest35_tx_e20	HI10C07w	CB859330 724	1e-163	1250
2900	harvest35_tx_e20	baal37n09	BJ469845 719	1e-135	980	2900
2903	harvest35_tx_e20	HF11L05r	BU986399 721	1e-157	1205	2903
2905	harvest35_tx_e20	HM02L04u	BQ661264 592	1e-111	871	2905
2907	harvest35_tx_e20	HA01D07u	BQ656984 622	1e-135	1032	2907
2909	harvest35_tx_e20	HO29A18w	DN186535 783	1e-164	1254	2909
2910	harvest35_tx_e20	HF06K17r	BU985280 637	1e-131	766	2910
2912	harvest35_tx_e20	bags23d11	AV913765 748	2.33e-156	1004	2912
2913	harvest35_tx_e20	S0000800208D11F1	AJ474620 553	1e-122	952	2913
2915	harvest35_tx_e20	UCRHV18_05ca07_b1	CD663443 796	1e-127	556	2915
2917	harvest35_tx_e20	baak24l03	BJ454501 719	1e-139	638	2917
2918	harvest35_tx_e20	HC15B20y	CB874143 683	1e-145	680	2918
2920	harvest35_tx_e20	UCRHV18_04bf06_b1	CD663115 773	1e-143	1102	2920
2921	harvest35_tx_e20	rbags18k22	AV922555 732	1e-154	770	2921
2922	harvest35_tx_e20	HF18B12r	BU988585 744	1e-168	1285	2922
2923	harvest35_tx_e20	HA02N02u	BQ656621 513	1e-98	509	2923
2924	harvest35_tx_e20	HU13A02r	CA009041 701	1e-156	1201	2924
2925	harvest35_tx_e20	bags26g17	BJ463241 708	1e-154	1180	2925
2926	harvest35_tx_e20	S0001100118H10F1	AJ432330 634	1e-135	1040	2926
2929	harvest35_tx_e20	rbaak36j19	BJ459324 639	1e-129	821	2929
2931	harvest35_tx_e20	HO04C08w	CK566622 746	1e-154	1181	2931
2932	harvest35_tx_e20	GPN004A21u	DN159649 379	2e-75	612	2932
2933	harvest35_tx_e20	HVSMEc0012D09r2	681	1e-122	945	2933
2935	harvest35_tx_e20	bags20e18	AV916969 787	1e-161	1232
2937	harvest35_tx_e20	S0000200045G09F1	AJ461094 378	4e-75	557	2937
2938	harvest35_tx_e20	HY06N21V	AL507792 611	1e-105	703	2938
2939	harvest35_tx_e20	HA27D08r	BU982652 410	1e-83	605	2939
2940	harvest35_tx_e20	UCRHV18_06db08_b1	CD663830 707	1e-145	1118	2940
2941	harvest35_tx_e20	HB22L15r	BU972790 480	1e-105	828	2941
2943	harvest35_tx_e20	HA09p24r	BQ460341 535	1e-112	882	2943
2944	harvest35_tx_e20	HF08C02r	BU985621 559	1e-118	922	2944
2945	harvest35_tx_e20	baak41f20	BJ453029 772	1e-174	988	2945
2949	harvest35_tx_e20	HC11B09y	CB873191 622	1e-123	681	2949
2950	harvest35_tx_e20	HVSMEl0008B24r2	560	2e-90	717
2951	harvest35_tx_e20	AF376063	AF376063 803	1e-127	802	2951
2952	harvest35_tx_e20	HC11B08w	CB869350 660	2.33e-156	1128	2952
2953	harvest35_tx_e20	AY043288	AY043288 961	0.0	790	2953
2956	harvest35_tx_e20	HZ60K05r	CA027983 510	1e-103	774	2956
2957	harvest35_tx_e20	HA16D22r	BU979463 650	1e-113	337	2957
2960	harvest35_tx_e20	rbart57d03	BY869535 538	6e-83	663	2960
2961	harvest35_tx_e20	HS09N14u	CA000141 590	1e-125	759	2961
2962	harvest35_tx_e20	S0000200086G08F1	AJ461034 371	3e-57	360	2962
2963	harvest35_tx_e20	HM09B18w	CB881210 665	1e-147	1134	2963
2964	harvest35_tx_e20	S0000200028E02F2	AJ462165 486	6e-92	731	2964
2966	harvest35_tx_e20	rbart42h03	BY868592 512	1e-104	811	2966
2967	harvest35_tx_e20	HD03I06r	BQ461698 508	1e-108	463	2967
2970	harvest35_tx_e20	UCRHV18_06cc02_b1	CD663760 794	1e-168	1284	2970
2971	harvest35_tx_e20	S0000800055G06F1	612	1e-81	657	2971
2972	harvest35_tx_e20	HVSMEn0005F15f2	576	1e-123	734	2972
2973	harvest35_tx_e20	HI02K17u	BQ660460 638	1e-124	566	2973
2976	harvest35_tx_e20	baal37i03	BJ469779 773	1e-159	777	2976
2979	harvest35_tx_e20	HO10F03w	CK568527 706	1e-166	1270	2979
2981	harvest35_tx_e20	HB29G12r	BU974884 720	1e-161	1174	2981
2983	harvest35_tx_e20	HVSMEf0009B22r2	507	1e-106	802	2983
2984	harvest35_tx_e20	HH03L11w	CB861000 776	1e-164	1162	2984
2986	harvest35_tx_e20	rbags15c18	AV920681 683	4e-83	664	2986
2987	harvest35_tx_e20	HD08M06w	CB865201 706	1e-128	626	2987
2993	harvest35_tx_e20	HA08k19r	BQ459590 544	1e-115	896	2993
2994	harvest35_tx_e20	baak24k05	BJ454487 805	0.0	1407
2995	harvest35_tx_e20	S0000200030D04F1	AJ460458 642	1e-144	1109
2996	harvest35_tx_e20	HD04L05r	BQ461302 535	1e-115	896
2999	harvest35_tx_e20	rbaal32p22	BJ476241 758	1e-172	1317
3000	harvest35_tx_e20	rbaal9p09	AV937253 687	1e-159	1216
3001	harvest35_tx_e20	EBro08_SQ008_C03	BQ767114 595	1e-133	1034
3002	harvest35_tx_e20	GCN004I12u	DN156626 455	4e-97	769
3003	harvest35_tx_e20	HF21M11r	BU989452 599	1e-128	996
3004	harvest35_tx_e20	HVSMEl0006O13f2	554	1e-124	963
3005	harvest35_tx_e20	HS16B18u	CA000126 566	1e-116	906
3007	harvest35_tx_e20	AB073084	AB073084 2146	0.0	1032
3008	harvest35_tx_e20	rbah58k10	BJ552698 730	1e-159	1195
3009	harvest35_tx_e20	HQ02A09w	CB883366 572	2e-98	775
3010	harvest35_tx_e20	rbaak38n01	BJ459927 640	2.33e-156	585
3011	harvest35_tx_e20	HM08G11w	CB880975 722	1e-167	1277
3013	harvest35_tx_e20	HVSMEi0012F15f	BG367462 554	6e-95	439
3017	harvest35_tx_e20	HV09M20r	CA018835 626	1e-100	791
3018	harvest35_tx_e20	rbaal8f10	AV936923 680	1e-154	1181
3020	harvest35_tx_e20	EBed02_SQ002_N01	BM441239 300	4e-57	260
3021	harvest35_tx_e20	baak16b01	BJ447515 669	1e-154	1179
3022	harvest35_tx_e20	HA22M01r	BU981140 647	1e-135	1045
3026	harvest35_tx_e20	HVSMEl0023A18r2	639	1e-136	1056	3026
3027	harvest35_tx_e20	HA10G20u	BU976851 701	1e-110	816	3027
3028	harvest35_tx_e20	HS08N05r	CA002892 503	1e-112	873	3028
3031	harvest35_tx_e20	HH04D21y	CB863595 677	1e-140	865	3031
3033	harvest35_tx_e20	HVSMEl0011G03f2	602	1e-104	604	3033
3034	harvest35_tx_e20	rbah26h16	AV945408 739	1e-156	1198	3034
3035	harvest35_tx_e20	HH02F05w	CB861441 801	1e-170	1303	3035
3038	harvest35_tx_e20	HS01B17w	BQ662212 742	1e-144	1108	3038
3039	harvest35_tx_e20	bah26i23	AV940317 710	1e-155	1112	3039
3040	harvest35_tx_e20	rbasd18o05	AV931192 647	1e-145	1121	3040
3042	harvest35_tx_e20	EBro08_SQ012_H23	BQ768850 625	7e-99	779	3042
3043	harvest35_tx_e20	rbags31a23	BJ466184 666	1e-145	1120	3043
3044	harvest35_tx_e20	HW02N09T	AL503623 636	1e-124	918	3044
3045	harvest35_tx_e20	HO05H17w	CK567035 798	1e-165	1263	3045
3047	harvest35_tx_e20	HB24N05r	BU973406 614	1e-138	1027	3047
3049	harvest35_tx_e20	EBma01_SQ002_A07	BM375991 471	6e-81	651	3049
3052	harvest35_tx_e20	HH05A03w	CB860902 721	1e-164	1258	3052
3053	harvest35_tx_e20	rbags20d16	AV833979 687	1e-158	1212	3053
3054	harvest35_tx_e20	HF12M03r	BU986735 653	1e-133	545	3054
3056	harvest35_tx_e20	GW001H22r	CX630117 533	1e-115	896
3057	harvest35_tx_e20	baal4l21	AV932938 750	1e-167	1274	3057
3059	harvest35_tx_e20	rbaal29k20	BJ475703 669	1e-123	560	3059
3060	harvest35_tx_e20	HB09N02T	BQ472367 645	2.33e-156	1109
3062	harvest35_tx_e20	HY01I23T	AL506025 586	1e-113	885	3062
3063	harvest35_tx_e20	S0000800051G09F1	AJ468596 630	2.33e-156	915	3063
3064	harvest35_tx_e20	HY06E22V	AL507599 618	1e-134	1040	3064
3065	harvest35_tx_e20	HF24L13r	BU990333 683	1e-138	725	3065
3067	harvest35_tx_e20	HD09O15w	CB865540 634	1e-120	936
3068	harvest35_tx_e20	HJ01A09x	CB882849 672	1e-138	1001	3068
3069	harvest35_tx_e20	HA07c01r	BQ460137 509	1e-111	870	3069
3073	harvest35_tx_e20	HI05D02r	BQ463417 580	1e-122	819	3073
3074	harvest35_tx_e20	HVSMEf0012D21r2	640	1e-143	1103	3074
3075	harvest35_tx_e20	bags10b18	AV912751 708	1e-157	1202	3075
3080	harvest35_tx_e20	HA14J21r	BU978910 649	1e-133	708	3080
3081	harvest35_tx_e20	rbah56f18	BJ552383 691	2.33e-156	1123	3081
3082	harvest35_tx_e20	rbaal32h17	BJ476166 722	1e-156	897
3084	harvest35_tx_e20	rbastl04g02	BY874513 451	6e-93	739
3087	harvest35_tx_e20	HS01A18w	BQ662202 720	1e-165	1261	3087
3089	harvest35_tx_e20	HO11K04S	CD056244 543	2e-60	330	3089
3090	harvest35_tx_e20	HF01E02w	BQ659658 646	6e-79	633
3092	harvest35_tx_e20	HO02P14w	CK566256 735	1e-166	1271	3092
3095	harvest35_tx_e20	HS07L12u	CA000552 577	2e-84	675	3095
3099	harvest35_tx_e20	rbags6n02	AV919605 702	1e-154	1179
3100	harvest35_tx_e20	UCRHV18_02bg08_b1	CD662585 854	1e-160	1201	3100
3101	harvest35_tx_e20	rbags9a08	AV920033 675	1e-150	1152
3102	harvest35_tx_e20	HZ47E02r	CA023735 611	1e-141	1087
3103	harvest35_tx_e20	rbah36p18	AV836137 601	1e-92	733	3103
3104	harvest35_tx_e20	EBed01_SQ002_J09	BM368245 659	1e-128	992
3107	harvest35_tx_e20	HC13B05w	CB870006 762	1e-155	615	3107
3109	harvest35_tx_e20	bags8k12	AV914865 660	1e-123	548	3109
3110	harvest35_tx_e20	EBem04_SQ003_I20	BM377573 621	1e-121	941	3110
3112	harvest35_tx_e20	EBem05_SQ003_H03	BM376862 591	1e-134	391	3112
3113	harvest35_tx_e20	HI07D15w	CB858487 682	1e-133	878	3113
3116	harvest35_tx_e20	HM08E23w	CB880945 744	1e-155	1194	3116
3117	harvest35_tx_e20	HZ01K24u	BQ665952 608	1e-116	905	3117
3119	harvest35_tx_e20	rbaal8b10	AV936871 696	1e-141	1055	3119
3121	harvest35_tx_e20	HO27P07w	DN186841 689	1e-148	1141	3121
3124	harvest35_tx_e20	HS02B16u	BQ662378 539	7e-97	764	3124
3126	harvest35_tx_e20	HX07M24w	CB875278 743	1e-162	1241
3128	harvest35_tx_e20	S0000800087C01F1	AJ476383 604	1e-120	703
3129	harvest35_tx_e20	HVSMEc0010I22r2	656	1e-141	1089
3130	harvest35_tx_e20	HA21N21r	BU980846 383	3e-86	687	3130
3131	harvest35_tx_e20	HX05P15w	CB874670 718	1e-155	673	3131
3132	harvest35_tx_e20	HF25N19r	BU990720 572	1e-118	923	3132
3134	harvest35_tx_e20	AB063179	AB063179 1909	0.0	2493	3134
3135	harvest35_tx_e20	HO25M11w	DN187441 770	1e-148	750	3135
3136	harvest35_tx_e20	HO19B11w	DN188976 721	1e-159	1216	3136
3137	harvest35_tx_e20	rbags31e23	BJ466240 741	1e-156	1088	3137
3138	harvest35_tx_e20	rbah49o18	BJ484299 672	1e-145	1103	3138
3139	harvest35_tx_e20	HS08A20r	CA002619 399	1e-62	356	3139
3140	harvest35_tx_e20	S0000800245A12F1	AJ473801 513	1e-111	779	3140
3141	harvest35_tx_e20	HD04G11u	BQ658596 632	1e-137	1061	3141
3143	harvest35_tx_e20	HX11A23w	CB876365 707	1e-151	1159	3143
3144	harvest35_tx_e20	HO28A07w	DN186855 698	1e-135	608	3144
3147	harvest35_tx_e20	HM10D06r	BU995419 646	1e-121	862
3148	harvest35_tx_e20	HM07N13w	CB880791 614	1e-115	895	3148
3149	harvest35_tx_e20	HB01P21r	BQ472612 622	1e-127	989	3149
3153	harvest35_tx_e20	S0000800074D06F1	AJ475836 591	1e-132	1025	3153
3154	harvest35_tx_e20	HO29A16w	DN186533 652	1e-149	1147	3154
3158	harvest35_tx_e20	HB03N24r	BU967302 615	1e-143	1044	3158
3160	harvest35_tx_e20	HF14M03r	BU987437 664	1e-119	913	3160
3161	harvest35_tx_e20	HX11F10w	CB876459 737	1e-151	685	3161
3162	harvest35_tx_e20	HO05P14w	CK567188 790	1e-160	555	3162
3166	harvest35_tx_e20	HO37O07S	DN177483 743	1e-173	1319	3166
3167	harvest35_tx_e20	HO29O08w	DN186264 606	4e-50	426	3167
3169	harvest35_tx_e20	HH06G02w	CB860509 679	1e-157	1074	3169
3170	harvest35_tx_e20	S0000700071G08F1	AJ464894 696	1e-157	1210	3170
3173	harvest35_tx_e20	baal19l12	BJ547444 710	1e-151	548	3173
3174	harvest35_tx_e20	rbaak36f22	BJ459269 711	1e-138	1063	3174
3175	harvest35_tx_e20	bags17c04	AV916414 711	1e-172	1314	3175
3176	harvest35_tx_e20	HD08O20r	BU992135 642	1e-144	1114	3176
3177	harvest35_tx_e20	rbags22l16	AV918925 686	1e-113	467	3177
3178	harvest35_tx_e20	UCRHV18_02dh10_b1	CD662742 839	1e-180	1373	3178
3180	harvest35_tx_e20	UCRHV18_04cd02_b1	CD663166 908	1e-163	764	3180
3182	harvest35_tx_e20	HO15H13w	CK570110 575	1e-121	659	3182
3183	harvest35_tx_e20	HX09M11w	CB875930 746	1e-163	709	3183
3188	harvest35_tx_e20	HW03D15T	AL503728 625	1e-141	1092	3188
3189	harvest35_tx_e20	HI08I12w	CB858856 701	1e-136	937	3189
3190	harvest35_tx_e20	HI01L20w	BQ660272 684	1e-151	1161	3190
3192	harvest35_tx_e20	S0000700041F04F1	AJ432600 661	1e-138	1045	3192
3194	harvest35_tx_e20	S0000200020E06F1	AJ462632 524	4e-82	657	3194
3195	harvest35_tx_e20	HF18N24r	BU988839 711	1e-165	1267	3195
3196	harvest35_tx_e20	HB31C03r	BU975438 390	1e-77	499	3196
3200	harvest35_tx_e20	rbags39l05	BJ468650 768	0.0	1378	3200
3204	harvest35_tx_e20	baak33i10	BJ544638 757	1e-168	1232	3204
3205	harvest35_tx_e20	HU02A12r	BQ464881 537	5e-33	291	3205
3206	harvest35_tx_e20	HVSMEg0005J05r2	672	1e-110	862	3206
3208	harvest35_tx_e20	S0000700011B04F1	AJ465606 526	3e-37	334	3208
3209	harvest35_tx_e20	HI11G11w	CB859729 685	1e-144	880	3209
3210	harvest35_tx_e20	HU04M14u	BQ663959 571	1e-127	988	3210
3212	harvest35_tx_e20	HVSMEf0018M06f2	524	5e-87	693	3212
3214	harvest35_tx_e20	HVSMEl0014P03r2	557	1e-100	778	3214
3215	harvest35_tx_e20	rbart54c11	BY869323 493	1e-101	795	3215
3216	harvest35_tx_e20	baak42f08	BJ453270 765	1e-113	566	3216
3218	harvest35_tx_e20	HX05J02w	CB874535 771	1e-178	1361	3218
3219	harvest35_tx_e20	HW01A04T	AL503186 797	1e-141	1090	3219
3221	harvest35_tx_e20	HI04H11u	BQ660610 416	2e-90	720	3221
3223	harvest35_tx_e20	HI07B02w	CB858455 805	1e-168	1286	3223
3225	harvest35_tx_e20	baak29p10	BJ450504 660	1e-144	835
3230	harvest35_tx_e20	HVSMEc0013E22r2	513	2e-95	756
3231	harvest35_tx_e20	baak18k10	BJ544062 748	1e-175	1335
3232	harvest35_tx_e20	rbaak40h20	BJ460352 661	1e-119	891
3233	harvest35_tx_e20	HO38J11S	DN177119 697	1e-154	1177
3234	harvest35_tx_e20	HVSMEh0086K21r2	623	1e-128	995
3236	harvest35_tx_e20	HO10K09w	CK568633 798	1e-166	690
3239	harvest35_tx_e20	UCRHV18_03cd07_b1	CD662910 762	1e-167	1279
3240	harvest35_tx_e20	HU01E12w	BQ663200 654	1e-144	646
3241	harvest35_tx_e20	HI08A22w	CB858704 675	8e-92	728
3243	harvest35_tx_e20	HA12A17u	BU977787 624	1e-136	690
3244	harvest35_tx_e20	rbags39l18	BJ468660 726	1e-162	1241
3248	harvest35_tx_e20	S0000200075F06F1	AJ461699 446	2e-80	545
3250	harvest35_tx_e20	HO04K14w	CK566798 759	1e-163	1245
3251	harvest35_tx_e20	HO02G12w	CK566082 765	1e-119	928
3252	harvest35_tx_e20	HF19B18r	BU988904 731	1e-164	1257
3254	harvest35_tx_e20	HP01O17T	BQ468323 515	1e-69	541
3257	harvest35_tx_e20	HB07P13r	BU968582 640	1e-136	771
3258	harvest35_tx_e20	rbast28h09	BY871602 377	8e-74	598
3259	harvest35_tx_e20	S0000800016A07F1	AJ476087 597	1e-131	597
3260	harvest35_tx_e20	HV06O04u	CA016674 578	1e-132	1023
3261	harvest35_tx_e20	HX09G06w	CB875801 776	1e-169	1294
3262	harvest35_tx_e20	HB14A12r	BU970229 756	1e-104	593
3263	harvest35_tx_e20	rbah27k23	AV945689 680	1e-151	537
3265	harvest35_tx_e20	HVSMEf0020I24f2	612	1e-145	1118
3266	harvest35_tx_e20	baak38f11	BJ544825 753	1e-173	1322
3267	harvest35_tx_e20	bags23e16	AV913786 712	1e-157	1205
3268	harvest35_tx_e20	HF14G12r	BU987310 658	2e-49	421
3269	harvest35_tx_e20	HU03E16u	BQ663596 636	1e-140	1078
3270	harvest35_tx_e20	HA14C03r	BU978737 335	4e-69	563
3271	harvest35_tx_e20	HC06H05w	CB866667 770	1e-135	589
3272	harvest35_tx_e20	HO02F17w	CK566066 770	1e-113	887
3274	harvest35_tx_e20	HO05A18w	CK566914 806	1e-155	746
3275	harvest35_tx_e20	HS01J24T	BQ466799 714	1e-118	818
3276	harvest35_tx_e20	HV01B03w	BQ664022 576	1e-116	903
3279	harvest35_tx_e20	rbasd18i05	AV931092 739	1e-180	1370	3279
3280	harvest35_tx_e20	baak32n11	BJ451133 533	2e-86	688	3280
3285	harvest35_tx_e20	S0000800049B05F1	AJ476159 599	6e-85	677	3285
3286	harvest35_tx_e20	rbags9o24	AV920248 689	1e-144	647	3286
3288	harvest35_tx_e20	HX01C23w	BQ664867 665	1e-108	778	3288
3290	harvest35_tx_e20	rbags4j18	AV834121 745	1e-119	908	3290
3292	harvest35_tx_e20	HC05M16w	CB866872 728	1e-160	1229	3292
3293	harvest35_tx_e20	HM08L10w	CB881079 709	1e-159	1222	3293
3295	harvest35_tx_e20	HM09D01w	CB881236 733	1e-155	1045	3295
3297	harvest35_tx_e20	HV10I03u	CA016106 587	1e-134	1040	3297
3300	harvest35_tx_e20	HA14D09r	BU978766 582	1e-110	723	3300
3301	harvest35_tx_e20	rbaak1a18	AV911705 748	1e-175	1337	3301
3303	harvest35_tx_e20	baak14k22	BJ447258 616	1e-120	935	3303
3304	harvest35_tx_e20	HI09L18w	CB859214 685	1e-144	1116	3304
3305	harvest35_tx_e20	bags39l20	BJ465416 708	1e-160	1231	3305
3307	harvest35_tx_e20	rbastl03e10	BY874407 461	2e-99	786	3307
3308	harvest35_tx_e20	rbasd19k05	AV931395 727	1e-161	1222	3308
3310	harvest35_tx_e20	rbah49i10	BJ484223 747	1e-132	1003	3310
3311	harvest35_tx_e20	UCRHV18_06be12_b1	CD663708 839	1e-163	901	3311
3313	harvest35_tx_e20	rbasd25m06	AV837046 539	2e-97	417	3313
3314	harvest35_tx_e20	bags16e12	AV834383 743	1e-164	1258	3314
3316	harvest35_tx_e20	GBN008A15u	CX628369 478	1e-104	819	3316
3317	harvest35_tx_e20	HF01O04w	BQ659839 680	1e-147	1130	3317
3318	harvest35_tx_e20	EBro08_SQ010_L24	BQ768181 668	7e-86	684
3320	harvest35_tx_e20	rbah15g15	AV835663 693	1e-140	408	3320
3321	harvest35_tx_e20	AF307145	AF307145 1973	0.0	1404	3321
3325	harvest35_tx_e20	bah36k03	AV941779 747	1e-162	1244	3325
3326	harvest35_tx_e20	EBpi03_SQ003_J18	BM374431 546	1e-116	828	3326
3327	harvest35_tx_e20	rbags18d03	AV834606 697	1e-156	1195	3327
3328	harvest35_tx_e20	HU06K11r	CA007070 706	1e-173	1323	3328
3330	harvest35_tx_e20	HF08C24r	BU985638 693	1e-167	1279	3330
3332	harvest35_tx_e20	HD09D06w	CB865328 729	1e-133	672	3332
3333	harvest35_tx_e20	HF22I08r	BU989721 733	1e-169	1293	3333
3334	harvest35_tx_e20	rbah19f12	AV943910 687	1e-155	865	3334
3335	harvest35_tx_e20	HI02D07u	BQ660380 468	1e-101	801	3335
3336	harvest35_tx_e20	rbaal7f06	AV832971 713	1e-161	1234	3336
3339	harvest35_tx_e20	EBro08_SQ006_D02	BQ766431 505	1e-102	802	3339
3341	harvest35_tx_e20	HB30I05r	BU975238 607	1e-122	705	3341
3342	harvest35_tx_e20	HF19M17r	BU989107 756	1e-126	978	3342
3343	harvest35_tx_e20	HF06K02r	BU985269 698	1e-123	960	3343
3344	harvest35_tx_e20	HC06O10y	CB872183 748	1e-152	1125	3344
3345	harvest35_tx_e20	bah29o24	AV835280 734	1e-151	1164	3345
3347	harvest35_tx_e20	S0000800194G01F1	AJ469178 653	1e-124	515	3347
3348	harvest35_tx_e20	HO07K11w	CK567713 841	0.0	1317	3348
3351	harvest35_tx_e20	baak26g11	BJ449724 707	6e-85	677
3353	harvest35_tx_e20	HO27I09w	DN187019 664	1e-154	1186	3353
3354	harvest35_tx_e20	S0000200065A08F1	AJ460152 613	1e-141	1091	3354
3356	harvest35_tx_e20	HA02n24r	BQ458905 675	1e-111	872	3356
3357	harvest35_tx_e20	HH06M09w	CB860405 578	1e-105	597	3357
3359	harvest35_tx_e20	bah23j14	AV835876 622	1e-135	730	3359
3360	harvest35_tx_e20	HO04E08w	CK566662 818	1e-176	1345	3360
3361	harvest35_tx_e20	HO38C21S	DN177237 747	1e-172	1313	3361
3365	harvest35_tx_e20	fbast21a06	BY850370 526	3e-46	227	3365
3366	harvest35_tx_e20	HX05F21w	CB874469 718	1e-154	1180	3366
3367	harvest35_tx_e20	HV11C05r	CA019185 719	1e-140	590	3367
3368	harvest35_tx_e20	HO25L03w	DN187592 739	1e-159	1132	3368
3369	harvest35_tx_e20	HI04H23u	BQ660614 482	1e-103	731	3369
3372	harvest35_tx_e20	HT05I14u	CA011455 510	6e-80	641	3372
3373	harvest35_tx_e20	HX08I05r	CA030919 648	1e-103	817	3373
3374	harvest35_tx_e20	HO16A16w	DN189996 769	1e-172	1318	3374
3376	harvest35_tx_e20	S0001000056H18F1	AJ477668 515	1e-108	772	3376
3377	harvest35_tx_e20	GBN002L05f	CX632519 406	9e-85	677	3377
3379	harvest35_tx_e20	HV10I23u	CA015966 584	6e-56	464
3380	harvest35_tx_e20	bags23c02	AV913741 651	1e-147	1132	3380
3381	harvest35_tx_e20	HA10B22u	CB883750 557	1e-60	500	3381
3382	harvest35_tx_e20	HO16I08S	DN183925 608	1e-134	1040	3382
3384	harvest35_tx_e20	HM10N09w	CB881772 594	1e-93	740	3384
3385	harvest35_tx_e20	GW001K07r	CX630162 697	2.33e-156	1124	3385
3388	harvest35_tx_e20	HF21H11r	BU989336 650	1e-148	1135	3388
3391	harvest35_tx_e20	HB10K08r	BU969135 591	1e-136	1055	3391
3392	harvest35_tx_e20	HC04N01y	CB871672 621	1e-137	1056	3392
3393	harvest35_tx_e20	HC10P20w	CB869318 613	1e-113	873	3393
3394	harvest35_tx_e20	HT13P06r	CA015321 635	1e-123	940	3394
3395	harvest35_tx_e20	HP02O12w	CB879594 746	1e-172	1311	3395
3396	harvest35_tx_e20	HV12D17u	CA015767 563	1e-117	914	3396
3397	harvest35_tx_e20	GAN006P17u	CX626251 267	8e-54	453	3397
3399	harvest35_tx_e20	rbags5e24	AV834150 799	1e-149	545	3399
3402	harvest35_tx_e20	HO12D07w	CK569106 663	1e-112	739	3402
3403	harvest35_tx_e20	HY01L17u	AL509409 551	1e-128	996	3403
3405	harvest35_tx_e20	EBem04_SQ001_G08b	586	7e-92	520	3405
3406	harvest35_tx_e20	S0000800190E01F1	AJ470820 677	1e-153	1178	3406
3407	harvest35_tx_e20	baak17c24	BJ447759 752	1e-170	1300	3407
3409	harvest35_tx_e20	bah35h24	BJ477605 721	1e-149	1087	3409
3410	harvest35_tx_e20	HW01I22T	AL503300 718	1e-143	742	3410
3412	harvest35_tx_e20	bags13d19	AV915181 649	1e-138	1064	3412
3413	harvest35_tx_e20	rbah11p09	AV835594 712	1e-157	1203	3413
3414	harvest35_tx_e20	EBed02_SQ003_G11	BQ754991 631	1e-142	751
3416	harvest35_tx_e20	HI11E05w	CB859688 679	1e-136	1053	3416
3417	harvest35_tx_e20	HF01N21w	BQ659835 678	1e-151	1161	3417
3418	harvest35_tx_e20	bags30b10	BJ463688 755	1e-150	609	3418
3419	harvest35_tx_e20	EBem05_SQ002_B04	BM376383 482	1e-102	770
3422	harvest35_tx_e20	rbast73a11	BY873686 523	1e-108	850	3422
3424	harvest35_tx_e20	rbags26g04	BJ467260 746	1e-164	684	3424
3425	harvest35_tx_e20	rbags4m15	AV919160 686	1e-142	1041	3425
3426	harvest35_tx_e20	HVSMEm0007L19f	BI952781 518	4e-95	751	3426
3427	harvest35_tx_e20	HV08I02u	CA016506 578	1e-130	1007	3427
3428	harvest35_tx_e20	HVSMEf0017P20f2	449	2e-66	460	3428
3430	harvest35_tx_e20	HVSMEn0015P15r2	572	1e-119	886	3430
3431	harvest35_tx_e20	HX09I24w	CB875858 694	1e-117	914	3431
3432	harvest35_tx_e20	rbaak32d09	BJ458489 676	1e-150	1154	3432
3433	harvest35_tx_e20	EBro03_SQ005_F05	BQ763657 717	1e-164	1256	3433
3434	harvest35_tx_e20	bags11a15	AV833911 747	1e-164	1136	3434
3435	harvest35_tx_e20	bah45j17	BJ478695 673	1e-148	1138	3435
3436	harvest35_tx_e20	rbaet114a11	BY859107 542	1e-106	831	3436
3437	harvest35_tx_e20	HU08D04u	CA005921 560	1e-105	824
3438	harvest35_tx_e20	HM13H15r	BU996397 625	2e-67	550
3442	harvest35_tx_e20	GAN005P22u	CX625871 449	2e-86	694	3442
3443	harvest35_tx_e20	HO25I03S	DN180975 717	1e-167	1282	3443
3444	harvest35_tx_e20	HF08L06r	BU985811 681	1e-145	1093	3444
3445	harvest35_tx_e20	HH06K06w	CB860441 780	0.0	1397	3445
3446	harvest35_tx_e20	rbags39m04	BJ468666 786	1e-173	1204	3446
3447	harvest35_tx_e20	HH05N23w	CB860701 735	1e-148	1136	3447
3448	harvest35_tx_e20	HM08M01w	CB881092 700	1e-156	1195	3448
3449	harvest35_tx_e20	HV12N11u	CA017329 570	1e-104	816
3450	harvest35_tx_e20	HF09P06r	BU986193 709	1e-160	636	3450
3452	harvest35_tx_e20	rbaal34c16	BJ476385 627	1e-125	973	3452
3453	harvest35_tx_e20	rbags39d05	BJ468523 706	1e-163	1250	3453
3455	harvest35_tx_e20	rbaak22b08	BJ456465 672	1e-139	1076
3456	harvest35_tx_e20	rbah47c10	BJ483754 755	6e-66	542	3456
3457	harvest35_tx_e20	HC13E02w	CB870066 664	1e-133	1028	3457
3459	harvest35_tx_e20	GCN001F05u	DN157775 688	1e-100	633	3459
3460	harvest35_tx_e20	rbasd21m09	AV836994 545	1e-118	919	3460
3465	harvest35_tx_e20	HO10F23w	CK568542 804	0.0	1377	3465
3467	harvest35_tx_e20	rbah51n23	BJ484539 652	1e-134	987	3467
3470	harvest35_tx_e20	HM10G19r	BU995493 632	1e-149	1148	3470
3471	harvest35_tx_e20	rbast60a01	BY872997 390	3e-76	617	3471
3473	harvest35_tx_e20	HVSMEl0021F14r2	572	1e-105	664	3473
3475	harvest35_tx_e20	baal17p02	BJ471346 764	1e-169	1291	3475
3476	harvest35_tx_e20	HO15K23w	CK570175 796	1e-161	1222	3476
3477	harvest35_tx_e20	HVSMEl0012M08r2	574	1e-112	877	3477
3478	harvest35_tx_e20	HD09H16w	CB865413 650	1e-135	1039	3478
3479	harvest35_tx_e20	rbags3h03	AV922284 717	1e-134	1022	3479
3480	harvest35_tx_e20	HM03G21u	BQ661420 615	1e-104	708	3480
3482	harvest35_tx_e20	EBes01_SQ003_J17	BM099562 633	1e-102	804	3482
3483	harvest35_tx_e20	rbaak30j14	BJ458084 662	1e-110	859	3483
3484	harvest35_tx_e20	S0000200043B02F1	AJ462578 520	1e-117	910	3484
3486	harvest35_tx_e20	HB17A10r	BU971240 567	1e-118	920
3488	harvest35_tx_e20	rbah21d03	AV835815 646	1e-151	1161	3488
3489	harvest35_tx_e20	HO10L14w	CK568654 774	1e-108	839	3489
3490	harvest35_tx_e20	HU04D08r	BQ465626 647	3e-53	287	3490
3491	harvest35_tx_e20	HY07L20u	AL511337 541	1e-111	873	3491
3492	harvest35_tx_e20	GW002K04r	CX630442 652	1e-87	505
3493	harvest35_tx_e20	HVSMEg0007E11r2	633	1e-119	927
3494	harvest35_tx_e20	rbags36a23	BJ467109 737	1e-171	1303	3494
3495	harvest35_tx_e20	HH06K12w	CB860443 685	1e-164	1254	3495
3496	harvest35_tx_e20	HVSMEb0004F16r2	560	1e-127	986	3496
3497	harvest35_tx_e20	S0000800078F12F1	AJ466960 619	1e-125	970	3497
3498	harvest35_tx_e20	HC114A09_SK	BM816865 674	1e-139	531	3498
3499	harvest35_tx_e20	bah53i05	BJ480659 680	1e-144	1112	3499
3500	harvest35_tx_e20	HH03N24w	CB862277 742	1e-156	889	3500
3503	harvest35_tx_e20	HZ51I02r	CA025204 634	1e-138	674	3503
3505	harvest35_tx_e20	S0000800062B01F1	AJ471149 683	1e-154	1182	3505
3506	harvest35_tx_e20	UCRHV18_03db10_b1	CD662961 879	0.0	1371	3506
3507	harvest35_tx_e20	bags16a24	AV833589 704	1e-151	1163	3507
3508	harvest35_tx_e20	basd26e07	AV926970 676	1e-108	830	3508
3510	harvest35_tx_e20	EBes01_SQ003_O17	BM099676 383	3e-74	576	3510
3511	harvest35_tx_e20	HC14P11w	CB870669 700	1e-160	1227
3512	harvest35_tx_e20	HB17F05r	BU971337 689	3e-37	290
3513	harvest35_tx_e20	HB09H17w	BQ658360 571	1e-122	949	3513
3515	harvest35_tx_e20	HV_CEb0016P12f2	543	1e-115	473	3515
3516	harvest35_tx_e20	HD09K01w	CB865455 625	1e-138	1068	3516
3517	harvest35_tx_e20	bags31f12	BJ463985 737	1e-151	904	3517
3518	harvest35_tx_e20	rbaal29b06	BJ475647 739	1e-161	1237	3518
3519	harvest35_tx_e20	HC12F09w	CB869744 724	1e-142	963	3519
3520	harvest35_tx_e20	HI12J02r	BU998918 622	1e-115	865	3520
3521	harvest35_tx_e20	HY10H12u	AL512124 447	3e-58	447	3521
3522	harvest35_tx_e20	rbags13g18	AV920333 665	1e-140	1083	3522
3524	harvest35_tx_e20	basd12p14	AV923399 681	1e-151	1165	3524
3525	harvest35_tx_e20	S0001100031F02F1	AJ433292 697	1e-158	1215	3525
3527	harvest35_tx_e20	baak42n10	BJ545045 762	1e-173	822	3527
3529	harvest35_tx_e20	HVSMEf0011I13r2	606	1e-118	917	3529
3530	harvest35_tx_e20	HB02N22r	BU966954 434	2e-78	630	3530
3532	harvest35_tx_e20	rbags30m21	BJ468029 702	1e-152	1171	3532
3533	harvest35_tx_e20	HM05P19w	CB880258 689	1e-126	981	3533
3534	harvest35_tx_e20	HO29F13w	DN186423 705	1e-151	1161	3534
3535	harvest35_tx_e20	HX07M04w	CB875261 735	1e-151	1156	3535
3536	harvest35_tx_e20	GPN001D22u	DN160694 721	1e-144	1109	3536
3538	harvest35_tx_e20	rbags29o18	BJ467818 670	1e-150	1155	3538
3539	harvest35_tx_e20	HF16G10r	BU988005 748	1e-165	1264	3539
3540	harvest35_tx_e20	HX08G13w	CB875473 647	1e-140	1079	3540
3543	harvest35_tx_e20	S0001100112B05F1	AJ481336 664	1e-121	759	3543
3546	harvest35_tx_e20	HX06D10w	CB874750 700	1e-153	1173
3547	harvest35_tx_e20	HO25A21w	DN187816 835	1e-169	1180	3547
3548	harvest35_tx_e20	HI06F12w	CB858257 729	1e-166	1271	3548
3549	harvest35_tx_e20	HX08M03w	CB875585 602	1e-123	539	3549
3551	harvest35_tx_e20	HF01E01T	BQ464063 714	1e-148	1048	3551
3552	harvest35_tx_e20	Y14573_CDS-2	Y14573_C 1419	0.0	1475	3552
3554	harvest35_tx_e20	HX07L24w	CB875258 740	2.33e-156	790	3554
3555	harvest35_tx_e20	HU03A16u	BQ663537 598	1e-103	548	3555
3557	harvest35_tx_e20	HVSMEg0010F24f2	637	1e-132	924	3557
3558	harvest35_tx_e20	HZ52P22r	CA025733 573	1e-124	964	3558
3559	harvest35_tx_e20	HO04J15w	CK566777 774	1e-158	1215	3559
3561	harvest35_tx_e20	HO32O06S	DN178710 697	1e-154	1187	3561
3562	harvest35_tx_e20	HO03N18w	CK566529 473	9e-79	513	3562
3563	harvest35_tx_e20	EBem04_SQ003_J01	BM377577 626	1e-136	1049	3563
3564	harvest35_tx_e20	HZ39O08r	CA021368 693	1e-144	1109	3564
3565	harvest35_tx_e20	rbaal6f01	AV935759 668	1e-152	1173	3565
3566	harvest35_tx_e20	HVSMEl0011A18f	BI948854 460	7e-90	714	3566
3567	harvest35_tx_e20	EBro01_SQ004_P03	BM097372 592	5e-92	689	3567
3568	harvest35_tx_e20	rbasd27m17	AV928290 705	1e-168	1282	3568
3569	harvest35_tx_e20	S0000800222A02F1	AJ475228 574	1e-102	802	3569
3570	harvest35_tx_e20	HX06B23w	CB874719 669	1e-140	1071	3570
3571	harvest35_tx_e20	S0000200058F05F1	AJ435700 537	1e-109	858	3571
3572	harvest35_tx_e20	HF11K18r	BU986388 727	1e-164	1257	3572
3578	harvest35_tx_e20	HO25G15w	DN187597 539	1e-65	539	3578
3580	harvest35_tx_e20	bags37i16	BJ549484 672	1e-149	1148	3580
3581	harvest35_tx_e20	HB20E12r	BU971991 666	1e-100	684	3581
3583	harvest35_tx_e20	S0000800222E03F1	AJ475890 593	2e-73	593
3584	harvest35_tx_e20	rbags10b01	AV917473 728	1e-163	1229	3584
3585	harvest35_tx_e20	HM09F23w	CB881294 747	1e-169	1292	3585
3587	harvest35_tx_e20	HY07P17u	AL511414 456	1e-95	757	3587
3588	harvest35_tx_e20	rbasd22e10	AV930370 669	1e-150	876	3588
3589	harvest35_tx_e20	HL02G24w	CB882637 721	1e-150	631	3589
3590	harvest35_tx_e20	HM14K01r	BU996750 515	3e-95	753	3590
3592	harvest35_tx_e20	HO15F17w	CK570075 712	1e-144	1114	3592
3593	harvest35_tx_e20	HI01N10w	BQ660297 726	1e-159	1216	3593
3594	harvest35_tx_e20	HX02L13u	BQ665245 592	1e-117	911	3594
3595	harvest35_tx_e20	HC06L18w	CB866571 677	1e-160	1226	3595
3598	harvest35_tx_e20	rbags22a02	AV918719 653	5e-82	650
3599	harvest35_tx_e20	GBN006G05u	CX627810 193	4e-38	337	3599
3600	harvest35_tx_e20	HVSMEm0005L13f2	566	1e-102	808	3600
3601	harvest35_tx_e20	HF21K02r	BU989397 730	1e-171	1305	3601
3603	harvest35_tx_e20	S0000800061B05F1	AJ474875 562	1e-21	220
3604	harvest35_tx_e20	rbags35p10	BJ467092 749	1e-157	1150	3604
3608	harvest35_tx_e20	S0001100118A03F1	AJ478234 613	1e-135	1048	3608
3609	harvest35_tx_e20	HH04O16w	CB863506 724	4e-85	557	3609
3610	harvest35_tx_e20	baak42c09	BJ453220 787	1e-162	635	3610
3611	harvest35_tx_e20	HO05N04w	CK567141 798	1e-169	1290	3611
3612	harvest35_tx_e20	HO37M22w	DN184189 778	1e-154	1131	3612
3613	harvest35_tx_e20	HC06M14y	CB872158 627	1e-128	920	3613
3614	harvest35_tx_e20	HD09I11w	CB865426 775	1e-170	1109	3614
3615	harvest35_tx_e20	rbaak44g12	BJ461307 776	1e-131	972	3615
3617	harvest35_tx_e20	HY07L05V	AL508073 578	1e-122	951	3617
3619	harvest35_tx_e20	rbaal1g24	AV934735 704	1e-160	1228	3619
3622	harvest35_tx_e20	rbags9i01	AV920155 727	1e-158	768	3622
3623	harvest35_tx_e20	S0001100060C09F1	AJ485646 568	1e-123	614	3623
3625	harvest35_tx_e20	GAN005N22u	CX625966 686	1e-135	1048	3625
3627	harvest35_tx_e20	HI05M03u	BQ660848 578	1e-104	779	3627
3629	harvest35_tx_e20	EBes01_SQ004_J17	BM099901 515	6e-93	735	3629
3630	harvest35_tx_e20	bags36k14	BJ464938 710	1e-153	1168	3630
3631	harvest35_tx_e20	rbags15d16	AV920697 689	1e-158	1210	3631
3633	harvest35_tx_e20	HVSMEi0007L01r2	510	2e-83	436	3633
3634	harvest35_tx_e20	HX08A03w	CB875340 624	1e-134	1033	3634
3635	harvest35_tx_e20	GCN002M03u	DN157241 846	1e-109	860	3635
3636	harvest35_tx_e20	EBem05_SQ003_G20	BM376855 521	1e-113	884	3636
3637	harvest35_tx_e20	UCRHV18_06dh09_b1	CD663885 708	1e-136	870	3637
3639	harvest35_tx_e20	rbaal2c06	AV934912 733	1e-150	1151	3639
3640	harvest35_tx_e20	rbaal2j11	AV935020 736	1e-155	949	3640
3643	harvest35_tx_e20	HO25J05w	DN187551 725	1e-159	1218	3643
3646	harvest35_tx_e20	S0000800179E05F1	640	1e-119	925	3646
3648	harvest35_tx_e20	HO01C11w	CK565686 537	1e-112	879	3648
3649	harvest35_tx_e20	HA08I10u	BQ657405 730	1e-163	1249	3649
3650	harvest35_tx_e20	HO26L04S	DN180554 662	1e-116	655	3650
3651	harvest35_tx_e20	HA06M11u	BQ657847 646	1e-144	1111	3651
3653	harvest35_tx_e20	HZ44P05r	CA022997 648	1e-137	660	3653
3654	harvest35_tx_e20	HD03I24u	BQ658766 569	1e-117	761	3654
3655	harvest35_tx_e20	HO26G20w	DN187335 790	1e-174	1162	3655
3656	harvest35_tx_e20	rbags35m11	BJ549901 736	1e-162	1243	3656
3657	harvest35_tx_e20	rbasd16j02	AV929785 661	1e-124	729	3657
3658	harvest35_tx_e20	EBma08_SQ004_H10	BM371939 592	1e-117	889	3658
3659	harvest35_tx_e20	HD06H19r	BU991286 569	1e-113	886	3659
3660	harvest35_tx_e20	EBro08_SQ012_N05	BQ768611 643	1e-144	843	3660
3662	harvest35_tx_e20	EBem09_SQ001_L19	BM443852 359	2e-60	297	3662
3664	harvest35_tx_e20	S0000200063E05F1	AJ460461 643	2.33e-156	1127	3664
3666	harvest35_tx_e20	HA31H06r	BU983918 454	2e-92	731	3666
3667	harvest35_tx_e20	HD06D11w	CB864468 740	1e-165	1263	3667
3669	harvest35_tx_e20	S0001100042E03F1	AJ484941 524	1e-119	927	3669
3670	harvest35_tx_e20	HF16F10r	BU987984 759	1e-172	1314	3670
3672	harvest35_tx_e20	rbaal30h09	BJ475889 672	1e-132	601	3672
3674	harvest35_tx_e20	baak21k13	BJ448903 596	1e-126	739	3674
3675	harvest35_tx_e20	rbasd19c07	AV931256 598	1e-117	595	3675
3677	harvest35_tx_e20	HX01N12w	BQ665025 765	1e-168	1272	3677
3680	harvest35_tx_e20	EBem08_SQ003_L01	BM098652 185	8e-32	295	3680
3681	harvest35_tx_e20	HB10D23r	BU969006 662	2e-21	218
3683	harvest35_tx_e20	bags21g10	AV913244 699	1e-160	1230	3683
3684	harvest35_tx_e20	HX05P02w	CB874658 721	1e-136	1053	3684
3686	harvest35_tx_e20	UCRHV18_07ch10_b1	CD664107 347	6e-41	178	3686
3688	harvest35_tx_e20	HB14O07r	BU970520 665	1e-105	827	3688
3690	harvest35_tx_e20	HH03P20w	CB860907 715	1e-161	1233	3690
3691	harvest35_tx_e20	bags23h19	AV834465 710	1e-127	455	3691
3692	harvest35_tx_e20	HF22L20r	BU989801 710	1e-162	865	3692
3693	harvest35_tx_e20	HB04E04r	BU967418 511	9e-88	698	3693
3694	harvest35_tx_e20	HF12L13r	BU986721 758	1e-168	1285	3694
3695	harvest35_tx_e20	bags23c09	AV833213 691	1e-142	1050	3695
3697	harvest35_tx_e20	HX06B20w	CB874717 690	1e-147	1101	3697
3698	harvest35_tx_e20	HD11C23r	BU992641 615	1e-142	1096	3698
3699	harvest35_tx_e20	baak23l23	BJ449380 731	1e-152	501	3699
3700	harvest35_tx_e20	HV14E09u	CA017240 581	1e-122	938	3700
3702	harvest35_tx_e20	EBro08_SQ003_C09	BM370149 668	1e-144	967	3702
3705	harvest35_tx_e20	HO06J14w	CK567392 797	1e-175	1338	3705
3706	harvest35_tx_e20	HF17A16r	BU988227 694	1e-137	1055	3706
3710	harvest35_tx_e20	rbags15b09	AV834345 682	1e-142	1069	3710
3711	harvest35_tx_e20	UCRHV18_06aa09_b1	CD663596 826	1e-169	1289	3711
3712	harvest35_tx_e20	HV03C22u	BQ664405 602	1e-128	991	3712
3713	harvest35_tx_e20	HC02C16y	CB871067 708	1e-158	638	3713
3714	harvest35_tx_e20	bags9h03	AV915016 711	1e-157	1207	3714
3716	harvest35_tx_e20	rbaet29b09	BY861168 411	1e-87	698	3716
3718	harvest35_tx_e20	EBpi05_SQ003_O20	BM372786 487	1e-108	846	3718
3719	harvest35_tx_e20	rbaak40k08	BJ460386 661	1e-150	1151
3720	harvest35_tx_e20	HO15J21w	CK570152 769	1e-161	943	3720
3721	harvest35_tx_e20	HZ01N02u	BQ665996 542	1e-109	856	3721
3722	harvest35_tx_e20	bah51p18	BJ479647 725	1e-135	790	3722
3723	harvest35_tx_e20	HB05N19r	BU967945 377	2e-75	609	3723
3724	harvest35_tx_e20	HI08A23w	CB858705 691	1e-144	815	3724
3725	harvest35_tx_e20	HB25L24r	BU973710 628	6e-87	693	3725
3726	harvest35_tx_e20	rbaak23a19	BJ456711 652	1e-128	518	3726
3727	harvest35_tx_e20	S0000800211H03F1	AJ474864 562	1e-111	868	3727
3728	harvest35_tx_e20	HV_CEb0023O04r2	582	1e-126	946	3728
3729	harvest35_tx_e20	HO05I12w	CK567051 794	1e-165	1185	3729
3730	harvest35_tx_e20	HA21L06r	BU980789 653	1e-114	519	3730
3731	harvest35_tx_e20	rbasdg01	AV928419 766	0.0	1380	3731
3732	harvest35_tx_e20	HO04N03w	CK566842 709	1e-131	615	3732
3736	harvest35_tx_e20	HX03P23u	BQ665524 574	1e-89	711
3737	harvest35_tx_e20	HO28N07w	DN186596 646	1e-135	1048
3738	harvest35_tx_e20	EBro08_SQ012_E06	BQ768560 661	1e-153	1177
3739	harvest35_tx_e20	baak40o08	BJ452911 676	1e-144	1113
3740	harvest35_tx_e20	AF020839	AF020839 1665	0.0	1842
3741	harvest35_tx_e20	HO02J17w	CK566143 809	1e-158	897
3742	harvest35_tx_e20	rbags17a01	AV917899 619	2e-53	368
3744	harvest35_tx_e20	bags21i14	AV913287 707	1e-155	1187
3747	harvest35_tx_e20	GAN006A04u	CX625876 475	6e-87	691
3748	harvest35_tx_e20	rbags5k17	AV919350 648	1e-135	1042
3749	harvest35_tx_e20	HVSMEl0008J08r2	524	3e-90	408
3750	harvest35_tx_e20	bags14d09	AV915390 699	1e-158	1159
3751	harvest35_tx_e20	HO29I13w	DN186487 741	1e-161	1231
3752	harvest35_tx_e20	HX06H21w	CB874845 579	7e-73	490
3753	harvest35_tx_e20	HVSMEb0014H21r2	558	1e-102	808
3755	harvest35_tx_e20	HU10P11r	CA008438 686	1e-140	1078
3756	harvest35_tx_e20	rbaak32e15	BJ458508 632	1e-138	1064
3757	harvest35_tx_e20	HC08J02w	CB868521 633	1e-123	582
3760	harvest35_tx_e20	rbasd16f21	AV929733 639	1e-107	631
3761	harvest35_tx_e20	rbah16e10	AV943198 673	1e-147	821
3767	harvest35_tx_e20	rbags18d20	AV922448 671	1e-149	972
3769	harvest35_tx_e20	bags6k02	AV914501 678	1e-153	1173
3771	harvest35_tx_e20	HO04P20w	CK566896 753	1e-162	708
3772	harvest35_tx_e20	HV12C04r	CA019482 669	1e-74	601
3775	harvest35_tx_e20	HI12O14w	CB860176 693	1e-131	1013
3776	harvest35_tx_e20	HO04B14S	CD053601 679	1e-113	887
3778	harvest35_tx_e20	HB02C02_T3	BM816729 671	1e-149	685
3781	harvest35_tx_e20	HX11O21w	CB876647 721	2e-81	653
3782	harvest35_tx_e20	HO37J24w	DN184391 669	1e-143	1102
3783	harvest35_tx_e20	HVSMEg0015E23f	BG344713 474	4e-97	767
3784	harvest35_tx_e20	HT03P24r	CA011948 656	1e-144	1110
3785	harvest35_tx_e20	HVSMEk0013M02f	BG416628 697	1e-147	1128
3786	harvest35_tx_e20	HVSMEm0020O09f2	584	9e-79	523
3791	harvest35_tx_e20	HF21J09r	BU989380 699	6e-32	209
3792	harvest35_tx_e20	rbaal30g16	BJ475882 751	1e-159	1218
3793	harvest35_tx_e20	rbaet112a08	BY858935 523	4e-98	740
3794	harvest35_tx_e20	rbah40e18	BJ482578 593	4e-79	637
3796	harvest35_tx_e20	HT10F16r	CA014089 675	1e-145	1118
3797	harvest35_tx_e20	S0000200030C07F1	AJ462867 544	1e-101	627
3798	harvest35_tx_e20	HF24G02r	BU990201 702	1e-147	634
3799	harvest35_tx_e20	HO12C15w	CK569091 722	1e-159	1217
3800	harvest35_tx_e20	HS06J09u	CA000826 549	3e-84	672
3803	harvest35_tx_e20	HVSMEg0017K12r2	675	1e-139	699
3805	harvest35_tx_e20	HC06K05y	CB872114 705	3e-83	664
3806	harvest35_tx_e20	HVSMEl0002A04r2	496	1e-73	598
3807	harvest35_tx_e20	rbast78c08	BY874053 443	7e-87	562
3808	harvest35_tx_e20	HC12L11w	CB869880 791	1e-135	923
3809	harvest35_tx_e20	HP02I01w	CB879503 758	1e-167	1277
3810	harvest35_tx_e20	rbaet24b01	BY860834 479	1e-95	755
[truncated: 40,087 more rows]
