# Supplementary material for: 454 Transcriptome Sequencing Suggests a Role for Two-Component Signalling in Cellularization and Differentiation of Barley Endosperm Transfer Cells
Source: PLoS One. 2012 Jul 25;7(7):e41867. doi: 10.1371/journal.pone.0041867 (PMC3405061; doi:10.1371/journal.pone.0041867)
Supplement: Table S4 — Primer sequences used for qRT-PCR analyses. (XLSX) [file pone.0041867.s005.xlsx]

## Sheet: Table S4
Table S4. Primer used for qRT-PCR analyses.
Gene Symbol		Primer Sequences
HvHK1	F	CAATCTGTGCGATTCTCGGTT
	R	AGCAGGGATGGATCTTCACCT
HvHK2	F	CTTTACAGAAGCGTCCCAACAG
	R	CAAGCCACTAAATTGATCCGTC
HvHK3	F	TTTCCCATTGTGAGGAGCATC
	R	CATGTTGCCCTGCATAATTCC
HvHK4	F	GGCCTCCAGATGTCATTCTCA
	R	GGCGCAACAGAGTCGAGAG
HvHK5	F	AACGTTAGGAGGTGGCGAACT
	R	TGTTGCCTGGATAACGTCTGC
HvERS1	F	CCCTGAAGCCTCGTTACCAGA
	R	AGCACCGTCGACCGTTTACA
HvERS3	F	GAGTAGGTGTTTGGCTGGTGC
	R	CACCCCCACAACTCAACTCAG
HvETR1	F	TGCCAGATATGGAACCCCAA
	R	ATTGATGGTCTCCGGCGAG
HvETR2	F	TGGAGCATCCTCGGACCTATA
	R	GGACATGAAGCCCGT TGAA
HvERS/ETR	F	GTAGCTGTTGCCCTCTCCCA
	R	GATCACGTGCTCGCATTGAT
HvHP1	F	ATTTAGGACCATAGGCCGCGA
	R	GCGATGTGTGCAACAAGTTCC
HvHP2	F	AAGGCAGTCACACACTCTGGTG
	R	TGGATTTCCTGGCTCTGTTAGA
HvPHP3	F	CAAAGTCTGGAGCTTGTTGCG
	R	CCTCATGGCATTGGCTGTT
HvRR1	F	GCACCACCCAACAAATTTTCC
	R	TGTCTTCAGCCGGTCCAAA
HvRR4	F	TCGAGGCCGATCTGGTTGATA
	R	GGCATGGACAACTGAGCTTCA
HvRR6	F	TCTTCTCCACCCATGACATCA
	R	TTTTCCGACCCGCTGAAT
HvRR7	F	ATGGTGCCACTGGAGCACTAT
	R	TAGCAATCCAAGCTCCACAGG
HvRR8	F	TTCTTGCACAGGGAGAATGCC
	R	CAGCTGGTTTCTCCGAATTGA
HvRR9	F	GGACGATAAGGTCGAGGAGCTT
	R	TCATCACCGATGTGCGCAT
HvRR10	F	ATTATTTCAAGTGAGGTAATCCACA
	R	GAGGCTGCTCCAAACAAGAT
HvRR14	F	AGTAGTTCTTCCGCCGTTGAC
	R	TGTGCAAGTAGAACTTCCACGA
HvRR15	F	CTTCCCCCATAGCACGGATC
	R	CATGCCCATCATGACTGGTC
HvRR16	F	GTGCCCAAACCAATGAAGG
	R	TGCTGATGACCTCCTGGATTAT
HvRR17	F	ATGTTCTTGATGCATGGCTGG
	R	TTAACGATGGTCTGCGGCA
HvRR18	F	TTCTTGCACAGGGAGAATGCC
	R	CAGCTGGTTTCTCCGAATTGA
HvPRR2	F	AGTGGTCGTTTTGGTTCCATC
	R	GGAGAAGAAGTTGGAGAATCCG
DREB2A_AK	F	CAATGCACAACCCTGCCTT
	R	ACAACCCCTCAAAGAACTCGC
DREB2B_HZ	F	CATGCCTCTGTTGACGCCA
	R	GCGTTCTTGGAAGCGGTGA
WRKY_1372	F	CGGTGGTGTTTGGTTGACTTT
	R	TGGAGCGATATCCTCTCATGC
bZIP_7477	F	TCTCGTGAGTTCCAAACCACC
	R	TCTTGACGCGAATTCACAGC
bZIP_13172	F	GCGATCTTCGCTCGATAGGTT
	R	ACACACAAACGCACGCTCTCT
bZIP_25284	F	AGCTTAACTGCTACCCCCTGTG
	R	CCTCATCATGCAACCAACAAC
MYB-like_11254	F	GTCCCTTCCGCAGCATATCTT
	R	GAACATTGCTGGAACTCCGG
SNF1-/AKIN10-like	F	GGTTTGGCTTGAGGCAACAT
	R	ACTGAAGACCGAGAGCCCATT
CDPK_1055	F	ATGGCGCACTCCTTTGGTT
	R	ATCGCATTGTGACCTCCATCC
HVA22_12318	F	TACTAGACGTCGCCTGCTTCG
	R	CGCATAATTACCCCGCACAC
HVA22_27705	F	GCATGGTGTCGTTGCTCCTAT
	R	TCCCCACCAAACAACGTGA
HVA22_8476	F	CGCACTTATGATGATGGCAGG
	R	CGAGGTAATTCAGCCATGCCT
