# Supplementary material for: 454 Transcriptome Sequencing Suggests a Role for Two-Component Signalling in Cellularization and Differentiation of Barley Endosperm Transfer Cells
Source: PLoS One. 2012 Jul 25;7(7):e41867. doi: 10.1371/journal.pone.0041867 (PMC3405061; doi:10.1371/journal.pone.0041867)
Supplement: Table S5 — Cis-regulatory elements found in the 1-kb upstream regions of genes belonging to expression cluster 1 (Fig. 6). (XLSX) [file pone.0041867.s006.xlsx]

## Sheet: HvHK1
Factor	Site	Strand	Seq	Species	Source
AGL3	432	-	gcacaacagTATGGcctt	Arabidopsis	TRANSFAC
AGL3	632	-	gatattataTATGGaaag	Arabidopsis	TRANSFAC
AGL3	713	-	ttttttttcTATGGtgca	Arabidopsis	TRANSFAC
AG	507	+	ccgcCCAAActattccaa	Arabidopsis	TRANSFAC
AG	547	-	gtgctcggaTTTGGcaat	Arabidopsis	TRANSFAC
ANT	180	-	agTCGGGtttgaat	Arabidopsis	TRANSFAC
ANT	616	-	taTCGGGccacgca	Arabidopsis	TRANSFAC
Athb-1	384	-	aatgATAATgctat	Arabidopsis	TRANSFAC
Athb-1	533	-	aaatATAATtcatt	Arabidopsis	TRANSFAC
Athb-1	630	+	ttgatATTATatat	Arabidopsis	TRANSFAC
Athb-1	750	-	tggtATAATaaacc	Arabidopsis	TRANSFAC
Athb-1	831	-	atgtATAATtttat	Arabidopsis	TRANSFAC
Athb-1	946	-	tagaATAATttaca	Arabidopsis	TRANSFAC
ATHB-5	78	-	aAATAAata	Arabidopsis	TRANSFAC
ATHB-5	82	-	aAATAAaac	Arabidopsis	TRANSFAC
ATHB-5	190	-	gAATAAgta	Arabidopsis	TRANSFAC
ATHB-5	684	+	tttTTATTg	Arabidopsis	TRANSFAC
ATHB-5	755	-	tAATAAacc	Arabidopsis	TRANSFAC
ATHB-5	838	+	attTTATTc	Arabidopsis	TRANSFAC
ATHB-5	948	-	gAATAAttt	Arabidopsis	TRANSFAC
ATHB-9	142	+	tcagctaATGATtaacgcg	Arabidopsis	TRANSFAC
ATHB-9	378	+	aagactaATGATaatgcta	Arabidopsis	TRANSFAC
CDC5	139	+	tttTCAGCtaa	Arabidopsis	TRANSFAC
RAV1	3	-	gcctTGTTGtcc	Arabidopsis	TRANSFAC
RAV1	313	+	gttCAACAtaag	Arabidopsis	TRANSFAC
RAV1	432	+	gcaCAACAgtat	Arabidopsis	TRANSFAC
RAV1	488	+	gacCAACActgg	Arabidopsis	TRANSFAC
RAV1	891	+	cacCAACAccta	Arabidopsis	TRANSFAC
RAV1	917	+	ctaCAACAccta	Arabidopsis	TRANSFAC
Dof1	355	+	acgTAAAGaag	Maize	TRANSFAC
Dof1	662	+	tttTAAAGaat	Maize	TRANSFAC
Dof3	103	-	ctGCTTTgaga	Maize	TRANSFAC
Dof3	219	-	ttGCTTTtgag	Maize	TRANSFAC
O2	137	-	acttttcagctAATGA	Maize	TRANSFAC
O2	249	+	TCATTtttgtttttga	Maize	TRANSFAC
O2	373	-	ttaacaagactAATGA	Maize	TRANSFAC
O2	542	+	TCATTgtgctcggatt	Maize	TRANSFAC
PBF	87	-	aaaCTTTTcaa	Maize	TRANSFAC
PBF	135	-	ggaCTTTTcag	Maize	TRANSFAC
PBF	206	-	gttCTTTTtgt	Maize	TRANSFAC
PBF	219	-	ttgCTTTTgag	Maize	TRANSFAC
PBF	586	-	tccCTTTTtgt	Maize	TRANSFAC
PBF	742	+	gctAAAAGtgg	Maize	TRANSFAC
PBF	858	+	tatAAAAGggc	Maize	TRANSFAC
P	869	+	gtCTACCaa	Maize	TRANSFAC
-10PEHVPSBD	668	-	AGAATA	Barley	PLACE
-300ELEMENT	137	-	ACTTTTCA	wheat	PLACE
-300ELEMENT	89	-	ACTTTTCA	wheat	PLACE
ABI4	333	+	GTGCTTCT	Maize	JASPER
ABRERATCAL	155	+	AACGCGC	Arabidopsis	PLACE
ACGTATERD1	355	+	ACGT	Arabidopsis	PLACE
ACGTATERD1	355	-	ACGT	Arabidopsis	PLACE
ANAERO1CONSENSUS	212	-	TTTGTTT	maize/Arabidopsis/pea/barley/rice	PLACE
ANAERO1CONSENSUS	254	-	TTTGTTT	maize/Arabidopsis/pea/barley/rice	PLACE
AP1	126	+	TTTTTAG	Arabidopsis	AGRIS
ARR10	111	+	AGATTTTC	Arabidopsis	JASPER
ARR1AT	150	+	TGATT	Arabidopsis	PLACE
ARR1AT	553	+	GGATT	Arabidopsis	PLACE
ARR1AT	565	+	TGATT	Arabidopsis	PLACE
ARR1AT	602	-	AATCG	Arabidopsis	PLACE
ARR1AT	657	+	CGATT	Arabidopsis	PLACE
ARR1AT	710	+	CGATT	Arabidopsis	PLACE
ARR1AT	772	+	GGATT	Arabidopsis	PLACE
ASF1MOTIFCAMV	262	+	TGACG	tobacco/Arabidopsis	PLACE
ASF1MOTIFCAMV	302	+	TGACG	tobacco/Arabidopsis	PLACE
ASF1MOTIFCAMV	765	+	TGACG	tobacco/Arabidopsis	PLACE
Agamous	856	-	TCTATAAAAGG	Arabidopsis	JASPER
C1MOTIFZMBZ2	130	-	TAGTTGG	maize	PLACE
C1MOTIFZMBZ2	239	-	TGGTTCA	maize	PLACE
C1MOTIFZMBZ2	278	-	TGGTTCA	maize	PLACE
C1MOTIFZMBZ2	311	-	TGGTTCA	maize	PLACE
C1MOTIFZMBZ2	512	+	CAAACTA	maize	PLACE
C1MOTIFZMBZ2	758	+	TAAACCA	maize	PLACE
CGCGBOXAT	156	+	ACGCGC	Arabidopsis	PLACE
CGCGBOXAT	156	-	ACGCGC	Arabidopsis	PLACE
Core	147	-	TAAT	Arabidopsis	AGRIS
Core	152	+	ATTA	Arabidopsis	AGRIS
Core	383	-	TAAT	Arabidopsis	AGRIS
Core	389	-	TAAT	Arabidopsis	AGRIS
Core	412	-	TAAT	Arabidopsis	AGRIS
Core	538	-	TAAT	Arabidopsis	AGRIS
Core	567	+	ATTA	Arabidopsis	AGRIS
Core	635	+	ATTA	Arabidopsis	AGRIS
Core	755	-	TAAT	Arabidopsis	AGRIS
Core	836	-	TAAT	Arabidopsis	AGRIS
DOFCOREZM	106	-	CTTT	maize	PLACE
DOFCOREZM	138	-	CTTT	maize	PLACE
DOFCOREZM	209	-	CTTT	maize	PLACE
DOFCOREZM	222	-	CTTT	maize	PLACE
DOFCOREZM	231	+	AAAG	maize	PLACE
DOFCOREZM	268	+	AAAG	maize	PLACE
DOFCOREZM	286	-	CTTT	maize	PLACE
DOFCOREZM	359	+	AAAG	maize	PLACE
DOFCOREZM	589	-	CTTT	maize	PLACE
DOFCOREZM	646	+	AAAG	maize	PLACE
DOFCOREZM	666	+	AAAG	maize	PLACE
DOFCOREZM	746	+	AAAG	maize	PLACE
DOFCOREZM	862	+	AAAG	maize	PLACE
DOFCOREZM	90	-	CTTT	maize	PLACE
DPBFCOREDCDC3	426	+	ACACTTG	carrot/Arabidopsis	PLACE
DPBFCOREDCDC3	493	+	ACACTGG	carrot/Arabidopsis	PLACE
Dof2	104	-	TGCTTT	Maize	JASPER
Dof2	220	-	TGCTTT	Maize	JASPER
Dof3	104	-	TGCTTT	Maize	JASPER
Dof3	136	-	GACTTT	Maize	JASPER
Dof3	220	-	TGCTTT	Maize	JASPER
Dof3	646	+	AAAGTA	Maize	JASPER
Dof3	746	+	AAAGTG	Maize	JASPER
ERF1	786	-	GGCGGC	Arabidopsis	AGRIS
GAREAT	374	+	TAACAAG	Arabidopsis	PLACE
GATABOX	387	+	GATA	petunia/Arabidopsis/rice	PLACE
GATABOX	387	+	GATA	petunia/Arabidopsis/rice	PLACE
GATABOX	395	-	TATC	petunia/Arabidopsis/rice	PLACE
GATABOX	395	-	TATC	petunia/Arabidopsis/rice	PLACE
GATABOX	584	-	TATC	petunia/Arabidopsis/rice	PLACE
GATABOX	584	-	TATC	petunia/Arabidopsis/rice	PLACE
GATABOX	596	-	TATC	petunia/Arabidopsis/rice	PLACE
GATABOX	596	-	TATC	petunia/Arabidopsis/rice	PLACE
GATABOX	616	-	TATC	petunia/Arabidopsis/rice	PLACE
GATABOX	616	-	TATC	petunia/Arabidopsis/rice	PLACE
GATABOX	632	+	GATA	petunia/Arabidopsis/rice	PLACE
GATABOX	632	+	GATA	petunia/Arabidopsis/rice	PLACE
GCCCORE	786	-	GGCGGC	Arabidopsis/tomato	PLACE
GT1CONSENSUS	113	-	ATTTTC	pea/oat/rice/tobacco/Arabidopsis	PLACE
GT1CONSENSUS	113	-	ATTTTC	pea/oat/rice/tobacco/Arabidopsis	PLACE
GT1CONSENSUS	387	+	GATAAT	pea/oat/rice/tobacco/Arabidopsis	PLACE
GT1CONSENSUS	387	+	GATAAT	pea/oat/rice/tobacco/Arabidopsis	PLACE
GT1CONSENSUS	531	+	GGAAAT	pea/oat/rice/tobacco/Arabidopsis	PLACE
GT1CONSENSUS	531	+	GGAAAT	pea/oat/rice/tobacco/Arabidopsis	PLACE
GT1CONSENSUS	567	-	ATTACC	pea/oat/rice/tobacco/Arabidopsis	PLACE
GT1CONSENSUS	567	-	ATTACC	pea/oat/rice/tobacco/Arabidopsis	PLACE
GT1CONSENSUS	701	+	GGAAAA	pea/oat/rice/tobacco/Arabidopsis	PLACE
GT1CONSENSUS	701	+	GGAAAA	pea/oat/rice/tobacco/Arabidopsis	PLACE
GT1CONSENSUS	702	+	GAAAAT	pea/oat/rice/tobacco/Arabidopsis	PLACE
GT1CONSENSUS	702	+	GAAAAT	pea/oat/rice/tobacco/Arabidopsis	PLACE
GT1CONSENSUS	716	-	TTTTTC	pea/oat/rice/tobacco/Arabidopsis	PLACE
GT1CONSENSUS	716	-	TTTTTC	pea/oat/rice/tobacco/Arabidopsis	PLACE
GT1CONSENSUS	733	+	GGAAAT	pea/oat/rice/tobacco/Arabidopsis	PLACE
GT1CONSENSUS	733	+	GGAAAT	pea/oat/rice/tobacco/Arabidopsis	PLACE
GT1CONSENSUS	778	+	GAAAAA	pea/oat/rice/tobacco/Arabidopsis	PLACE
GT1CONSENSUS	778	+	GAAAAA	pea/oat/rice/tobacco/Arabidopsis	PLACE
GT1CONSENSUS	815	+	GGAAAT	pea/oat/rice/tobacco/Arabidopsis	PLACE
GT1CONSENSUS	815	+	GGAAAT	pea/oat/rice/tobacco/Arabidopsis	PLACE
GT1CONSENSUS	882	+	GGAAAT	pea/oat/rice/tobacco/Arabidopsis	PLACE
GT1CONSENSUS	882	+	GGAAAT	pea/oat/rice/tobacco/Arabidopsis	PLACE
GT1CONSENSUS	886	-	ATTTTC	pea/oat/rice/tobacco/Arabidopsis	PLACE
GT1CONSENSUS	886	-	ATTTTC	pea/oat/rice/tobacco/Arabidopsis	PLACE
GT1CONSENSUS	97	-	ATTTCC	pea/oat/rice/tobacco/Arabidopsis	PLACE
GT1CONSENSUS	97	-	ATTTCC	pea/oat/rice/tobacco/Arabidopsis	PLACE
HDZIP2ATATHB2	147	-	TAATGATTA	Arabidopsis	PLACE
LTRECOREATCOR15	181	-	GTCGG	Arabidopsis/rape	PLACE
MNB1A	105	-	GCTTT	Maize	JASPER
MNB1A	137	-	ACTTT	Maize	JASPER
MNB1A	208	-	TCTTT	Maize	JASPER
MNB1A	221	-	GCTTT	Maize	JASPER
MNB1A	268	+	AAAGA	Maize	JASPER
MNB1A	285	-	TCTTT	Maize	JASPER
MNB1A	359	+	AAAGA	Maize	JASPER
MNB1A	646	+	AAAGT	Maize	JASPER
MNB1A	666	+	AAAGA	Maize	JASPER
MNB1A	746	+	AAAGT	Maize	JASPER
MNB1A	89	-	ACTTT	Maize	JASPER
MYB1AT	759	+	AAACCA	Arabidopsis	PLACE
MYB2CONSENSUSAT	522	+	CAACGG	Arabidopsis	PLACE
MYBCOREATCYCB1	523	+	AACGG	Arabidopsis	PLACE
MYBCORE	435	-	CAACAG	Arabidopsis/petunia	PLACE
MYBCORE	522	-	CAACGG	Arabidopsis/petunia	PLACE
MYCCONSENSUSAT	427	+	CACTTG	Arabidopsis	PLACE
MYCCONSENSUSAT	427	-	CACTTG	Arabidopsis	PLACE
MYCCONSENSUSAT	561	+	CAATTG	Arabidopsis	PLACE
MYCCONSENSUSAT	561	-	CAATTG	Arabidopsis	PLACE
PBF	105	-	GCTTT	Maize	JASPER
PBF	137	-	ACTTT	Maize	JASPER
PBF	221	-	GCTTT	Maize	JASPER
PBF	646	+	AAAGT	Maize	JASPER
PBF	746	+	AAAGT	Maize	JASPER
PBF	89	-	ACTTT	Maize	JASPER
POLASIG1	686	-	TTTATT	pea/rice/Arabidopsis	PLACE
POLASIG1	686	-	TTTATT	pea/rice/Arabidopsis	PLACE
POLASIG1	756	+	AATAAA	pea/rice/Arabidopsis	PLACE
POLASIG1	756	+	AATAAA	pea/rice/Arabidopsis	PLACE
POLASIG1	79	+	AATAAA	pea/rice/Arabidopsis	PLACE
POLASIG1	79	+	AATAAA	pea/rice/Arabidopsis	PLACE
POLASIG1	83	+	AATAAA	pea/rice/Arabidopsis	PLACE
POLASIG1	83	+	AATAAA	pea/rice/Arabidopsis	PLACE
POLASIG1	840	-	TTTATT	pea/rice/Arabidopsis	PLACE
POLASIG1	840	-	TTTATT	pea/rice/Arabidopsis	PLACE
PYRIMIDINEBOXOSRAMY1A	588	+	CCTTTT	rice/barley	PLACE
PYRIMIDINEBOXOSRAMY1A	861	-	AAAAGG	rice/barley	PLACE
RHERPATEXPA7	457	-	TCGTGC	Arabidopsis	PLACE
SITEIIATCYTC	798	-	AGCCCA	Arabidopsis/rice	PLACE
SITEIIATCYTC	798	-	AGCCCA	Arabidopsis/rice	PLACE
SORLIP1AT	25	+	GCCAC	Arabidopsis	PLACE
SORLIP1AT	622	+	GCCAC	Arabidopsis	PLACE
SORLIP2AT	476	-	GGCCC	Arabidopsis	PLACE
SORLIP2AT	620	+	GGGCC	Arabidopsis	PLACE
SPHCOREZMC1	695	-	ATGCATGGA	maize	PLACE
UPRMOTIFIIAT	295	-	CGTGGTGTGACGGAACTGG	Arabidopsis	PLACE
WBOXATNPR1	261	+	TTGAC	Arabidopsis	PLACE
WRKY71OS	262	+	TGAC	rice/parsley	PLACE
WRKY71OS	302	+	TGAC	rice/parsley	PLACE
WRKY71OS	765	+	TGAC	rice/parsley	PLACE

## Sheet: HvHP2
Factor	Site	Strand	Seq	Species	Source
AG	525	-	gttttcgttTTTGGctgg	Arabidopsis	TRANSFAC
AG	646	+	cgtcCCAAAtttggaccg	Arabidopsis	TRANSFAC
AG	646	-	cgtcccaaaTTTGGaccg	Arabidopsis	TRANSFAC
AG	812	-	caatgctgtTTTGGaagc	Arabidopsis	TRANSFAC
AG	839	+	gctgCCAAAacccctccc	Arabidopsis	TRANSFAC
Athb-1	466	-	aaggATAATttttg	Arabidopsis	TRANSFAC
ATHB-5	158	+	accTTATTt	Arabidopsis	TRANSFAC
ATHB-5	703	-	gAATAActg	Arabidopsis	TRANSFAC
ATHB-5	723	-	cAATAAgta	Arabidopsis	TRANSFAC
ATHB-5	750	-	aAATAAata	Arabidopsis	TRANSFAC
ATHB-5	754	-	aAATAAagt	Arabidopsis	TRANSFAC
ATHB-9	74	+	ccaccacATGATcccttca	Arabidopsis	TRANSFAC
ATHB-9	236	+	ggcgaagATGATgagctcc	Arabidopsis	TRANSFAC
CDC5	122	+	ctgTCAGCggg	Arabidopsis	TRANSFAC
PIF3	690	-	gtaagaaACGTGggaata	Arabidopsis	TRANSFAC
RAV1	187	-	gagaTGTTGtaa	Arabidopsis	TRANSFAC
RAV1	253	-	ccgaTGTTGcaa	Arabidopsis	TRANSFAC
RAV1	317	-	ctacTGTTGgcc	Arabidopsis	TRANSFAC
RAV1	378	-	aaaaTGTTGgaa	Arabidopsis	TRANSFAC
RAV1	474	-	ttttTGTTGgaa	Arabidopsis	TRANSFAC
RAV1	798	+	tagCAACAgaat	Arabidopsis	TRANSFAC
GAmyb	38	+	CAACCacg	Barley	TRANSFAC
GAmyb	112	+	CAACCagt	Barley	TRANSFAC
GAmyb	218	+	CAACCaga	Barley	TRANSFAC
GAmyb	262	+	CAACCaga	Barley	TRANSFAC
GAmyb	606	-	cacGGTTG	Barley	TRANSFAC
GAmyb	929	+	CAACCacg	Barley	TRANSFAC
Dof1	754	+	aaaTAAAGtaa	Maize	TRANSFAC
Dof2	28	-	ctGCTTTccac	Maize	TRANSFAC
Dof3	28	-	ctGCTTTccac	Maize	TRANSFAC
O2	421	-	agagttcttgcAATGA	Maize	TRANSFAC
O2	830	+	TCATTaatggctgcca	Maize	TRANSFAC
PBF	354	-	tttCTTTTtgc	Maize	TRANSFAC
PBF	542	-	gaaCTTTTttg	Maize	TRANSFAC
PBF	788	-	ttcCTTTTtct	Maize	TRANSFAC
P	151	+	tgCTACCac	Maize	TRANSFAC
-10PEHVPSBD	771	-	AGAATA	Barley	PLACE
-10PEHVPSBD	805	-	AGAATA	Barley	PLACE
ABI4	28	+	CTGCTTTC	Maize	JASPER
ABI4	922	+	CCGCCCCC	Maize	JASPER
ABRELATERD1	697	+	ACGTG	Arabidopsis	PLACE
ABRERATCAL	696	+	AACGTGG	Arabidopsis	PLACE
ACGTABOX	3	+	TACGTA	plantrice	PLACE
ACGTABOX	3	-	TACGTA	plantrice	PLACE
ACGTATERD1	4	+	ACGT	Arabidopsis	PLACE
ACGTATERD1	4	-	ACGT	Arabidopsis	PLACE
ACGTATERD1	697	+	ACGT	Arabidopsis	PLACE
ACGTATERD1	697	-	ACGT	Arabidopsis	PLACE
AGCBOXNPGLB	14	+	AGCCGCC	tobacco/Arabidopsis	PLACE
ANAERO1CONSENSUS	549	-	TTTGTTT	maize/Arabidopsis/pea/barley/rice	PLACE
ANAERO1CONSENSUS	549	-	TTTGTTT	maize/Arabidopsis/pea/barley/rice	PLACE
ANAERO1CONSENSUS	549	-	TTTGTTT	maize/Arabidopsis/pea/barley/rice	PLACE
ANAERO1CONSENSUS	549	-	TTTGTTT	maize/Arabidopsis/pea/barley/rice	PLACE
ANAERO2CONSENSUS	62	-	GCTGCT	maize/Arabidopsis/pea/barley/rice	PLACE
ANAERO2CONSENSUS	62	-	GCTGCT	maize/Arabidopsis/pea/barley/rice	PLACE
ANAERO2CONSENSUS	62	-	GCTGCT	maize/Arabidopsis/pea/barley/rice	PLACE
ANAERO2CONSENSUS	62	-	GCTGCT	maize/Arabidopsis/pea/barley/rice	PLACE
AP1	532	+	TTTTTGG	Arabidopsis	AGRIS
ARR10
ARR10
ARR10	598	-	CCGGATCT	Arabidopsis	JASPER
ARR10
ARR1AT	269	+	AGATT	Arabidopsis	PLACE
ARR1AT	396	+	AGATT	Arabidopsis	PLACE
ARR1AT	44	+	CGATT	Arabidopsis	PLACE
ARR1AT	624	-	AATCG	Arabidopsis	PLACE
ARR1AT	662	+	CGATT	Arabidopsis	PLACE
ARR1AT	739	+	AGATT	Arabidopsis	PLACE
ARR1AT	937	-	AATCG	Arabidopsis	PLACE
ASF1MOTIFCAMV	434	+	TGACG	tobacco/Arabidopsis	PLACE
ASF1MOTIFCAMV	571	+	TGACG	tobacco/Arabidopsis	PLACE
Agamous	650	+	CCAAATTTGGA	Arabidopsis	JASPER
AtMYC2	20	+	CACATG	Arabidopsis	AGRIS
AtMYC2	78	+	CACATG	Arabidopsis	AGRIS
BIHD1OS	123	+	TGTCA	rice	PLACE
BIHD1OS	229	+	TGTCA	rice	PLACE
BIHD1OS	677	+	TGTCA	rice	PLACE
BIHD1OS	710	+	TGTCA	rice	PLACE
C1MOTIFZMBZ2	928	+	CCAACCA	maize	PLACE
C8GCARGAT	374	+	CAAAAAAATG	Arabidopsis	PLACE
C8GCARGAT	374	-	CAAAAAAATG	Arabidopsis	PLACE
CARGATCONSENSUS	650	+	CCAAATTTGG	Arabidopsis	PLACE
CARGATCONSENSUS	650	-	CCAAATTTGG	Arabidopsis	PLACE
CARGCW8GAT	374	+	CAAAAAAATG	Arabidopsis	PLACE
CARGCW8GAT	374	-	CAAAAAAATG	Arabidopsis	PLACE
CCA1ATLHCB1	269	-	AGATTTTT	Arabidopsis	PLACE
CCA1ATLHCB1	396	-	AGATTTTT	Arabidopsis	PLACE
CCA1	269	-	AGATTTTT	Arabidopsis	AGRIS
CCA1	396	-	AGATTTTT	Arabidopsis	AGRIS
CGACGOSAMY3	440	+	CGACG	rice	PLACE
CGACGOSAMY3	969	-	CGTCG	rice	PLACE
CGACGOSAMY3	972	-	CGTCG	rice	PLACE
CGCGBOXAT	984	+	GCGCGC	Arabidopsis	PLACE
CGCGBOXAT	984	-	GCGCGC	Arabidopsis	PLACE
Core	471	-	TAAT	Arabidopsis	AGRIS
Core	762	-	TAAT	Arabidopsis	AGRIS
Core	832	+	ATTA	Arabidopsis	AGRIS
Core	834	-	TAAT	Arabidopsis	AGRIS
DOFCOREZM	137	+	AAAG	maize	PLACE
DOFCOREZM	31	-	CTTT	maize	PLACE
DOFCOREZM	357	-	CTTT	maize	PLACE
DOFCOREZM	545	-	CTTT	maize	PLACE
DOFCOREZM	576	+	AAAG	maize	PLACE
DOFCOREZM	584	+	AAAG	maize	PLACE
DOFCOREZM	758	+	AAAG	maize	PLACE
DOFCOREZM	791	-	CTTT	maize	PLACE
Dof2	29	-	TGCTTT	Maize	JASPER
Dof3	29	-	TGCTTT	Maize	JASPER
Dof3	758	+	AAAGTA	Maize	JASPER
E2FCONSENSUS	508	-	CCGGCAAA	Arabidopsis/tobacco/rice	PLACE
E2FCONSENSUS	508	-	CCGGCAAA	Arabidopsis/tobacco/rice	PLACE
ERF1	15	+	GCCGCC	Arabidopsis	AGRIS
ERF1	921	+	GCCGCC	Arabidopsis	AGRIS
GATABOX	342	+	GATA	petunia/Arabidopsis/rice	PLACE
GATABOX	342	+	GATA	petunia/Arabidopsis/rice	PLACE
GATABOX	469	+	GATA	petunia/Arabidopsis/rice	PLACE
GATABOX	469	+	GATA	petunia/Arabidopsis/rice	PLACE
GATABOX	488	+	GATA	petunia/Arabidopsis/rice	PLACE
GATABOX	488	+	GATA	petunia/Arabidopsis/rice	PLACE
GATABOX	632	+	GATA	petunia/Arabidopsis/rice	PLACE
GATABOX	632	+	GATA	petunia/Arabidopsis/rice	PLACE
GCCCORE	15	+	GCCGCC	Arabidopsis/tomato	PLACE
GCCCORE	921	+	GCCGCC	Arabidopsis/tomato	PLACE
GT1CONSENSUS	46	-	ATTTTC	pea/oat/rice/tobacco/Arabidopsis	PLACE
GT1CONSENSUS	46	-	ATTTTC	pea/oat/rice/tobacco/Arabidopsis	PLACE
GT1CONSENSUS	469	+	GATAAT	pea/oat/rice/tobacco/Arabidopsis	PLACE
GT1CONSENSUS	469	+	GATAAT	pea/oat/rice/tobacco/Arabidopsis	PLACE
GT1CONSENSUS	741	-	ATTTTC	pea/oat/rice/tobacco/Arabidopsis	PLACE
GT1CONSENSUS	741	-	ATTTTC	pea/oat/rice/tobacco/Arabidopsis	PLACE
GT1CONSENSUS	786	-	TTTTCC	pea/oat/rice/tobacco/Arabidopsis	PLACE
GT1CONSENSUS	786	-	TTTTCC	pea/oat/rice/tobacco/Arabidopsis	PLACE
GT1CONSENSUS	792	-	TTTTTC	pea/oat/rice/tobacco/Arabidopsis	PLACE
GT1CONSENSUS	792	-	TTTTTC	pea/oat/rice/tobacco/Arabidopsis	PLACE
HEXAMERATH4	440	-	CGACGG	Arabidopsis	PLACE
INTRONLOWER	890	-	CCTGCA	maize	PLACE
LTRECOREATCOR15	973	-	GTCGG	Arabidopsis/rape	PLACE
MNB1A	30	-	GCTTT	Maize	JASPER
MNB1A	356	-	TCTTT	Maize	JASPER
MNB1A	544	-	ACTTT	Maize	JASPER
MNB1A	758	+	AAAGT	Maize	JASPER
MYB1AT	196	+	TAACCA	Arabidopsis	PLACE
MYB1AT	514	+	AAACCA	Arabidopsis	PLACE
MYB2AT	706	+	TAACTG	Arabidopsis	PLACE
MYB2CONSENSUSAT	706	+	TAACTG	Arabidopsis	PLACE
MYBCORE	320	+	CTGTTG	Arabidopsis/petunia	PLACE
MYBCORE	608	+	CGGTTG	Arabidopsis/petunia	PLACE
MYBCORE	614	-	TAACAG	Arabidopsis/petunia	PLACE
MYBCORE	706	-	TAACTG	Arabidopsis/petunia	PLACE
MYBCORE	801	-	CAACAG	Arabidopsis/petunia	PLACE
MYBPZM	928	+	CCAACC	maize	PLACE
MYCATERD1	20	-	CACATG	Arabidopsis	PLACE
MYCATERD1	78	-	CACATG	Arabidopsis	PLACE
MYCATRD22	20	+	CACATG	Arabidopsis	PLACE
MYCATRD22	78	+	CACATG	Arabidopsis	PLACE
MYCCONSENSUSAT	20	+	CACATG	Arabidopsis	PLACE
MYCCONSENSUSAT	20	-	CACATG	Arabidopsis	PLACE
MYCCONSENSUSAT	415	+	CAGGTG	Arabidopsis	PLACE
MYCCONSENSUSAT	415	-	CAGGTG	Arabidopsis	PLACE
MYCCONSENSUSAT	78	+	CACATG	Arabidopsis	PLACE
MYCCONSENSUSAT	78	-	CACATG	Arabidopsis	PLACE
PBF	30	-	GCTTT	Maize	JASPER
PBF	544	-	ACTTT	Maize	JASPER
PBF	758	+	AAAGT	Maize	JASPER
POLASIG1	751	+	AATAAA	pea/rice/Arabidopsis	PLACE
POLASIG1	751	+	AATAAA	pea/rice/Arabidopsis	PLACE
POLASIG1	755	+	AATAAA	pea/rice/Arabidopsis	PLACE
POLASIG1	755	+	AATAAA	pea/rice/Arabidopsis	PLACE
PYRIMIDINEBOXOSRAMY1A	790	+	CCTTTT	rice/barley	PLACE
PYRIMIDINEBOXOSRAMY1A	790	+	CCTTTT	rice/barley	PLACE
RAV1-A	191	-	TGTTG	Arabidopsis	AGRIS
RAV1-A	257	-	TGTTG	Arabidopsis	AGRIS
RAV1-A	321	-	TGTTG	Arabidopsis	AGRIS
RAV1-A	382	-	TGTTG	Arabidopsis	AGRIS
RAV1-A	478	-	TGTTG	Arabidopsis	AGRIS
RAV1-A	801	+	CAACA	Arabidopsis	AGRIS
RAV1-B	415	-	CAGGTG	Arabidopsis	AGRIS
RAV1AAT	191	-	TGTTG	Arabidopsis	PLACE
RAV1AAT	257	-	TGTTG	Arabidopsis	PLACE
RAV1AAT	321	-	TGTTG	Arabidopsis	PLACE
RAV1AAT	382	-	TGTTG	Arabidopsis	PLACE
RAV1AAT	478	-	TGTTG	Arabidopsis	PLACE
RAV1AAT	801	+	CAACA	Arabidopsis	PLACE
RAV1BAT	415	-	CAGGTG	Arabidopsis	PLACE
RHERPATEXPA7	67	+	TCACGA	Arabidopsis	PLACE
SORLIP1AT	18	+	GCCAC	Arabidopsis	PLACE
SORLIP1AT	504	-	GTGGC	Arabidopsis	PLACE
SORLIP1AT	73	+	GCCAC	Arabidopsis	PLACE
SREATMSD	341	-	GGATAA	Arabidopsis	PLACE
SREATMSD	468	-	GGATAA	Arabidopsis	PLACE
SURECOREATSULTR11	866	+	GAGAC	Arabidopsis	PLACE
SV40COREENHAN	31	-	CTTTCCAC	pea/Arabidopsis	PLACE
TGBOXATPIN2	696	+	AACGTG	tomato/Arabidopsis	PLACE
WBOXATNPR1	230	-	GTCAA	Arabidopsis	PLACE
WBOXATNPR1	665	+	TTGAC	Arabidopsis	PLACE
WRKY71OS	105	-	GTCA	rice/parsley	PLACE
WRKY71OS	124	-	GTCA	rice/parsley	PLACE
WRKY71OS	230	-	GTCA	rice/parsley	PLACE
WRKY71OS	434	+	TGAC	rice/parsley	PLACE
WRKY71OS	571	+	TGAC	rice/parsley	PLACE
WRKY71OS	666	+	TGAC	rice/parsley	PLACE
WRKY71OS	678	-	GTCA	rice/parsley	PLACE
WRKY71OS	711	-	GTCA	rice/parsley	PLACE
WUSATAg	833	+	TTAATGG	rice	PLACE
id1	277	+	TTTTTTTTTTTG	Maize	JASPER

## Sheet: HvRR1
Factor	Site	Strand	Seq	Species	Source
AG	19	+	atccCCAAAcacagaagc	Arabidopsis	TRANSFAC
AG	63	+	gataCCAAAaatggcaaa	Arabidopsis	TRANSFAC
Athb-1	78	+	aaaagATTATtaca	Arabidopsis	TRANSFAC
ATHB-5	81	+	agaTTATTa	Arabidopsis	TRANSFAC
ATHB-9	826	+	atgcgtcATGATctcatcg	Arabidopsis	TRANSFAC
ATHB-9	838	+	ctcatcgATGATatgatgt	Arabidopsis	TRANSFAC
ATHB-9	843	+	cgatgatATGATgtgacac	Arabidopsis	TRANSFAC
PIF3	382	-	ggcgagaACGTGaagagg	Arabidopsis	TRANSFAC
PIF3	673	+	acggcaCACGTgccggat	Arabidopsis	TRANSFAC
PIF3	673	-	acggcacACGTGccggat	Arabidopsis	TRANSFAC
RAV1	178	+	aacCAACAacaa	Arabidopsis	TRANSFAC
RAV1	181	+	caaCAACAacag	Arabidopsis	TRANSFAC
RAV1	184	+	caaCAACAgacg	Arabidopsis	TRANSFAC
RAV1	418	+	cggCAACAcggc	Arabidopsis	TRANSFAC
RAV1	724	-	cttcTGTTGccg	Arabidopsis	TRANSFAC
RAV1	984	-	cggcTGTTGcca	Arabidopsis	TRANSFAC
GAmyb	438	+	CAACCacg	Barley	TRANSFAC
Dof1	243	+	aacTAAAGcat	Maize	TRANSFAC
Dof1	709	+	gagTAAAGcgg	Maize	TRANSFAC
Dof2	243	+	aactAAAGCat	Maize	TRANSFAC
Dof2	467	+	tcagAAAGCtt	Maize	TRANSFAC
Dof2	709	+	gagtAAAGCgg	Maize	TRANSFAC
Dof3	243	+	aactAAAGCat	Maize	TRANSFAC
Dof3	467	+	tcagAAAGCtt	Maize	TRANSFAC
Dof3	709	+	gagtAAAGCgg	Maize	TRANSFAC
PBF	75	+	ggcAAAAGatt	Maize	TRANSFAC
PBF	734	+	cgcAAAAGgga	Maize	TRANSFAC
PBF	817	-	tccCTTTTgat	Maize	TRANSFAC
P	592	-	aaGGTAGtg	Maize	TRANSFAC
-10PEHVPSBD	491	-	AGAATA	Barley	PLACE
AACACOREOSGLUB1	229	+	AACAAAC	rice	PLACE
ABI4	31	-	AGAAGCAG	Maize	JASPER
ABI4	395	-	AGAGGCGC	Maize	JASPER
ABI4	977	+	CTGCCTTC	Maize	JASPER
ABRELATERD1	389	+	ACGTG	Arabidopsis	PLACE
ABRELATERD1	679	-	CACGT	Arabidopsis	PLACE
ABRELATERD1	680	+	ACGTG	Arabidopsis	PLACE
ABRERATCAL	265	+	AACGCGC	Arabidopsis	PLACE
ABRERATCAL	678	-	ACACGTG	Arabidopsis	PLACE
ABRERATCAL	679	+	CACGTGC	Arabidopsis	PLACE
ACGTABOX	47	+	TACGTA	plantrice	PLACE
ACGTABOX	47	-	TACGTA	plantrice	PLACE
ACGTATERD1	389	+	ACGT	Arabidopsis	PLACE
ACGTATERD1	389	-	ACGT	Arabidopsis	PLACE
ACGTATERD1	48	+	ACGT	Arabidopsis	PLACE
ACGTATERD1	48	-	ACGT	Arabidopsis	PLACE
ACGTATERD1	680	+	ACGT	Arabidopsis	PLACE
ACGTATERD1	680	-	ACGT	Arabidopsis	PLACE
ACGTATERD1	931	+	ACGT	Arabidopsis	PLACE
ACGTATERD1	931	-	ACGT	Arabidopsis	PLACE
AG	66	-	ACCAAAAATGGCAA	Arabidopsis	AGRIS
ANAERO1CONSENSUS	228	+	AAACAAA	maize/Arabidopsis/pea/barley/rice	PLACE
ANAERO2CONSENSUS	128	+	AGCAGC	maize/Arabidopsis/pea/barley/rice	PLACE
AP1	67	-	CCAAAAA	Arabidopsis	AGRIS
ARR10	37	+	AGATCAGA	Arabidopsis	JASPER
ARR10	503	+	AGATACGC	Arabidopsis	JASPER
ARR10	610	+	AGATCCTA	Arabidopsis	JASPER
ARR10	639	-	CAGGATCT	Arabidopsis	JASPER
ARR10	789	-	GAGGATCT	Arabidopsis	JASPER
ARR10	81	+	AGATTATT	Arabidopsis	JASPER
ARR10	832	-	CATGATCT	Arabidopsis	JASPER
ARR10	909	-	TCGTATCT	Arabidopsis	JASPER
ARR1AT	107	-	AATCA	Arabidopsis	PLACE
ARR1AT	274	+	AGATT	Arabidopsis	PLACE
ARR1AT	524	-	AATCA	Arabidopsis	PLACE
ARR1AT	721	-	AATCT	Arabidopsis	PLACE
ARR1AT	81	+	AGATT	Arabidopsis	PLACE
ARR1AT	861	+	CGATT	Arabidopsis	PLACE
ASF1MOTIFCAMV	163	-	CGTCA	tobacco/Arabidopsis	PLACE
ASF1MOTIFCAMV	351	+	TGACG	tobacco/Arabidopsis	PLACE
ASF1MOTIFCAMV	829	-	CGTCA	tobacco/Arabidopsis	PLACE
Agamous	66	-	ACCAAAAATGG	Arabidopsis	JASPER
Agamous	67	+	CCAAAAATGGC	Arabidopsis	JASPER
Agamous	732	-	GCCGCAAAAGG	Arabidopsis	JASPER
AtMYC2	918	-	CATGTG	Arabidopsis	AGRIS
BIHD1OS	208	+	TGTCA	rice	PLACE
BIHD1OS	856	-	TGACA	rice	PLACE
C1MOTIFZMBZ2	241	+	CGAACTA	maize	PLACE
C1MOTIFZMBZ2	437	+	CCAACCA	maize	PLACE
CACGTGMOTIF	679	+	CACGTG	tomato/Arabidopsis/snapdragon/wheat	PLACE
CACGTGMOTIF	679	+	CACGTG	tomato/Arabidopsis/snapdragon/wheat	PLACE
CACGTGMOTIF	679	-	CACGTG	tomato/Arabidopsis/snapdragon/wheat	PLACE
CACGTGMOTIF	679	-	CACGTG	tomato/Arabidopsis/snapdragon/wheat	PLACE
CARGATCONSENSUS	67	+	CCAAAAATGG	Arabidopsis	PLACE
CARGATCONSENSUS	67	-	CCAAAAATGG	Arabidopsis	PLACE
CBFHV	308	+	GTCGAC	barley	PLACE
CBFHV	308	-	GTCGAC	barley	PLACE
CBFHV	361	+	GTCGAC	barley	PLACE
CBFHV	361	-	GTCGAC	barley	PLACE
CBFHV	481	-	GTCGAT	barley	PLACE
CGACGOSAMY3	363	+	CGACG	rice	PLACE
CGACGOSAMY3	430	-	CGTCG	rice	PLACE
CGACGOSAMY3	453	+	CGACG	rice	PLACE
CGACGOSAMY3	480	-	CGTCG	rice	PLACE
CGACGOSAMY3	576	+	CGACG	rice	PLACE
CGCGBOXAT	266	+	ACGCGC	Arabidopsis	PLACE
CGCGBOXAT	266	-	ACGCGC	Arabidopsis	PLACE
CGCGBOXAT	356	+	GCGCGG	Arabidopsis	PLACE
CGCGBOXAT	356	-	GCGCGG	Arabidopsis	PLACE
CGCGBOXAT	399	+	GCGCGC	Arabidopsis	PLACE
CGCGBOXAT	399	-	GCGCGC	Arabidopsis	PLACE
CGCGBOXAT	507	+	ACGCGC	Arabidopsis	PLACE
CGCGBOXAT	507	-	ACGCGC	Arabidopsis	PLACE
CGCGBOXAT	509	+	GCGCGC	Arabidopsis	PLACE
CGCGBOXAT	509	-	GCGCGC	Arabidopsis	PLACE
CGCGBOXAT	603	+	GCGCGG	Arabidopsis	PLACE
CGCGBOXAT	603	-	GCGCGG	Arabidopsis	PLACE
CGCGBOXAT	698	+	ACGCGC	Arabidopsis	PLACE
CGCGBOXAT	698	-	ACGCGC	Arabidopsis	PLACE
CGCGBOXAT	700	+	GCGCGC	Arabidopsis	PLACE
CGCGBOXAT	700	-	GCGCGC	Arabidopsis	PLACE
CGCGBOXAT	702	+	GCGCGG	Arabidopsis	PLACE
CGCGBOXAT	702	-	GCGCGG	Arabidopsis	PLACE
CRTDREHVCBF2	308	+	GTCGAC	barley	PLACE
CRTDREHVCBF2	308	-	GTCGAC	barley	PLACE
CRTDREHVCBF2	361	+	GTCGAC	barley	PLACE
CRTDREHVCBF2	361	-	GTCGAC	barley	PLACE
Core	1	+	ATTA	Arabidopsis	AGRIS
Core	83	+	ATTA	Arabidopsis	AGRIS
Core	86	+	ATTA	Arabidopsis	AGRIS
Core	871	-	TAAT	Arabidopsis	AGRIS
Core	873	+	ATTA	Arabidopsis	AGRIS
DOFCOREZM	111	+	AAAG	maize	PLACE
DOFCOREZM	247	+	AAAG	maize	PLACE
DOFCOREZM	471	+	AAAG	maize	PLACE
DOFCOREZM	501	+	AAAG	maize	PLACE
DOFCOREZM	591	+	AAAG	maize	PLACE
DOFCOREZM	713	+	AAAG	maize	PLACE
DOFCOREZM	738	+	AAAG	maize	PLACE
DOFCOREZM	79	+	AAAG	maize	PLACE
DOFCOREZM	820	-	CTTT	maize	PLACE
DPBFCOREDCDC3	678	+	ACACGTG	carrot/Arabidopsis	PLACE
DPBFCOREDCDC3	943	-	CCGGTGT	carrot/Arabidopsis	PLACE
DRE1COREZMRAB17	324	+	ACCGAGA	maize	PLACE
Dof2	247	+	AAAGCA	Maize	JASPER
Dof2	471	+	AAAGCT	Maize	JASPER
Dof2	713	+	AAAGCG	Maize	JASPER
Dof3	247	+	AAAGCA	Maize	JASPER
Dof3	713	+	AAAGCG	Maize	JASPER
E2FCONSENSUS	215	-	CCGGCAAA	Arabidopsis/tobacco/rice	PLACE
E2FCONSENSUS	215	-	CCGGCAAA	Arabidopsis/tobacco/rice	PLACE
ERF1	403	+	GCCGCC	Arabidopsis	AGRIS
ERF1	406	+	GCCGCC	Arabidopsis	AGRIS
GATABOX	153	-	TATC	petunia/Arabidopsis/rice	PLACE
GATABOX	153	-	TATC	petunia/Arabidopsis/rice	PLACE
GATABOX	372	-	TATC	petunia/Arabidopsis/rice	PLACE
GATABOX	372	-	TATC	petunia/Arabidopsis/rice	PLACE
GATABOX	504	+	GATA	petunia/Arabidopsis/rice	PLACE
GATABOX	504	+	GATA	petunia/Arabidopsis/rice	PLACE
GATABOX	516	+	GATA	petunia/Arabidopsis/rice	PLACE
GATABOX	516	+	GATA	petunia/Arabidopsis/rice	PLACE
GATABOX	54	-	TATC	petunia/Arabidopsis/rice	PLACE
GATABOX	54	-	TATC	petunia/Arabidopsis/rice	PLACE
GATABOX	586	+	GATA	petunia/Arabidopsis/rice	PLACE
GATABOX	586	+	GATA	petunia/Arabidopsis/rice	PLACE
GATABOX	63	+	GATA	petunia/Arabidopsis/rice	PLACE
GATABOX	63	+	GATA	petunia/Arabidopsis/rice	PLACE
GATABOX	648	+	GATA	petunia/Arabidopsis/rice	PLACE
GATABOX	648	+	GATA	petunia/Arabidopsis/rice	PLACE
GATABOX	665	+	GATA	petunia/Arabidopsis/rice	PLACE
GATABOX	665	+	GATA	petunia/Arabidopsis/rice	PLACE
GATABOX	847	+	GATA	petunia/Arabidopsis/rice	PLACE
GATABOX	847	+	GATA	petunia/Arabidopsis/rice	PLACE
GATABOX	883	+	GATA	petunia/Arabidopsis/rice	PLACE
GATABOX	883	+	GATA	petunia/Arabidopsis/rice	PLACE
GATABOX	912	-	TATC	petunia/Arabidopsis/rice	PLACE
GATABOX	912	-	TATC	petunia/Arabidopsis/rice	PLACE
GCCCORE	403	+	GCCGCC	Arabidopsis/tomato	PLACE
GCCCORE	406	+	GCCGCC	Arabidopsis/tomato	PLACE
GT1CONSENSUS	718	+	GGAAAT	pea/oat/rice/tobacco/Arabidopsis	PLACE
GT1CONSENSUS	718	+	GGAAAT	pea/oat/rice/tobacco/Arabidopsis	PLACE
GT1CONSENSUS	934	-	TTTTCC	pea/oat/rice/tobacco/Arabidopsis	PLACE
GT1CONSENSUS	934	-	TTTTCC	pea/oat/rice/tobacco/Arabidopsis	PLACE
HEXAMERATH4	363	-	CGACGG	Arabidopsis	PLACE
HEXAMERATH4	429	+	CCGTCG	Arabidopsis	PLACE
HEXAMERATH4	576	-	CGACGG	Arabidopsis	PLACE
INTRONLOWER	540	-	CCTGCA	maize	PLACE
INTRONLOWER	542	+	TGCAGG	maize	PLACE
INTRONLOWER	627	+	TGCAGG	maize	PLACE
MNB1A	247	+	AAAGC	Maize	JASPER
MNB1A	471	+	AAAGC	Maize	JASPER
MNB1A	501	+	AAAGA	Maize	JASPER
MNB1A	713	+	AAAGC	Maize	JASPER
MNB1A	79	+	AAAGA	Maize	JASPER
MYB1AT	177	+	AAACCA	Arabidopsis	PLACE
MYB4	229	+	AACAAAC	Arabidopsis	AGRIS
MYBCORE	187	-	CAACAG	Arabidopsis/petunia	PLACE
MYBCORE	727	+	CTGTTG	Arabidopsis/petunia	PLACE
MYBCORE	987	+	CTGTTG	Arabidopsis/petunia	PLACE
MYBPZM	437	+	CCAACC	maize	PLACE
MYCATERD1	918	+	CATGTG	Arabidopsis	PLACE
MYCATRD22	918	-	CATGTG	Arabidopsis	PLACE
MYCCONSENSUSAT	204	+	CACTTG	Arabidopsis	PLACE
MYCCONSENSUSAT	204	-	CACTTG	Arabidopsis	PLACE
MYCCONSENSUSAT	621	+	CAGCTG	Arabidopsis	PLACE
MYCCONSENSUSAT	621	-	CAGCTG	Arabidopsis	PLACE
MYCCONSENSUSAT	679	+	CACGTG	Arabidopsis	PLACE
MYCCONSENSUSAT	679	-	CACGTG	Arabidopsis	PLACE
MYCCONSENSUSAT	918	+	CATGTG	Arabidopsis	PLACE
MYCCONSENSUSAT	918	-	CATGTG	Arabidopsis	PLACE
PBF	247	+	AAAGC	Maize	JASPER
PBF	471	+	AAAGC	Maize	JASPER
PBF	713	+	AAAGC	Maize	JASPER
POLASIG3	83	-	ATTATT	maize	PLACE
PYRIMIDINEBOXOSRAMY1A	737	-	AAAAGG	rice/barley	PLACE
PYRIMIDINEBOXOSRAMY1A	737	-	AAAAGG	rice/barley	PLACE
PYRIMIDINEBOXOSRAMY1A	819	+	CCTTTT	rice/barley	PLACE
PYRIMIDINEBOXOSRAMY1A	819	+	CCTTTT	rice/barley	PLACE
RAV1-A	181	+	CAACA	Arabidopsis	AGRIS
RAV1-A	184	+	CAACA	Arabidopsis	AGRIS
RAV1-A	187	+	CAACA	Arabidopsis	AGRIS
RAV1-A	421	+	CAACA	Arabidopsis	AGRIS
RAV1-A	728	-	TGTTG	Arabidopsis	AGRIS
RAV1-A	988	-	TGTTG	Arabidopsis	AGRIS
RAV1AAT	181	+	CAACA	Arabidopsis	PLACE
RAV1AAT	184	+	CAACA	Arabidopsis	PLACE
RAV1AAT	187	+	CAACA	Arabidopsis	PLACE
RAV1AAT	421	+	CAACA	Arabidopsis	PLACE
RAV1AAT	728	-	TGTTG	Arabidopsis	PLACE
RAV1AAT	988	-	TGTTG	Arabidopsis	PLACE
RGATAOS	58	+	CAGAAGATA	rice	PLACE
RHERPATEXPA7	389	-	ACGTGA	Arabidopsis	PLACE
RHERPATEXPA7	680	-	ACGTGC	Arabidopsis	PLACE
SORLIP2AT	138	+	GGGCC	Arabidopsis	PLACE
SORLIP2AT	139	-	GGCCC	Arabidopsis	PLACE
SORLIP2AT	412	-	GGCCC	Arabidopsis	PLACE
SORLIP2AT	533	+	GGGCC	Arabidopsis	PLACE
SV40COREENHAN	152	-	CTATCCAC	pea/Arabidopsis	PLACE
TATABOXOSPAL	803	-	TTAAATA	rice	PLACE
TATCCACHVAL21	153	+	TATCCAC	barley	PLACE
TATCCAOSAMY	153	+	TATCCA	rice	PLACE
TATCCAOSAMY	54	+	TATCCA	rice	PLACE
TATCCAOSAMY	646	-	TGGATA	rice	PLACE
TATCCAYMOTIFOSRAMY3D	153	+	TATCCAC	rice	PLACE
TGBOXATPIN2	388	+	AACGTG	tomato/Arabidopsis	PLACE
UPRMOTIFIIAT	142	+	CCTCTTCCCGCTATCCACG	Arabidopsis	PLACE
WBOXHVISO1	197	-	AGTCA	barley	PLACE
WRKY71OS	164	-	GTCA	rice/parsley	PLACE
WRKY71OS	198	-	GTCA	rice/parsley	PLACE
WRKY71OS	209	-	GTCA	rice/parsley	PLACE
WRKY71OS	351	+	TGAC	rice/parsley	PLACE
WRKY71OS	568	-	GTCA	rice/parsley	PLACE
WRKY71OS	830	-	GTCA	rice/parsley	PLACE
WRKY71OS	856	+	TGAC	rice/parsley	PLACE
